# Supplementary material for: Crystal structure and optical properties of fused-ring chalcone (E)-3-(anthracen-9-yl)-1-(4-nitro­phen­yl)prop-2-en-1-one
Source: Acta Crystallogr E Crystallogr Commun. 2019 Apr 25;75(Pt 5):685–9. doi: 10.1107/S2056989019005243 (PMC6505597; doi:10.1107/S2056989019005243)
Supplement: Supplementary file 1 [file e-75-00685-sup1.cif]

##############################################################################
#                                                                            #
# This CIF contains the data in a paper accepted for publication in          #
# Acta Crystallographica Section E. It conforms to the requirements of       #
# Notes for Authors for Acta Crystallographica Section E, and has been       #
# peer reviewed under the auspices of the IUCr Commission on Journals.       #
#                                                                            #
# Full details of the Crystallographic Information File format               #
# are given in the paper "The Crystallographic Information File (CIF):       #
# a New Standard Archive File for Crystallography" by S. R. Hall, F. H.      #
# Allen and I. D. Brown [Acta Cryst. (1991), A47, 655-685].                  #
#                                                                            #
# The current version of the core CIF dictionary is obtainable from          #
# ftp://ftp.iucr.org/pub/cif_core.dic.                                       #
#                                                                            #
# Software is freely available for graphical display of the structure(s)     #
# in this CIF. For information consult the CIF software page                 #
# http://www.iucr.org/resources/cif/software.                                #
#                                                                            #
# This file may be used for bona fide research purposes within the           #
# scientific community so long as proper attribution is given to the journal # 
# article from which it was obtained.                                        #
#                                                                            #
##############################################################################
data_I
_audit_creation_method     SHELXL-2013
_publ_contact_author_name     'Dr. Arshad, Suhana'
_publ_contact_author_address
;
      X-ray Crystallography Unit
      School of Physics
      Universiti Sains Malaysia
      11800 USM, Penang
      MALAYSIA
;
_publ_contact_author_email     'suhanaarshad@usm.my'
_publ_contact_author_fax     '604 6579150'
_publ_contact_author_phone     '604 6533652'
_publ_section_title
;
Crystal structure and optical properties of fused-ring chalcone
(<i>E</i>)-3-(anthracen-9-yl)-1-(4-nitrophenyl)prop-2-en-1-one
;
loop_
    _publ_author_name
    _publ_author_footnote
    _publ_author_address
    'Muhamad Fikri Zaini' ?
;
X-ray Crystallography Unit
School of Physics
Universiti Sains Malaysia
11800 USM, Penang
Malaysia
;
    'Ibrahim Abdul Razak' ?
;
X-ray Crystallography Unit
School of Physics
Universiti Sains Malaysia
11800 USM, Penang
Malaysia
;
    'Wan Mohd Khairul' ?
;
School of Fundamental Science
Universiti Malaysia Terengganu
21030, Kuala Terengganu, Terengganu
Malaysia
;
    'Suhana Arshad' ?
;
X-ray Crystallography Unit
School of Physics
Universiti Sains Malaysia
11800 USM, Penang
Malaysia
;
_chemical_name_systematic
;
(<i>E</i>)-3-(Anthracen-9-yl)-1-(4-nitrophenyl)prop-2-en-1-one
;
_chemical_name_common     ?
_chemical_formula_moiety     'C23 H15 N O3'
_chemical_formula_sum     'C23 H15 N O3'
_chemical_formula_iupac     'C23 H15 N O3'
_chemical_formula_weight     353.36
_chemical_melting_point     ?
_space_group_crystal_system     monoclinic
_space_group_name_H-M_alt     'P 21/c'
_space_group_name_Hall     '-P 2ybc'
loop_
    _space_group_symop_operation_xyz
    'x, y, z'
    '-x, y+1/2, -z+1/2'
    '-x, -y, -z'
    'x, -y-1/2, z-1/2'
_cell_length_a     10.8204(10)
_cell_length_b     3.9364(3)
_cell_length_c     40.420(3)
_cell_angle_alpha     90
_cell_angle_beta     97.651(3)
_cell_angle_gamma     90
_cell_volume     1706.3(2)
_cell_formula_units_Z     4
_cell_measurement_reflns_used     9886
_cell_measurement_theta_min     2.27
_cell_measurement_theta_max     30.22
_cell_measurement_temperature     296(2)
_exptl_crystal_description     'plate'
_exptl_crystal_colour     'red'
_exptl_crystal_size_max     0.261
_exptl_crystal_size_mid     0.166
_exptl_crystal_size_min     0.084
_exptl_crystal_density_diffrn     1.375
_exptl_crystal_density_meas     ?
_exptl_crystal_density_method     ?
_exptl_crystal_F_000     736
_exptl_absorpt_coefficient_mu     0.092
_exptl_absorpt_correction_type     multi-scan
_exptl_absorpt_process_details
;
(SADABS; Bruker, 2009)
;
_exptl_absorpt_correction_T_min     0.7714
_exptl_absorpt_correction_T_max     0.9701
_exptl_special_details
;
 The following wavelength and cell were deduced by SADABS from the
 direction cosines etc. They are given here for emergency use only:
 CELL 0.71075    3.957   11.583   40.623   82.797   90.074   69.980
;
_diffrn_ambient_temperature     296(2)
_diffrn_source     ?
_diffrn_radiation_type     MoK\a
_diffrn_radiation_wavelength     0.71073
_diffrn_measurement_device_type     'Bruker APEXII CCD'
_diffrn_measurement_method     '\f and \w scans'
_diffrn_detector_area_resol_mean     ?
_diffrn_reflns_number     45734
_diffrn_reflns_av_R_equivalents     0.1126
_diffrn_reflns_av_unetI/netI     0.0567
_diffrn_reflns_theta_min     1.525
_diffrn_reflns_theta_max     25.995
_diffrn_reflns_theta_full     25.242
_diffrn_measured_fraction_theta_max     1.000
_diffrn_measured_fraction_theta_full     1.000
_diffrn_reflns_limit_h_min     -13
_diffrn_reflns_limit_h_max     13
_diffrn_reflns_limit_k_min     -4
_diffrn_reflns_limit_k_max     4
_diffrn_reflns_limit_l_min     -49
_diffrn_reflns_limit_l_max     49
_refine_special_details
;
Refined as a 2-component twin.
;
_reflns_number_total     3608
_reflns_number_gt     2570
_reflns_threshold_expression     'I > 2\s(I)'
_refine_ls_structure_factor_coef     Fsqd
_refine_ls_matrix_type     full
_refine_ls_R_factor_all     0.1154
_refine_ls_R_factor_gt     0.0737
_refine_ls_wR_factor_gt     0.1638
_refine_ls_wR_factor_ref     0.1784
_refine_ls_goodness_of_fit_ref     1.091
_refine_ls_restrained_S_all     1.091
_refine_ls_number_reflns     3608
_refine_ls_number_parameters     245
_refine_ls_number_restraints     0
_refine_ls_hydrogen_treatment     constr
_refine_ls_weighting_scheme     calc
_refine_ls_weighting_details
;
w=1/[\s^2^(Fo^2^)+(0.0651P)^2^+1.4385P], where P=(Fo^2^+2Fc^2^)/3
;
_atom_sites_solution_hydrogens     geom
_atom_sites_solution_primary     ?
_atom_sites_solution_secondary     ?
_refine_ls_shift/su_max     0.000
_refine_ls_shift/su_mean     0.000
_refine_diff_density_max     0.201
_refine_diff_density_min     -0.212
_refine_ls_extinction_method     none
_refine_ls_extinction_coef     .
loop_
    _atom_type_symbol
    _atom_type_description
    _atom_type_scat_dispersion_real
    _atom_type_scat_dispersion_imag
    _atom_type_scat_source
    'C' 'C' 0.0033 0.0016
                         'International Tables Vol C Tables 4.2.6.8 and 6.1.1.4'
    'H' 'H' 0.0000 0.0000
                         'International Tables Vol C Tables 4.2.6.8 and 6.1.1.4'
    'N' 'N' 0.0061 0.0033
                         'International Tables Vol C Tables 4.2.6.8 and 6.1.1.4'
    'O' 'O' 0.0106 0.0060
                         'International Tables Vol C Tables 4.2.6.8 and 6.1.1.4'
_computing_data_collection
;
APEX2 (Bruker, 2009)
;
_computing_cell_refinement
;
SAINT (Bruker, 2009)
;
_computing_data_reduction
;
SAINT (Bruker, 2009)
;
_computing_structure_solution
;
SHELXS97 (Sheldrick, 2008)
;
_computing_structure_refinement
;
SHELXL2014 (Sheldrick, 2015)
;
_computing_molecular_graphics
;
SHELXTL (Sheldrick, 2008)
;
_computing_publication_material
;
SHELXTL (Sheldrick, 2008)
;
loop_
    _atom_site_type_symbol
    _atom_site_label
    _atom_site_fract_x
    _atom_site_fract_y
    _atom_site_fract_z
    _atom_site_U_iso_or_equiv
    _atom_site_adp_type
    _atom_site_calc_flag
    _atom_site_occupancy
    _atom_site_disorder_assembly
    _atom_site_disorder_group
    O O1 0.4171(2) 0.9048(7) 0.44992(6) 0.0512(7) Uani d 1 . .
    O O2 0.0772(4) 0.1119(11) 0.57047(8) 0.0950(12) Uani d 1 . .
    O O3 0.2506(4) 0.2855(14) 0.59652(8) 0.1070(16) Uani d 1 . .
    N N1 0.1793(4) 0.2508(11) 0.57135(9) 0.0638(10) Uani d 1 . .
    C C1 0.1551(3) 0.5116(9) 0.33952(8) 0.0394(9) Uani d 1 . .
    C C2 0.0565(4) 0.6557(11) 0.35514(8) 0.0487(10) Uani d 1 . .
    H H2A 0.0749 0.7540 0.3761 0.058 Uiso calc 1 . .
    C C3 -0.0635(4) 0.6530(12) 0.34009(9) 0.0572(11) Uani d 1 . .
    H H3A -0.1260 0.7449 0.3511 0.069 Uiso calc 1 . .
    C C4 -0.0939(4) 0.5133(13) 0.30826(10) 0.0601(12) Uani d 1 . .
    H H4A -0.1765 0.5128 0.2983 0.072 Uiso calc 1 . .
    C C5 -0.0048(4) 0.3793(11) 0.29185(9) 0.0527(10) Uani d 1 . .
    H H5A -0.0269 0.2860 0.2708 0.063 Uiso calc 1 . .
    C C6 0.1232(3) 0.3783(10) 0.30643(8) 0.0420(9) Uani d 1 . .
    C C7 0.2156(4) 0.2487(10) 0.28935(8) 0.0469(9) Uani d 1 . .
    H H7A 0.1936 0.1626 0.2679 0.056 Uiso calc 1 . .
    C C8 0.3404(4) 0.2438(10) 0.30333(8) 0.0433(9) Uani d 1 . .
    C C9 0.4357(4) 0.1017(11) 0.28588(9) 0.0537(10) Uani d 1 . .
    H H9A 0.4140 0.0136 0.2645 0.064 Uiso calc 1 . .
    C C10 0.5562(4) 0.0937(12) 0.29994(10) 0.0598(11) Uani d 1 . .
    H H10A 0.6172 0.0086 0.2880 0.072 Uiso calc 1 . .
    C C11 0.5891(4) 0.2144(12) 0.33262(10) 0.0604(11) Uani d 1 . .
    H H11A 0.6717 0.2002 0.3424 0.072 Uiso calc 1 . .
    C C12 0.5027(3) 0.3513(11) 0.35013(9) 0.0513(10) Uani d 1 . .
    H H12A 0.5275 0.4338 0.3715 0.062 Uiso calc 1 . .
    C C13 0.3747(3) 0.3710(9) 0.33633(8) 0.0399(8) Uani d 1 . .
    C C14 0.2818(3) 0.5076(9) 0.35409(8) 0.0377(8) Uani d 1 . .
    C C15 0.3204(3) 0.6376(9) 0.38796(8) 0.0423(9) Uani d 1 . .
    H H15A 0.3855 0.7937 0.3901 0.051 Uiso calc 1 . .
    C C16 0.2745(4) 0.5611(9) 0.41586(8) 0.0424(9) Uani d 1 . .
    H H16A 0.2055 0.4190 0.4149 0.051 Uiso calc 1 . .
    C C17 0.3311(3) 0.6979(9) 0.44821(8) 0.0367(8) Uani d 1 . .
    C C18 0.2866(3) 0.5810(8) 0.47993(7) 0.0345(8) Uani d 1 . .
    C C19 0.1747(3) 0.4084(10) 0.48049(8) 0.0447(9) Uani d 1 . .
    H H19A 0.1239 0.3599 0.4606 0.054 Uiso calc 1 . .
    C C20 0.1392(4) 0.3096(10) 0.51059(9) 0.0481(10) Uani d 1 . .
    H H20A 0.0636 0.1987 0.5111 0.058 Uiso calc 1 . .
    C C21 0.2152(3) 0.3743(10) 0.53969(8) 0.0433(9) Uani d 1 . .
    C C22 0.3264(3) 0.5453(10) 0.53986(8) 0.0448(9) Uani d 1 . .
    H H22A 0.3775 0.5890 0.5598 0.054 Uiso calc 1 . .
    C C23 0.3599(3) 0.6495(10) 0.50987(8) 0.0412(9) Uani d 1 . .
    H H23A 0.4338 0.7694 0.5097 0.049 Uiso calc 1 . .
loop_
    _atom_site_aniso_label
    _atom_site_aniso_U_11
    _atom_site_aniso_U_22
    _atom_site_aniso_U_33
    _atom_site_aniso_U_12
    _atom_site_aniso_U_13
    _atom_site_aniso_U_23
    O1 0.0545(16) 0.0532(16) 0.0449(13) -0.0130(15) 0.0028(12) -0.0031(13)
    O2 0.087(2) 0.121(3) 0.083(2) -0.033(3) 0.0344(19) 0.006(2)
    O3 0.095(3) 0.178(5) 0.0471(17) -0.025(3) 0.0076(18) 0.017(2)
    N1 0.069(2) 0.073(3) 0.053(2) -0.001(2) 0.0200(19) 0.0001(19)
    C1 0.051(2) 0.0347(19) 0.0338(17) 0.0008(17) 0.0093(16) 0.0037(15)
    C2 0.058(3) 0.051(2) 0.0376(18) 0.007(2) 0.0070(18) 0.0028(18)
    C3 0.052(2) 0.067(3) 0.053(2) 0.013(2) 0.0126(19) 0.012(2)
    C4 0.050(2) 0.073(3) 0.055(2) 0.002(2) -0.003(2) 0.013(2)
    C5 0.062(3) 0.053(2) 0.041(2) -0.007(2) -0.0009(19) 0.0046(19)
    C6 0.051(2) 0.041(2) 0.0337(17) -0.0066(19) 0.0058(16) 0.0053(16)
    C7 0.069(3) 0.039(2) 0.0327(17) -0.003(2) 0.0071(18) -0.0038(16)
    C8 0.058(2) 0.0345(19) 0.0385(18) 0.0002(19) 0.0109(18) 0.0030(16)
    C9 0.067(3) 0.049(2) 0.047(2) 0.002(2) 0.019(2) -0.0030(19)
    C10 0.062(3) 0.055(3) 0.068(3) 0.009(2) 0.028(2) 0.004(2)
    C11 0.050(2) 0.062(3) 0.070(3) 0.002(2) 0.012(2) 0.007(2)
    C12 0.051(2) 0.054(3) 0.049(2) 0.001(2) 0.0065(19) 0.0017(19)
    C13 0.050(2) 0.0312(18) 0.0397(18) 0.0006(18) 0.0097(16) 0.0052(16)
    C14 0.047(2) 0.0307(19) 0.0352(17) -0.0004(17) 0.0048(15) 0.0031(15)
    C15 0.048(2) 0.0350(19) 0.0425(18) -0.0003(18) 0.0015(16) -0.0009(16)
    C16 0.052(2) 0.0357(19) 0.0382(18) 0.0012(19) 0.0019(16) 0.0003(16)
    C17 0.035(2) 0.0345(19) 0.0395(18) 0.0067(18) 0.0008(15) -0.0026(15)
    C18 0.0365(19) 0.0290(17) 0.0370(17) 0.0099(16) 0.0013(14) -0.0049(15)
    C19 0.040(2) 0.050(2) 0.0421(19) 0.0021(19) -0.0001(16) -0.0099(18)
    C20 0.044(2) 0.047(2) 0.055(2) -0.0051(19) 0.0129(18) -0.0060(19)
    C21 0.047(2) 0.045(2) 0.0392(18) 0.011(2) 0.0118(16) -0.0021(17)
    C22 0.042(2) 0.054(2) 0.0371(18) 0.007(2) 0.0015(15) -0.0059(17)
    C23 0.039(2) 0.044(2) 0.0396(18) 0.0033(18) 0.0036(15) -0.0052(17)
_geom_special_details
;
 All esds (except the esd in the dihedral angle between two l.s. planes)
 are estimated using the full covariance matrix.  The cell esds are taken
 into account individually in the estimation of esds in distances, angles
 and torsion angles; correlations between esds in cell parameters are only
 used when they are defined by crystal symmetry.  An approximate (isotropic)
 treatment of cell esds is used for estimating esds involving l.s. planes.
;
loop_
    _geom_bond_atom_site_label_1
    _geom_bond_atom_site_label_2
    _geom_bond_site_symmetry_2
    _geom_bond_distance
    _geom_bond_publ_flag
    O1 C17 . 1.232(4) ?
    O2 N1 . 1.229(5) ?
    O3 N1 . 1.200(4) ?
    N1 C21 . 1.468(5) ?
    C1 C14 . 1.418(5) ?
    C1 C2 . 1.427(5) ?
    C1 C6 . 1.435(5) ?
    C2 C3 . 1.359(5) ?
    C2 H2A . 0.9300 ?
    C3 C4 . 1.398(6) ?
    C3 H3A . 0.9300 ?
    C4 C5 . 1.348(6) ?
    C4 H4A . 0.9300 ?
    C5 C6 . 1.431(5) ?
    C5 H5A . 0.9300 ?
    C6 C7 . 1.386(5) ?
    C7 C8 . 1.393(5) ?
    C7 H7A . 0.9300 ?
    C8 C13 . 1.427(5) ?
    C8 C9 . 1.438(5) ?
    C9 C10 . 1.352(6) ?
    C9 H9A . 0.9300 ?
    C10 C11 . 1.404(6) ?
    C10 H10A . 0.9300 ?
    C11 C12 . 1.358(5) ?
    C11 H11A . 0.9300 ?
    C12 C13 . 1.424(5) ?
    C12 H12A . 0.9300 ?
    C13 C14 . 1.417(5) ?
    C14 C15 . 1.469(5) ?
    C15 C16 . 1.326(5) ?
    C15 H15A . 0.9300 ?
    C16 C17 . 1.470(5) ?
    C16 H16A . 0.9300 ?
    C17 C18 . 1.500(5) ?
    C18 C23 . 1.382(4) ?
    C18 C19 . 1.392(5) ?
    C19 C20 . 1.379(5) ?
    C19 H19A . 0.9300 ?
    C20 C21 . 1.366(5) ?
    C20 H20A . 0.9300 ?
    C21 C22 . 1.378(5) ?
    C22 C23 . 1.373(5) ?
    C22 H22A . 0.9300 ?
    C23 H23A . 0.9300 ?
loop_
    _geom_angle_atom_site_label_1
    _geom_angle_atom_site_label_2
    _geom_angle_atom_site_label_3
    _geom_angle_site_symmetry_1
    _geom_angle_site_symmetry_3
    _geom_angle
    _geom_angle_publ_flag
    O3 N1 O2 . . 123.3(4) ?
    O3 N1 C21 . . 119.1(4) ?
    O2 N1 C21 . . 117.6(4) ?
    C14 C1 C2 . . 123.9(3) ?
    C14 C1 C6 . . 118.8(3) ?
    C2 C1 C6 . . 117.2(3) ?
    C3 C2 C1 . . 121.6(3) ?
    C3 C2 H2A . . 119.2 ?
    C1 C2 H2A . . 119.2 ?
    C2 C3 C4 . . 120.6(4) ?
    C2 C3 H3A . . 119.7 ?
    C4 C3 H3A . . 119.7 ?
    C5 C4 C3 . . 120.7(4) ?
    C5 C4 H4A . . 119.6 ?
    C3 C4 H4A . . 119.6 ?
    C4 C5 C6 . . 121.0(4) ?
    C4 C5 H5A . . 119.5 ?
    C6 C5 H5A . . 119.5 ?
    C7 C6 C5 . . 121.2(3) ?
    C7 C6 C1 . . 119.9(3) ?
    C5 C6 C1 . . 118.8(3) ?
    C6 C7 C8 . . 121.8(3) ?
    C6 C7 H7A . . 119.1 ?
    C8 C7 H7A . . 119.1 ?
    C7 C8 C13 . . 119.5(3) ?
    C7 C8 C9 . . 121.8(3) ?
    C13 C8 C9 . . 118.7(3) ?
    C10 C9 C8 . . 121.2(4) ?
    C10 C9 H9A . . 119.4 ?
    C8 C9 H9A . . 119.4 ?
    C9 C10 C11 . . 119.8(4) ?
    C9 C10 H10A . . 120.1 ?
    C11 C10 H10A . . 120.1 ?
    C12 C11 C10 . . 121.2(4) ?
    C12 C11 H11A . . 119.4 ?
    C10 C11 H11A . . 119.4 ?
    C11 C12 C13 . . 121.2(4) ?
    C11 C12 H12A . . 119.4 ?
    C13 C12 H12A . . 119.4 ?
    C14 C13 C12 . . 122.7(3) ?
    C14 C13 C8 . . 119.5(3) ?
    C12 C13 C8 . . 117.8(3) ?
    C13 C14 C1 . . 120.4(3) ?
    C13 C14 C15 . . 118.1(3) ?
    C1 C14 C15 . . 121.5(3) ?
    C16 C15 C14 . . 128.4(4) ?
    C16 C15 H15A . . 115.8 ?
    C14 C15 H15A . . 115.8 ?
    C15 C16 C17 . . 121.0(4) ?
    C15 C16 H16A . . 119.5 ?
    C17 C16 H16A . . 119.5 ?
    O1 C17 C16 . . 120.9(3) ?
    O1 C17 C18 . . 118.7(3) ?
    C16 C17 C18 . . 120.3(3) ?
    C23 C18 C19 . . 118.7(3) ?
    C23 C18 C17 . . 118.5(3) ?
    C19 C18 C17 . . 122.8(3) ?
    C20 C19 C18 . . 119.8(3) ?
    C20 C19 H19A . . 120.1 ?
    C18 C19 H19A . . 120.1 ?
    C21 C20 C19 . . 120.1(4) ?
    C21 C20 H20A . . 120.0 ?
    C19 C20 H20A . . 120.0 ?
    C20 C21 C22 . . 121.3(3) ?
    C20 C21 N1 . . 119.3(4) ?
    C22 C21 N1 . . 119.3(3) ?
    C23 C22 C21 . . 118.3(3) ?
    C23 C22 H22A . . 120.9 ?
    C21 C22 H22A . . 120.9 ?
    C22 C23 C18 . . 121.8(4) ?
    C22 C23 H23A . . 119.1 ?
    C18 C23 H23A . . 119.1 ?
loop_
    _geom_torsion_atom_site_label_1
    _geom_torsion_atom_site_label_2
    _geom_torsion_atom_site_label_3
    _geom_torsion_atom_site_label_4
    _geom_torsion_site_symmetry_1
    _geom_torsion_site_symmetry_2
    _geom_torsion_site_symmetry_3
    _geom_torsion_site_symmetry_4
    _geom_torsion
    _geom_torsion_publ_flag
    C14 C1 C2 C3 . . . . 180.0(4) ?
    C6 C1 C2 C3 . . . . 3.1(6) ?
    C1 C2 C3 C4 . . . . -1.3(7) ?
    C2 C3 C4 C5 . . . . -0.1(7) ?
    C3 C4 C5 C6 . . . . -0.4(7) ?
    C4 C5 C6 C7 . . . . -178.4(4) ?
    C4 C5 C6 C1 . . . . 2.3(6) ?
    C14 C1 C6 C7 . . . . 0.1(5) ?
    C2 C1 C6 C7 . . . . 177.1(3) ?
    C14 C1 C6 C5 . . . . 179.4(3) ?
    C2 C1 C6 C5 . . . . -3.5(5) ?
    C5 C6 C7 C8 . . . . -179.5(4) ?
    C1 C6 C7 C8 . . . . -0.2(6) ?
    C6 C7 C8 C13 . . . . 0.9(6) ?
    C6 C7 C8 C9 . . . . 178.5(4) ?
    C7 C8 C9 C10 . . . . -179.0(4) ?
    C13 C8 C9 C10 . . . . -1.4(6) ?
    C8 C9 C10 C11 . . . . 2.4(7) ?
    C9 C10 C11 C12 . . . . -2.4(7) ?
    C10 C11 C12 C13 . . . . 1.4(7) ?
    C11 C12 C13 C14 . . . . 179.0(4) ?
    C11 C12 C13 C8 . . . . -0.4(6) ?
    C7 C8 C13 C14 . . . . -1.5(5) ?
    C9 C8 C13 C14 . . . . -179.1(3) ?
    C7 C8 C13 C12 . . . . 178.0(4) ?
    C9 C8 C13 C12 . . . . 0.3(5) ?
    C12 C13 C14 C1 . . . . -178.1(4) ?
    C8 C13 C14 C1 . . . . 1.3(5) ?
    C12 C13 C14 C15 . . . . 0.8(5) ?
    C8 C13 C14 C15 . . . . -179.7(3) ?
    C2 C1 C14 C13 . . . . -177.5(3) ?
    C6 C1 C14 C13 . . . . -0.6(5) ?
    C2 C1 C14 C15 . . . . 3.6(6) ?
    C6 C1 C14 C15 . . . . -179.5(3) ?
    C13 C14 C15 C16 . . . . -127.8(4) ?
    C1 C14 C15 C16 . . . . 51.1(6) ?
    C14 C15 C16 C17 . . . . 175.5(3) ?
    C15 C16 C17 O1 . . . . 5.0(5) ?
    C15 C16 C17 C18 . . . . -173.6(3) ?
    O1 C17 C18 C23 . . . . -13.9(5) ?
    C16 C17 C18 C23 . . . . 164.7(3) ?
    O1 C17 C18 C19 . . . . 165.7(3) ?
    C16 C17 C18 C19 . . . . -15.6(5) ?
    C23 C18 C19 C20 . . . . -0.1(5) ?
    C17 C18 C19 C20 . . . . -179.7(3) ?
    C18 C19 C20 C21 . . . . -1.4(6) ?
    C19 C20 C21 C22 . . . . 1.6(6) ?
    C19 C20 C21 N1 . . . . -176.7(4) ?
    O3 N1 C21 C20 . . . . 174.4(4) ?
    O2 N1 C21 C20 . . . . -4.7(6) ?
    O3 N1 C21 C22 . . . . -3.9(6) ?
    O2 N1 C21 C22 . . . . 177.1(4) ?
    C20 C21 C22 C23 . . . . -0.2(6) ?
    N1 C21 C22 C23 . . . . 178.1(3) ?
    C21 C22 C23 C18 . . . . -1.4(5) ?
    C19 C18 C23 C22 . . . . 1.5(5) ?
    C17 C18 C23 C22 . . . . -178.8(3) ?
loop_
    _geom_hbond_atom_site_label_D
    _geom_hbond_atom_site_label_H
    _geom_hbond_atom_site_label_A
    _geom_hbond_site_symmetry_A
    _geom_hbond_distance_DH
    _geom_hbond_distance_HA
    _geom_hbond_distance_DA
    _geom_hbond_angle_DHA
    _geom_hbond_publ_flag
    C23 H23A O1 3_676 0.93 2.49 3.240(4) 138 yes
_shelx_space_group_comment
;
The symmetry employed for this shelxl refinement is uniquely defined
by the following loop, which should always be used as a source of
symmetry information in preference to the above space-group names.
They are only intended as comments.
;
_shelx_estimated_absorpt_T_min     0.976
_shelx_estimated_absorpt_T_max     0.992
_shelx_hkl_file
;
  -1   0   0 679.332 36.4622   2
  -1   0   0 682.678 37.4094   9
  -1   0   0 682.671 37.5736   9
  -1   0   0 715.801 37.4484   7
  -1   0   0 714.913 38.2417   3
   1   0   0 680.024 35.5813   5
   1   0   0 638.070 35.0584   6
   1   0   0 647.334 36.2854   2
   1   0   0 698.418 37.6515   9
   1   0   0 684.841 37.6183   9
   1   0   0 656.256 37.0358   1
   1   0   0 656.187 37.8398   8
   1   0   0 740.149 35.4373   4
   1   0   0 686.926 37.9320   3
   1   0   0 725.692 37.5562   7
  -2   0   0 84.3910 9.98526   3
  -2   0   0 78.1529 7.30678   2
  -2   0   0 69.9003 8.41651   7
  -3   0   0 77.5519 11.2379   7
  -3   0   0 74.1600 12.8546   3
  -3   0   0 60.7215 11.3485   9
  -3   0   0 70.0922 9.61951   2
   3   0   0 71.2037 11.3348   8
   3   0   0 79.3513 6.45787   4
   3   0   0 76.4253 10.1269   1
   3   0   0 73.2587 12.9114   3
   3   0   0 72.9001 6.94611   5
  -4   0   0 -1.1282 5.95976   7
  -4   0   0 9.72117 11.4202   3
   4   0   0 -8.5500 11.6991   3
   4   0   0 9.82227 10.2703   8
   4   0   0 5.31842 3.31123   5
   4   0   0 6.67944 4.91437   1
  -5   0   0 70.8935 21.7063   8
  -5   1   0 40.0341 20.5092   8
   4  -1   0 -9.3596 11.1018   8
   4  -1   0 4.66625 3.43516   5
   4  -1   0 2.11165 5.13373   1
  -4   1   0 -7.4302 9.47962   3
  -4   1   0 23.9055 11.5835   8
  -4   1   0 4.20158 7.74845   7
   3  -1   0 17.9992 3.75669   4
   3  -1   0 14.1294 6.55592   8
   3  -1   0 22.0965 6.74304   1
   3  -1   0 19.2415 9.12252   3
   3  -1   0 22.0345 4.44347   5
  -3   1   0 12.3818 6.37863   7
  -3   1   0 10.4412 5.57172   2
  -3   1   0 12.8629 8.37038   3
  -3   1   0 14.7024 6.79790   9
  -3   1   0 15.9073 7.64998   8
   2  -1   0 114.644 11.6742   8
   2  -1   0 101.311 10.0442   1
   2  -1   0 85.5209 10.9915   3
  -2   1   0 120.307 12.4676   3
  -2   1   0 97.5204 10.7865   7
  -2   1   0 79.1695 8.18324   2
  -2   1   0 114.359 11.5009   9
  -2   1   0 115.702 11.8233   8
   1  -1   0 4613.96 229.176   9
   1  -1   0 4584.76 225.957   6
   1  -1   0 4379.67 229.715   3
   1  -1   0 4587.61 228.745   1
   1  -1   0 4659.61 226.698   4
   1  -1   0 4569.94 226.924   5
   1  -1   0 4311.82 229.355   8
  -1   1   0 4615.09 229.518   9
  -1   1   0 4304.91 229.630   3
  -1   1   0 4244.07 229.202   8
  -1   1   0 4629.82 227.025   2
  -1   1   0 4445.14 228.760   7
   0  -1   0 34.3162 2.28127   1
   0  -1   0 33.2256 2.15223   6
   0  -1   0 36.4476 2.26455   4
   0  -1   0 34.6048 2.15393   5
   0   1   0 35.3651 2.94468   8
   0   1   0 30.3195 2.23667   2
   0   1   0 34.9044 3.58157   3
   0   1   0 33.4618 3.26651   9
   0   1   0 37.0146 2.98506   7
  -1  -1   0 0.31655 2.55643   2
   1   1   0 -1.2814 1.62310   8
   1   1   0 1.04326 2.16604   2
   1   1   0 2.28617 1.25646   5
   1   1   0 3.22662 1.75063   7
   1   1   0 1.87969 1.01970   4
   1   1   0 -2.3443 1.06159   6
  -2  -1   0 7.84947 3.50094   3
  -2  -1   0 8.84758 1.91701   6
  -2  -1   0 5.30638 2.68905   9
  -2  -1   0 13.2761 3.98753   2
  -2  -1   0 7.60095 3.32747   7
   2   1   0 7.19062 2.80474   2
   2   1   0 8.00899 3.18693   1
   2   1   0 10.4082 2.06075   6
   2   1   0 4.83861 2.69714   7
   2   1   0 4.83912 2.69353   3
   2   1   0 12.9022 2.27498   4
   2   1   0 9.60524 3.55863   9
   2   1   0 5.94591 3.33001   8
   2   1   0 8.55282 2.10420   5
  -3  -1   0 105.772 14.7016   3
  -3  -1   0 88.4291 11.7427   9
  -3  -1   0 97.1729 6.68264   6
  -3  -1   0 76.7303 10.7167   7
  -3  -1   0 66.3756 9.09715   2
   3   1   0 81.1682 6.53231   4
   3   1   0 89.1440 12.5061   3
   3   1   0 93.1635 10.6730   1
   3   1   0 90.7718 7.50826   5
   3   1   0 78.9538 11.6832   7
   3   1   0 85.6293 6.47198   6
   3   1   0 82.8236 11.7879   8
  -4  -1   0 -1.8472 3.82188   9
  -4  -1   0 -0.4363 6.29780   3
  -4  -1   0 -0.1291 4.52380   7
   4   1   0 3.68302 2.65944   5
   4   1   0 0.78623 8.01462   8
   4   1   0 0.14883 3.74702   1
   4   1   0 2.46129 9.34557   3
  -5  -1   0 0.58214 16.9170   3
   4  -2   0 12.3137 8.35551   1
   4  -2   0 13.4446 17.2869   8
   4  -2   0 9.54636 4.43879   5
  -4   2   0 25.4805 15.3354   8
  -4   2   0 12.1129 16.5120   3
  -4   2   0 -7.7323 7.72011   7
   3  -2   0 3.28172 6.36123   8
   3  -2   0 7.33013 2.85300   5
   3  -2   0 5.46601 4.17149   1
   3  -2   0 6.57547 2.75267   4
  -3   2   0 6.43885 7.15281   8
  -3   2   0 8.06122 8.69426   3
  -3   2   0 4.32100 6.55291   7
  -3   2   0 8.16117 7.26185   9
   2  -2   0 116.045 8.90513   5
   2  -2   0 120.738 7.06853   6
   2  -2   0 123.675 11.6173   1
   2  -2   0 137.865 9.06539   4
   2  -2   0 107.367 12.2523   8
  -2   2   0 127.179 13.0715   7
  -2   2   0 123.106 9.87276   2
  -2   2   0 118.172 13.6479   9
  -2   2   0 116.048 13.7156   3
  -2   2   0 104.020 12.5760   8
   1  -2   0 133.081 9.34173   4
   1  -2   0 144.316 11.2413   1
   1  -2   0 132.181 9.41296   5
   1  -2   0 172.108 12.5861   8
  -1   2   0 165.964 13.0591   9
  -1   2   0 154.437 9.43228   2
  -1   2   0 162.994 12.5259   8
  -1   2   0 160.637 13.0772   3
  -1   2   0 167.011 12.6220   7
   0  -2   0 707.324 37.6183   4
   0  -2   0 723.428 37.4544   6
   0  -2   0 746.336 37.4662   5
   0  -2   0 710.702 37.7104   1
   0   2   0 795.374 39.2767   7
   0   2   0 754.572 39.1976   8
   0   2   0 675.038 37.6270   2
   0   2   0 760.734 39.9937   9
   0   2   0 703.704 40.2063   3
  -1  -2   0 1021.52 50.2754   5
  -1  -2   0 985.423 52.5800   2
  -1  -2   0 993.836 52.6615   9
  -1  -2   0 984.471 50.5060   4
  -1  -2   0 999.492 51.0289   6
   1   2   0 994.244 50.5493   4
   1   2   0 982.251 52.5777   2
   1   2   0 952.946 52.4482   9
   1   2   0 1039.51 50.2774   5
   1   2   0 953.663 51.1452   1
   1   2   0 944.113 52.8040   3
   1   2   0 993.071 52.7579   8
   1   2   0 978.586 52.7150   7
   1   2   0 1014.79 51.0504   6
  -2  -2   0 37.9417 5.82824   7
  -2  -2   0 34.1530 3.24760   4
  -2  -2   0 36.3886 5.34317   2
  -2  -2   0 36.3503 3.59435   6
  -2  -2   0 31.6874 5.32891   9
   2   2   0 36.9867 3.66602   6
   2   2   0 38.2245 5.53838   2
   2   2   0 37.9045 5.98258   8
   2   2   0 32.5992 6.18045   7
   2   2   0 39.2267 6.83076   9
   2   2   0 40.8801 3.51232   5
   2   2   0 30.7777 4.66087   1
   2   2   0 31.2531 5.39794   3
   2   2   0 31.3875 3.15744   4
  -3  -2   0 65.4627 9.67020   9
  -3  -2   0 68.8236 5.68201   4
  -3  -2   0 67.5320 5.68961   6
  -3  -2   0 66.6343 9.52718   7
  -3  -2   0 56.6943 8.16409   2
  -3  -2   0 65.5881 10.9854   3
   3   2   0 60.5322 10.1512   3
   3   2   0 66.5240 10.0268   7
   3   2   0 58.4192 5.43838   4
   3   2   0 77.9597 11.8060   9
   3   2   0 59.2410 5.73125   5
   3   2   0 57.0371 5.43303   6
   3   2   0 73.0049 8.98928   1
   3   2   0 55.6583 10.0943   8
  -4  -2   0 29.7201 9.29011   7
  -4  -2   0 34.8380 9.66659   9
  -4  -2   0 56.5983 15.8770   3
  -4  -2   0 30.6246 9.89727   2
   4   2   0 52.9984 16.3064   3
   4   2   0 41.8045 6.73216   5
   4   2   0 41.3151 10.0409   1
   4   2   0 58.0182 16.9713   8
   5   2   0 64.4480 12.7879   8
   4  -3   0 -12.545 14.8544   8
   4  -3   0 3.95077 3.57111   5
   4  -3   0 -0.4172 6.32352   1
  -4   3   0 -26.109 16.0735   3
  -4   3   0 12.5346 16.1784   8
   3  -3   0 28.3479 8.66430   1
   3  -3   0 25.0631 5.40192   5
   3  -3   0 15.4951 4.30090   4
   3  -3   0 24.5319 10.5651   8
  -3   3   0 16.8697 8.58286   9
  -3   3   0 22.4679 10.1752   8
  -3   3   0 14.6200 8.95690   7
  -3   3   0 27.6670 13.7267   3
   2  -3   0 71.3110 6.53723   5
   2  -3   0 60.7991 6.19543   4
   2  -3   0 67.8992 10.8114   8
   2  -3   0 65.9604 4.34725   6
   2  -3   0 68.4515 8.63657   1
  -2   3   0 85.9278 14.6196   3
  -2   3   0 61.4906 6.99013   2
  -2   3   0 54.0731 10.5414   9
  -2   3   0 72.7493 11.3632   8
  -2   3   0 61.1795 11.2210   7
   1  -3   0 241.131 18.8830   8
   1  -3   0 245.455 16.0495   5
   1  -3   0 245.897 17.8102   1
   1  -3   0 327.872 15.5540   6
  -1   3   0 292.645 15.1386   2
  -1   3   0 343.720 22.5196   3
  -1   3   0 271.380 20.2502   9
  -1   3   0 257.204 19.2703   8
   0  -3   0 101.024 6.33841   6
   0  -3   0 88.9285 6.46020   1
   0  -3   0 95.1924 6.66675   4
   0  -3   0 93.2032 6.21168   5
   0  -3   0 102.772 12.2416   9
   0   3   0 87.2825 6.47263   2
   0   3   0 104.172 9.98792   7
   0   3   0 111.106 13.1606   3
   0   3   0 113.652 13.4656   9
   0   3   0 125.143 10.4119   8
  -1  -3   0 4189.29 223.858   2
  -1  -3   0 4884.57 221.370   5
  -1  -3   0 4197.77 221.927   4
  -1  -3   0 4205.96 222.461   6
  -1  -3   0 4867.31 224.720   9
   1   3   0 3872.25 223.884   7
   1   3   0 4090.79 223.828   2
   1   3   0 4635.64 224.179   9
   1   3   0 4577.59 224.896   3
   1   3   0 4162.67 222.433   6
   1   3   0 4162.84 221.600   1
   1   3   0 4968.78 224.512   8
  -2  -3   0 5.60535 1.54052   4
  -2  -3   0 4.58211 3.21930   2
  -2  -3   0 1.08917 1.54281   6
   2   3   0 1.82438 1.61091   6
   2   3   0 3.93071 1.24618   5
   2   3   0 2.02116 2.16662   8
   2   3   0 4.96954 2.72856   7
   2   3   0 2.99578 2.95102   2
   2   3   0 2.03056 2.15117   3
   2   3   0 2.15296 1.98107   1
   2   3   0 4.52849 2.57906   9
   2   3   0 4.98462 1.58063   4
  -3  -3   0 20.0718 5.82390   7
  -3  -3   0 22.5826 3.82376   6
  -3  -3   0 13.8594 4.90029   9
  -3  -3   0 34.2264 7.62273   2
  -3  -3   0 20.4706 3.36396   4
   3   3   0 24.7378 7.36859   8
   3   3   0 31.7514 8.73417   9
   3   3   0 32.9467 8.18893   7
   3   3   0 21.2015 3.53990   5
   3   3   0 25.3456 3.96721   4
   3   3   0 26.1275 6.20387   1
   3   3   0 25.2086 7.55589   3
   3   3   0 27.9897 4.25208   6
   3   3   0 33.5436 7.73856   2
  -4  -3   0 8.60794 6.97819   3
   4   3   0 2.07297 7.59401   8
   4  -4   0 -5.2117 2.81246   5
   4  -4   0 0.86081 7.61181   1
   4  -4   0 -24.078 16.2161   8
  -4   4   0 -2.8708 18.7013   8
  -4   4   0 -38.997 20.0178   3
   3  -4   0 28.8218 9.19412   1
   3  -4   0 15.1999 11.3639   8
   3  -4   0 17.3904 4.80845   4
   3  -4   0 25.3361 5.78795   5
  -3   4   0 3.67996 9.59642   9
  -3   4   0 9.69320 14.9434   3
  -3   4   0 29.2917 13.8770   8
  -3   4   0 7.51199 9.83014   7
   2  -4   0 38.5115 5.67128   4
   2  -4   0 28.3053 8.88507   8
   2  -4   0 29.7388 7.06527   1
   2  -4   0 34.5349 5.45384   5
  -2   4   0 28.3124 8.64418   8
  -2   4   0 35.5947 11.7577   3
  -2   4   0 33.5979 10.8917   7
  -2   4   0 37.2493 10.5501   9
   1  -4   0 129.147 8.78491   4
   1  -4   0 111.607 12.0950   8
   1  -4   0 110.423 8.30254   5
   1  -4   0 95.0115 9.56104   1
   1  -4   0 133.795 7.97920   6
  -1   4   0 106.949 14.6785   3
  -1   4   0 108.718 14.4214   9
  -1   4   0 109.054 11.9422   8
  -1   4   0 116.905 14.1384   7
   0  -4   0 449.208 25.5226   6
   0  -4   0 472.391 26.0635   1
   0  -4   0 472.591 26.0206   4
   0  -4   0 485.501 25.6434   5
   0  -4   0 468.839 30.6039   9
   0   4   0 511.327 29.0124   7
   0   4   0 502.825 31.3883   9
   0   4   0 446.805 25.9609   2
   0   4   0 497.436 29.5390   8
   0   4   0 466.049 31.5114   3
  -1  -4   0 132.924 9.09150   6
  -1  -4   0 135.181 7.93937   5
  -1  -4   0 134.410 8.77668   4
  -1  -4   0 146.989 11.7727   9
   1   4   0 140.036 11.0279   7
   1   4   0 137.517 10.6194   8
   1   4   0 130.381 10.4133   2
   1   4   0 153.549 11.1138   9
   1   4   0 134.923 11.5761   3
  -2  -4   0 36.7465 3.19125   5
  -2  -4   0 25.3853 4.34066   6
  -2  -4   0 33.0835 3.57032   4
  -2  -4   0 35.1070 6.90545   2
   2   4   0 28.0540 4.39544   6
   2   4   0 31.1926 5.61086   3
   2   4   0 31.3482 3.01968   5
   2   4   0 34.5360 4.35480   1
   2   4   0 33.5640 6.38536   9
   2   4   0 41.1024 6.63042   7
   2   4   0 37.0904 5.93067   8
   2   4   0 33.2711 6.86934   2
  -3  -4   0 65.7096 5.62615   4
  -3  -4   0 52.4667 8.58498   9
  -3  -4   0 57.4669 9.18406   7
  -3  -4   0 66.1576 5.43481   5
  -3  -4   0 61.2113 8.64193   2
  -3  -4   0 67.2055 6.29749   6
   3   4   0 58.1635 9.65156   8
   3   4   0 74.1102 9.57921   2
   3   4   0 70.0806 10.0493   9
   3   4   0 62.6519 7.69296   1
   3   4   0 73.5726 10.6582   7
   3   4   0 53.2287 5.23444   4
   3   4   0 65.0311 5.42199   5
   3   4   0 56.7688 9.40586   3
  -4  -4   0 29.3249 9.49857   2
  -4  -4   0 29.7333 8.76223   7
  -4  -4   0 28.5670 5.14071   6
  -4  -4   0 52.5051 13.4677   3
  -4  -4   0 23.6861 7.84350   9
   4   4   0 38.5252 12.1828   3
   4   4   0 48.1793 13.6158   7
   4   4   0 37.3416 8.78016   1
   4   4   0 43.0866 14.7219   8
  -5  -4   0 20.4050 10.1840   3
   4  -5   0 -9.2910 8.07684   1
   4  -5   0 1.96971 3.53635   5
   4  -5   0 -39.320 20.2811   8
  -4   5   0 -13.619 21.7298   8
  -4   5   0 -18.495 22.8428   3
   3  -5   0 5.78924 3.12590   5
   3  -5   0 14.9892 8.40500   1
   3  -5   0 4.67414 3.38246   4
   3  -5   0 11.3769 14.2962   8
  -3   5   0 2.53315 11.7638   8
  -3   5   0 -4.1160 11.1436   7
  -3   5   0 6.60829 15.6757   3
   2  -5   0 86.7180 8.60538   4
   2  -5   0 101.098 11.9347   1
   2  -5   0 97.5014 8.65350   5
   2  -5   0 106.143 16.1118   8
  -2   5   0 98.5485 15.7087   8
  -2   5   0 99.8696 20.4255   3
  -2   5   0 101.300 18.0909   9
  -2   5   0 76.9497 16.0712   7
   1  -5   0 88.8057 7.55351   4
   1  -5   0 81.1473 6.95154   5
   1  -5   0 81.2492 8.31548   1
   1  -5   0 86.1288 6.52354   6
  -1   5   0 65.7468 14.2649   3
  -1   5   0 65.6325 12.6142   9
  -1   5   0 74.5058 12.6507   7
  -1   5   0 72.1164 11.4458   8
   0  -5   0 12.1657 2.76092   1
   0  -5   0 16.1608 2.98273   5
   0  -5   0 17.3579 3.09082   6
   0  -5   0 20.4495 3.93894   4
   0   5   0 24.5289 8.01152   3
   0   5   0 15.5818 5.25474   7
   0   5   0 9.78483 2.82275   2
   0   5   0 18.0472 6.43606   8
   0   5   0 18.0854 6.98477   9
  -1  -5   0 250.845 14.1169   5
  -1  -5   0 260.701 15.2707   4
  -1  -5   0 267.921 15.6452   6
   1   5   0 231.029 16.7689   2
   1   5   0 249.534 18.0633   9
   1   5   0 280.062 19.6097   3
   1   5   0 257.141 17.6403   7
   1   5   0 252.378 17.5982   8
  -2  -5   0 51.7506 7.65424   2
  -2  -5   0 56.3762 5.92547   6
  -2  -5   0 56.9715 4.30197   5
  -2  -5   0 57.6757 5.18319   4
   2   5   0 58.9415 8.09856   7
   2   5   0 61.1142 8.32322   3
   2   5   0 56.3692 5.10715   1
   2   5   0 68.2521 7.97339   8
   2   5   0 63.7015 8.23595   9
   2   5   0 46.4222 7.23661   2
  -3  -5   0 61.6676 9.31393   9
  -3  -5   0 74.1206 10.1470   2
  -3  -5   0 65.5649 6.14578   4
  -3  -5   0 81.1153 7.33937   6
  -3  -5   0 72.8143 5.82752   5
   3   5   0 65.5090 10.2131   8
   3   5   0 67.6958 7.57688   1
   3   5   0 69.0177 10.4653   9
   3   5   0 77.2812 10.3040   2
   3   5   0 62.9072 5.43895   5
   3   5   0 64.7789 10.3664   3
   3   5   0 76.2225 10.5792   7
   4   5   0 9.96526 8.90239   7
  -5  -5   0 43.8500 11.1051   3
   4  -6   0 0.13344 3.48608   5
   4  -6   0 0.91684 8.93792   1
  -4   6   0 -50.288 23.8899   8
   3  -6   0 -1.3316 5.64306   1
   3  -6   0 -0.2054 2.35178   4
   3  -6   0 1.23307 3.02733   5
  -3   6   0 -19.601 18.1133   3
  -3   6   0 -13.192 16.6521   8
   2  -6   0 20.7191 6.76289   1
   2  -6   0 9.42689 4.27147   4
   2  -6   0 12.4584 3.94249   5
  -2   6   0 1.13156 11.8372   9
  -2   6   0 7.17075 10.3844   7
  -2   6   0 12.6496 11.1737   8
  -2   6   0 10.8992 14.2967   3
   1  -6   0 8.70708 3.80555   1
   1  -6   0 9.24426 3.10273   5
   1  -6   0 16.8803 4.36343   4
   1  -6   0 12.6476 3.86258   6
  -1   6   0 15.7460 9.24730   7
  -1   6   0 17.8117 8.17397   8
  -1   6   0 19.1710 13.2354   3
  -1   6   0 9.81198 10.4877   9
   0  -6   0 103.705 8.85611   1
   0  -6   0 108.486 8.32035   5
   0  -6   0 142.178 9.08497   6
   0  -6   0 140.359 9.73590   4
   0   6   0 125.336 12.7104   7
   0   6   0 129.429 9.28312   2
   0   6   0 106.417 15.0731   9
   0   6   0 125.846 15.4740   8
   0   6   0 116.240 18.7993   3
  -1  -6   0 39.8627 5.30220   4
  -1  -6   0 48.0878 5.13670   6
  -1  -6   0 39.7600 3.69848   5
   1   6   0 43.2502 5.86011   2
   1   6   0 45.8801 8.33741   9
   1   6   0 33.4329 7.01694   8
   1   6   0 32.6347 7.46680   3
   1   6   0 36.7214 6.79802   7
  -2  -6   0 109.964 8.28728   6
  -2  -6   0 74.8127 9.42416   2
   2   6   0 93.0796 9.88300   8
   2   6   0 75.6204 5.71379   1
   2   6   0 73.2072 9.31297   2
  -3  -6   0 72.2196 10.2053   2
  -3  -6   0 67.2065 7.23375   6
  -3  -6   0 75.7996 6.88437   4
   3   6   0 65.8629 10.8980   8
   3   6   0 68.3558 7.10963   1
   3   6   0 71.6377 12.8838   7
   3   6   0 75.3337 10.4285   2
   3   6   0 62.0650 10.1901   3
   3   6   0 68.9021 10.5691   9
  -4  -6   0 29.5236 9.16040   2
  -4  -6   0 30.0407 8.32294   9
  -4  -6   0 29.5010 6.01833   6
  -4  -6   0 28.2182 9.22612   7
   4   6   0 41.2574 13.0192   7
   4   6   0 50.4354 14.1984   2
   4   6   0 46.5298 13.8779   3
   4   6   0 45.0250 13.7853   8
  -5  -6   0 77.7288 12.4307   3
   5   6   0 83.7826 12.0139   7
   3  -7   0 4.85769 3.33804   4
   3  -7   0 0.75257 2.41620   5
   3  -7   0 -2.7012 7.24988   1
  -3   7   0 -15.526 21.5637   8
  -3   7   0 -48.465 24.8805   3
   2  -7   0 4.86268 2.98202   5
   2  -7   0 8.58578 6.01788   1
   2  -7   0 5.12693 3.84193   4
  -2   7   0 -2.3444 16.0346   3
  -2   7   0 8.51037 13.2275   8
  -2   7   0 -1.0967 10.0566   7
  -2   7   0 -18.105 13.1097   9
   1  -7   0 67.4082 7.11060   5
   1  -7   0 77.5453 9.14615   1
   1  -7   0 74.0698 7.96852   4
   1  -7   0 69.8564 8.19452   6
  -1   7   0 76.0347 21.0698   3
  -1   7   0 66.6959 14.0144   7
  -1   7   0 59.9001 14.1289   8
  -1   7   0 65.8609 16.8068   9
   0  -7   0 4.84665 2.16959   5
   0  -7   0 3.99113 2.21856   1
   0  -7   0 7.29185 3.72782   4
   0  -7   0 14.4052 3.83943   6
   0   7   0 15.8941 10.8709   3
   0   7   0 7.54279 8.18418   8
   0   7   0 4.35077 4.86066   7
   0   7   0 5.18151 2.60116   2
   0   7   0 9.87249 9.30795   9
  -1  -7   0 73.3309 5.93771   5
  -1  -7   0 70.5138 8.10445   2
   1   7   0 110.034 13.9042   3
   1   7   0 85.1099 10.0945   7
   1   7   0 73.7277 11.2369   8
   1   7   0 98.4564 12.7420   9
   1   7   0 74.6093 8.38993   2
  -2  -7   0 63.5685 6.45335   4
  -2  -7   0 56.6222 8.54502   2
  -2  -7   0 62.8085 6.78101   6
  -2  -7   0 67.3915 4.90205   5
   2   7   0 64.2248 9.71863   9
   2   7   0 63.8150 8.65858   2
   2   7   0 60.0247 9.59416   3
   2   7   0 64.8550 9.02942   7
   2   7   0 67.6368 8.61232   8
  -3  -7   0 18.5786 4.27683   4
  -3  -7   0 17.9685 4.53355   6
  -3  -7   0 15.4579 6.56373   2
   3   7   0 35.4897 9.98326   9
   3   7   0 15.6358 6.57586   2
   3   7   0 22.4071 6.99502   8
   3   7   0 15.5849 6.36342   3
   3   7   0 17.4695 6.60477   7
  -5  -7   0 87.6123 11.6602   3
   5   7   0 97.7969 11.6644   7
   3  -8   0 0.32866 3.74345   4
   3  -8   0 2.79380 2.79020   5
   3  -8   0 1.67768 9.72044   1
  -3   8   0 -30.506 24.9389   8
  -3   8   0 -37.460 31.3910   3
   2  -8   0 9.72175 4.53215   4
   2  -8   0 9.69594 3.70296   5
   2  -8   0 22.1651 8.98828   1
  -2   8   0 5.24422 10.3726   7
  -2   8   0 -16.746 18.9316   3
  -2   8   0 -9.9809 16.4737   8
   1  -8   0 19.2379 4.59707   5
   1  -8   0 17.9180 4.93246   4
   1  -8   0 25.4093 6.56549   1
  -1   8   0 10.5191 8.50243   7
  -1   8   0 18.8800 12.5130   8
  -1   8   0 25.4022 17.8254   3
  -1   8   0 20.2794 15.3025   9
   0  -8   0 80.3404 7.98433   1
   0  -8   0 81.1764 7.96313   2
   0  -8   0 91.4097 8.43942   6
   0  -8   0 105.102 9.55688   4
   0  -8   0 73.8647 7.13623   5
   0   8   0 82.1054 13.2360   7
   0   8   0 81.8806 15.6739   8
   0   8   0 97.0055 8.53354   2
   0   8   0 76.7963 8.17027   1
   0   8   0 67.1285 16.4297   9
   0   8   0 66.4560 16.0301   3
  -1  -8   0 16.6284 5.66307   2
  -1  -8   0 19.3348 5.23630   4
  -1  -8   0 7.59536 3.45688   6
  -1  -8   0 10.2414 2.68951   5
   1   8   0 8.81414 5.20924   7
   1   8   0 13.7448 4.83532   2
   1   8   0 10.1545 8.44363   3
   1   8   0 12.8594 7.92217   8
   1   8   0 13.9437 8.16023   9
  -2  -8   0 67.3493 5.18388   5
  -2  -8   0 69.9809 9.52935   2
  -2  -8   0 78.2108 7.65469   6
  -2  -8   0 76.6904 7.53874   4
   2   8   0 66.8784 9.44732   2
   2   8   0 59.6294 9.34129   8
   2   8   0 43.3596 9.64038   3
   2   8   0 70.8776 10.0159   7
   2   8   0 87.5171 12.2773   9
  -3  -8   0 5.57463 3.40361   4
  -3  -8   0 2.61572 3.10319   6
  -3  -8   0 3.11903 3.71949   2
   3   8   0 4.04234 4.75303   3
   3   8   0 2.17365 3.59882   8
   3   8   0 8.26582 5.40374   2
   3   8   0 22.6422 7.03186   9
   3   8   0 6.78462 5.79023   7
  -4  -8   0 -0.3202 3.97306   2
  -4  -8   0 -6.8097 1.91164   6
  -4  -8   0 -0.3022 3.60341   7
   4   8   0 7.23349 7.15801   7
   4   8   0 0.63416 5.56355   3
   4   8   0 -0.6462 5.14668   2
   4   8   0 2.10129 4.88105   8
   5   8   0 91.3092 11.4125   7
   3  -9   0 4.25801 11.0968   1
   3  -9   0 3.19996 3.38477   5
  -3   9   0 -38.375 28.4781   8
   2  -9   0 20.2649 10.6948   1
   2  -9   0 21.5992 6.32199   4
   2  -9   0 12.5835 4.17589   5
  -2   9   0 -7.2886 23.3428   8
  -2   9   0 -25.340 25.5696   3
   1  -9   0 6.49093 4.75186   1
   1  -9   0 10.0361 3.32137   5
   1  -9   0 11.3540 4.88582   4
  -1   9   0 11.4688 7.99611   7
  -1   9   0 5.26056 14.1796   8
  -1   9   0 -2.8301 11.9484   9
  -1   9   0 17.7979 19.0813   3
   0  -9   0 8.06990 3.61779   2
   0  -9   0 4.79657 4.88373   4
   0  -9   0 3.26648 2.57918   1
   0  -9   0 6.59657 4.32190   6
   0  -9   0 4.38758 2.73649   5
   0   9   0 6.59321 7.27566   7
   0   9   0 10.5502 4.14689   2
   0   9   0 7.72343 3.52556   1
   0   9   0 -4.1004 11.7789   3
   0   9   0 17.8353 12.5142   9
   0   9   0 15.2766 11.9642   8
  -1  -9   0 143.617 11.5176   4
  -1  -9   0 145.802 11.2166   6
  -1  -9   0 132.674 12.7189   2
  -1  -9   0 140.763 9.63477   5
   1   9   0 133.699 13.1975   2
   1   9   0 104.166 17.7870   8
   1   9   0 140.180 18.7967   9
   1   9   0 110.860 19.8436   3
   1   9   0 117.644 15.1287   7
  -2  -9   0 97.2201 11.7226   2
  -2  -9   0 103.776 9.66778   4
  -2  -9   0 95.8854 9.41581   6
   2   9   0 82.4108 12.3223   7
   2   9   0 103.305 12.1108   2
   2   9   0 93.3243 11.6050   8
   2   9   0 85.7886 14.0788   3
   2   9   0 105.833 14.6922   9
  -3  -9   0 17.7851 7.04057   2
  -3  -9   0 20.5362 5.45323   6
  -3  -9   0 17.5753 4.88635   4
   3   9   0 23.7489 8.71876   7
   3   9   0 30.8164 9.87992   2
   3   9   0 34.6372 9.68598   8
   3   9   0 39.9265 11.3111   3
  -4  -9   0 2.42510 4.65750   2
   4   9   0 20.9628 5.73440   8
   4   9   0 1.11072 5.27666   2
   4   9   0 0.28174 8.45299   7
   2 -10   0 1.51266 2.31893   5
   2 -10   0 -1.5250 3.00420   4
   2 -10   0 4.24634 7.68301   1
  -2  10   0 -46.483 26.4039   8
  -2  10   0 -32.340 27.7388   3
   1 -10   0 2.30942 3.49097   4
   1 -10   0 4.51150 2.86350   5
   1 -10   0 -0.9811 3.65068   1
  -1  10   0 -7.7971 18.0800   3
  -1  10   0 -9.4061 17.6749   8
  -1  10   0 10.6707 3.80420   1
  -1  10   0 6.67105 6.08230   7
   0 -10   0 -0.8642 4.29699   6
   0 -10   0 -0.2291 3.47045   4
   0 -10   0 3.33070 2.29414   5
   0  10   0 -3.6111 10.9904   8
   0  10   0 5.24073 9.39419   9
   0  10   0 5.00522 5.26521   7
   0  10   0 -16.310 11.5964   3
  -1 -10   0 11.3375 5.06565   4
  -1 -10   0 13.7799 5.43018   2
  -1 -10   0 7.42223 4.56696   6
  -1 -10   0 17.3616 3.77348   5
   1  10   0 15.6990 7.58741   7
   1  10   0 12.7279 5.92315   2
   1  10   0 1.83638 9.97243   3
   1  10   0 24.4416 9.95875   9
   1  10   0 9.49735 8.99520   8
  -2 -10   0 63.4405 8.67016   6
  -2 -10   0 72.8766 10.6074   2
   2  10   0 54.0709 12.8775   3
   2  10   0 95.4778 12.0471   2
   2  10   0 62.1570 12.1510   7
   2  10   0 56.5837 10.0262   8
  -3 -10   0 19.5726 8.02676   2
  -3 -10   0 21.7778 5.87510   6
  -3 -10   0 22.8693 5.89824   4
   3  10   0 27.4543 10.6017   3
   3  10   0 17.0189 9.21817   2
   3  10   0 30.1365 10.3181   7
  -4 -10   0 5.84610 7.04188   2
   4  10   0 3.88965 8.67557   2
   4  10   0 25.4038 12.3953   7
   2 -11   0 -2.5319 2.85494   5
   2 -11   0 4.11098 4.03857   4
  -2  11   0 -57.965 29.9893   3
   1 -11   0 4.43119 4.42830   4
   1 -11   0 10.6582 3.64041   5
  -1  11   0 -27.502 20.4027   8
  -1  11   0 4.99554 19.8016   3
   0 -11   0 1.95875 2.38546   5
   0 -11   0 6.83074 5.03579   6
   0 -11   0 -2.5266 3.61378   4
   0  11   0 -10.626 11.8784   8
   0  11   0 13.1076 6.66510   7
   0  11   0 13.1921 14.8029   3
   0  11   0 12.0558 11.3194   9
  -1 -11   0 8.31066 5.29476   6
  -1 -11   0 4.88303 4.55369   2
  -1 -11   0 11.2604 2.85023   5
  -1 -11   0 17.4053 5.33363   4
   1  11   0 9.02297 5.98296   2
   1  11   0 9.75366 8.78222   8
   1  11   0 19.7180 7.66572   7
   1  11   0 18.7704 7.40327   9
   1  11   0 21.8669 13.4830   3
  -2 -11   0 5.16032 4.45633   4
  -2 -11   0 7.40017 5.19312   2
  -2 -11   0 4.42815 4.31048   6
   2  11   0 4.74109 6.46439   7
   2  11   0 22.4553 10.3949   3
   2  11   0 6.63519 6.14650   2
  -3 -11   0 10.0694 4.67652   4
  -3 -11   0 19.1121 6.04008   6
  -3 -11   0 9.32161 5.96823   2
   3  11   0 24.2895 10.1272   2
   3  11   0 16.7888 9.21658   7
   3  11   0 22.0269 8.92369   3
  -4 -11   0 -3.1011 4.02676   6
  -4 -11   0 1.53976 5.42507   2
   4  11   0 15.8017 8.62619   7
   4  11   0 3.58769 8.84324   2
   2 -12   0 5.89242 4.06233   4
   2 -12   0 7.30468 3.55798   5
  -2  12   0 -41.387 40.7401   3
   1 -12   0 13.4847 4.47913   5
   1 -12   0 2.08782 4.16561   4
  -1  12   0 28.0969 24.6023   3
  -1  12   0 -28.998 27.3003   8
   0 -12   0 11.0214 5.53269   4
   0  12   0 -0.4582 14.5534   8
   0  12   0 33.5562 20.0266   3
  -1 -12   0 -3.4721 4.62414   6
  -1 -12   0 3.11371 4.70580   4
   1  12   0 4.78360 4.53370   2
   1  12   0 6.43830 13.2006   3
   1  12   0 21.9542 7.41663   7
  -2 -12   0 21.0777 5.91158   4
  -2 -12   0 4.80616 5.22252   6
  -2 -12   0 12.5866 7.21477   2
   2  12   0 30.6275 11.4214   3
   2  12   0 9.56148 7.57962   2
   2  12   0 27.5345 8.06984   7
  -3 -12   0 1.93204 4.13648   4
  -3 -12   0 0.67699 4.26106   6
  -3 -12   0 3.08249 5.99711   2
   3  12   0 8.72320 8.61897   2
   4  12   0 63.0953 11.9418   7
   1 -13   0 10.4502 4.70418   4
   1 -13   0 5.56843 3.14893   5
  -1  13   0 17.4850 24.7834   3
   0  13   0 42.3120 19.9708   3
  -1 -13   0 -3.7924 5.24983   6
  -1 -13   0 6.86594 4.49758   4
   1  13   0 16.0732 12.5202   3
  -2 -13   0 12.7872 7.61627   2
  -2 -13   0 5.59997 4.97608   4
  -2 -13   0 8.04015 6.06730   6
   2  13   0 26.6192 11.2160   2
   3  13   0 10.8287 9.86249   2
   3  13   0 68.4417 9.04496   7
   0 -14   0 26.9177 5.27330   5
   0 -14   0 8.78354 6.30987   4
   0  14   0 49.6289 21.5143   3
   1  14   0 72.8500 19.0565   3
   0  15   0 61.4621 22.6578   3
   1  15   0 110.475 19.0389   3
   1  15  -1 145.874 22.4071   3
   1  14  -1 68.4770 19.1887   3
   0  14  -1 42.0228 19.9146   3
   0 -14   1 -0.9867 4.40603   4
   3  13  -1 54.4261 7.48500   7
   1  13  -1 35.9800 16.3022   3
   0  13  -1 31.3473 18.8677   3
  -1  13  -1 -12.833 23.4744   3
   1 -13   1 5.94152 3.29005   5
   1 -13   1 7.52665 5.33478   4
   4  12  -1 42.3233 10.1106   7
   3  12  -1 22.5162 7.10003   7
   3  12  -1 6.21057 7.14579   2
   2  12  -1 29.9720 12.5412   3
   2  12  -1 5.45618 6.76212   2
   2  12  -1 26.7888 8.92303   7
  -2 -12   1 3.52150 4.37040   4
  -2 -12   1 5.01898 4.57296   6
  -2 -12   1 10.3803 5.50709   2
   1  12  -1 4.88756 11.4222   3
   1  12  -1 30.7719 9.49647   7
  -1 -12   1 6.69072 5.38040   4
  -1 -12   1 -3.6490 4.51778   6
   0  12  -1 4.38847 15.6052   8
   0  12  -1 9.12181 14.2096   3
   0 -12   1 -1.0329 3.72394   4
   0 -12   1 3.98565 2.35022   5
   0 -12   1 -1.3307 5.23067   6
  -1  12  -1 6.43444 23.7577   3
  -1  12  -1 -42.158 28.2134   8
   1 -12   1 8.84886 3.79740   5
   1 -12   1 5.36361 4.15120   4
   2 -12   1 8.85449 3.96535   4
   2 -12   1 3.45921 3.15397   5
   4  11  -1 55.9954 12.4061   7
   3  11  -1 8.86560 5.89442   2
   3  11  -1 15.6231 7.24532   7
   3  11  -1 22.2092 8.07835   3
  -3 -11   1 5.12299 4.97570   2
  -3 -11   1 5.70693 4.39712   6
  -3 -11   1 5.97877 4.34692   4
   2  11  -1 -0.2194 4.42427   2
   2  11  -1 10.8759 7.85213   3
   2  11  -1 5.99417 3.87787   8
   2  11  -1 2.82424 4.75094   7
  -2 -11   1 -1.0491 2.92954   4
  -2 -11   1 -0.4779 3.17608   2
  -2 -11   1 -4.3371 3.43356   6
   1  11  -1 6.69116 10.5084   3
   1  11  -1 10.2366 9.12563   8
   1  11  -1 8.01910 5.22150   2
   1  11  -1 23.2068 8.96569   7
   1  11  -1 21.4962 8.35189   9
  -1 -11   1 7.40838 5.55222   2
  -1 -11   1 8.24776 5.10336   6
  -1 -11   1 13.6945 3.01166   5
  -1 -11   1 3.34424 3.93187   4
   0  11  -1 6.08055 15.5729   3
   0  11  -1 11.9875 5.71394   7
   0  11  -1 2.38841 11.2499   9
   0  11  -1 0.19699 13.4394   8
   0 -11   1 0.61408 3.46730   4
   0 -11   1 -5.8366 4.36984   6
   0 -11   1 0.53077 2.18994   5
  -1  11  -1 -19.398 22.6315   8
  -1  11  -1 16.6922 22.2387   3
  -1  11  -1 31.1843 8.39143   7
   1 -11   1 7.39898 3.51337   5
   1 -11   1 4.29494 3.95283   4
  -2  11  -1 -53.868 29.8075   3
   2 -11   1 1.33745 3.33854   4
   2 -11   1 3.03312 3.61275   5
   4  10  -1 24.9111 11.3114   7
   4  10  -1 7.97846 10.3377   2
  -4 -10   1 3.88727 6.72627   2
  -4 -10   1 6.81946 4.57413   6
   3  10  -1 63.8088 15.4468   7
   3  10  -1 70.7477 16.2561   3
   3  10  -1 55.4455 13.6373   2
   3  10  -1 50.5619 11.4264   8
  -3 -10   1 49.7565 7.99484   4
  -3 -10   1 66.1199 13.7697   2
  -3 -10   1 56.4754 9.45463   6
   2  10  -1 109.422 13.0903   2
   2  10  -1 110.835 14.0560   7
   2  10  -1 100.252 15.8543   3
   2  10  -1 92.5238 13.8969   8
  -2 -10   1 82.3989 9.29249   4
  -2 -10   1 88.2110 12.6429   2
  -2 -10   1 121.774 11.1588   6
   1  10  -1 1.93489 5.23460   7
   1  10  -1 1.29122 9.87221   3
   1  10  -1 -0.1991 7.76968   8
   1  10  -1 3.45289 6.88255   9
   1  10  -1 4.96818 4.58817   2
  -1 -10   1 0.75638 3.43808   6
  -1 -10   1 5.03466 4.32937   4
  -1 -10   1 1.73217 1.82874   5
  -1 -10   1 4.39727 3.64362   2
   0  10  -1 9.44968 9.21943   9
   0  10  -1 -1.7599 12.8815   3
   0  10  -1 9.87034 5.91340   7
   0  10  -1 -5.1044 10.7063   8
   0 -10   1 -2.9701 3.84127   6
   0 -10   1 -1.6357 3.05879   4
   0 -10   1 4.91570 2.61057   5
  -1  10  -1 17.5268 7.26096   7
  -1  10  -1 -11.645 18.7588   8
  -1  10  -1 -9.6420 19.3069   3
  -1  10  -1 11.9598 4.18732   1
   1 -10   1 3.29300 2.80540   5
   1 -10   1 1.94584 3.80975   4
   1 -10   1 3.54924 5.16879   1
  -2  10  -1 -49.307 26.9667   3
  -2  10  -1 -56.656 27.5087   8
  -2  10  -1 16.3210 4.38119   1
   2 -10   1 1.43156 3.24707   4
   2 -10   1 2.85332 2.34341   5
   2 -10   1 8.24849 8.83972   1
   4   9  -1 8.52691 9.44920   7
   4   9  -1 19.5611 6.22255   8
   4   9  -1 6.48570 7.78792   2
  -4  -9   1 4.72409 5.76609   2
  -4  -9   1 0.75160 3.87420   6
   3   9  -1 39.9231 11.8081   3
   3   9  -1 46.5264 12.4366   7
   3   9  -1 39.1927 10.5031   8
   3   9  -1 33.3591 9.89068   2
  -3  -9   1 41.8741 6.85101   4
  -3  -9   1 30.9214 8.94883   2
  -3  -9   1 24.7126 6.46269   6
   2   9  -1 20.7936 8.42187   3
   2   9  -1 25.2241 7.64739   7
   2   9  -1 43.9291 10.4177   9
   2   9  -1 12.0105 5.52193   8
   2   9  -1 40.4983 8.85667   2
  -2  -9   1 38.2717 6.27707   4
  -2  -9   1 28.3827 6.92044   2
  -2  -9   1 30.8173 5.63891   6
   1   9  -1 40.7984 13.9440   3
   1   9  -1 43.3133 9.98047   7
   1   9  -1 53.1026 13.1863   8
   1   9  -1 43.3350 11.3782   9
   1   9  -1 58.0370 10.3962   2
  -1  -9   1 54.9854 7.83087   6
  -1  -9   1 49.4790 5.14664   5
  -1  -9   1 43.0268 7.53601   4
  -1  -9   1 52.5510 9.12681   2
   0   9  -1 143.257 13.8260   1
   0   9  -1 137.291 23.7658   3
   0   9  -1 152.704 12.5086   2
   0   9  -1 158.051 24.4401   9
   0   9  -1 171.180 25.0434   8
   0   9  -1 146.625 17.8490   7
   0  -9   1 128.456 14.7500   2
   0  -9   1 130.725 10.5451   5
   0  -9   1 116.310 11.4508   6
   0  -9   1 129.342 11.9392   4
   0  -9   1 134.936 11.8463   1
  -1   9  -1 -4.2866 12.3404   9
  -1   9  -1 -3.1093 14.2704   8
  -1   9  -1 11.0612 19.3416   3
  -1   9  -1 5.11017 6.88335   7
   1  -9   1 10.7270 5.60638   1
   1  -9   1 15.3858 4.30369   5
   1  -9   1 4.19355 3.75378   4
  -2   9  -1 -24.119 21.5352   8
  -2   9  -1 -25.407 25.8908   3
   2  -9   1 0.15252 3.10869   4
   2  -9   1 1.18527 2.19005   5
   2  -9   1 -7.6941 5.16820   1
  -3   9  -1 -64.728 31.0469   8
   3  -9   1 6.00764 4.17830   5
   3  -9   1 6.72229 11.5139   1
   5   8  -1 124.522 13.1870   7
   4   8  -1 10.3035 6.90553   8
   4   8  -1 0.37466 5.73494   2
   4   8  -1 2.62994 8.31930   7
   4   8  -1 1.10431 6.07988   3
  -4  -8   1 2.14721 5.00494   2
  -4  -8   1 2.40096 3.67944   7
  -4  -8   1 -2.4895 3.14380   6
   3   8  -1 15.3658 5.80436   9
   3   8  -1 2.23273 4.14619   7
   3   8  -1 6.64463 4.49027   8
   3   8  -1 0.87368 3.69509   3
   3   8  -1 1.60736 4.11447   2
  -3  -8   1 5.58802 3.59865   6
  -3  -8   1 6.14500 4.35851   2
  -3  -8   1 2.44251 2.83718   4
   2   8  -1 24.7321 6.94615   2
   2   8  -1 33.1268 9.32187   9
   2   8  -1 18.4542 5.87878   7
   2   8  -1 21.1424 6.17770   8
   2   8  -1 15.3616 6.41829   3
  -2  -8   1 24.4527 5.01360   6
  -2  -8   1 23.8198 6.52483   2
  -2  -8   1 28.9921 5.53759   4
  -2  -8   1 28.5549 2.80544   5
   1   8  -1 0.75980 3.60862   7
   1   8  -1 1.75637 7.24976   8
   1   8  -1 1.94213 6.22741   9
   1   8  -1 0.43007 7.67894   3
   1   8  -1 4.50721 3.19379   2
  -1  -8   1 3.30129 2.65706   6
  -1  -8   1 -0.1010 3.45471   4
  -1  -8   1 2.95355 2.02792   5
  -1  -8   1 6.55004 3.80105   2
   0   8  -1 6.60367 5.65381   7
   0   8  -1 5.89596 10.1111   8
   0   8  -1 11.0889 11.4193   9
   0   8  -1 7.15475 2.58618   2
   0   8  -1 10.3546 11.0908   3
   0  -8   1 6.98835 2.72208   5
   0  -8   1 2.69636 2.33026   1
   0  -8   1 5.66938 2.75903   2
   0  -8   1 1.78955 3.55254   4
   0  -8   1 15.5684 4.26502   6
  -1   8  -1 4.89152 11.7899   8
  -1   8  -1 7.05459 15.5654   3
  -1   8  -1 3.70743 7.70282   7
  -1   8  -1 1.05081 14.2493   9
   1  -8   1 2.76978 3.17924   1
   1  -8   1 2.72198 3.28102   4
   1  -8   1 3.50568 4.70071   6
   1  -8   1 1.37076 2.20435   5
  -2   8  -1 -8.3431 17.4517   8
  -2   8  -1 -7.6471 20.2151   3
  -2   8  -1 -3.8588 8.23876   7
   2  -8   1 5.43441 6.49384   1
   2  -8   1 6.22921 3.29951   5
   2  -8   1 1.10962 2.71851   4
  -3   8  -1 -41.476 31.7761   3
  -3   8  -1 -41.431 25.2295   8
   3  -8   1 5.94628 3.91278   5
   3  -8   1 3.28912 3.37012   4
   3  -8   1 -4.9921 9.16901   1
   5   7  -1 77.8540 11.7040   7
   4   7  -1 5.56797 8.51170   7
   3   7  -1 5.53014 4.85639   7
   3   7  -1 8.59688 6.50640   9
   3   7  -1 9.84897 5.15998   8
   3   7  -1 6.75450 5.09336   3
   3   7  -1 3.68715 4.98491   2
  -3  -7   1 9.50430 3.46656   4
  -3  -7   1 3.91228 4.48278   2
  -3  -7   1 7.80914 3.34892   6
   2   7  -1 21.0793 5.48107   7
   2   7  -1 24.1973 6.06580   2
   2   7  -1 30.8152 7.92278   9
   2   7  -1 14.3637 4.61280   8
   2   7  -1 15.7599 5.17475   3
  -2  -7   1 23.6095 6.00199   2
  -2  -7   1 32.9304 5.15251   6
  -2  -7   1 22.5757 4.43031   4
   1   7  -1 109.306 14.8661   3
   1   7  -1 111.937 10.0902   2
   1   7  -1 119.259 13.5837   9
   1   7  -1 77.9253 12.3321   8
  -1  -7   1 82.3829 7.61440   6
  -1  -7   1 95.9983 9.39613   2
  -1  -7   1 71.8208 6.15833   5
  -1  -7   1 65.2361 7.30880   4
   0   7  -1 1.56636 2.05762   2
   0   7  -1 3.78245 9.90431   9
   0   7  -1 -0.0240 4.42178   7
   0   7  -1 0.47999 2.14319   1
   0   7  -1 2.29566 8.54227   8
   0   7  -1 7.81052 9.36076   3
   0  -7   1 4.48425 3.12543   6
   0  -7   1 0.10452 1.73620   5
   0  -7   1 0.73257 1.93448   2
   0  -7   1 1.03420 1.75452   1
   0  -7   1 0.65108 2.92887   4
  -1   7  -1 128.997 17.6046   7
  -1   7  -1 128.220 20.7932   8
   1  -7   1 115.477 11.8030   1
   1  -7   1 146.872 11.1950   6
  -2   7  -1 -2.2885 9.82521   7
  -2   7  -1 6.30091 14.0500   8
  -2   7  -1 -26.694 12.1209   9
  -2   7  -1 2.36157 17.1566   3
   2  -7   1 0.53042 3.13437   4
   2  -7   1 0.28270 2.16023   5
   2  -7   1 0.31824 4.79291   1
  -3   7  -1 -19.597 20.9305   8
   3  -7   1 4.83863 3.25183   4
   3  -7   1 -0.7112 6.86870   1
   3  -7   1 2.57385 2.99997   5
   5   6  -1 86.8147 12.8688   7
   5   6  -1 104.616 9.02424   3
  -5  -6   1 80.6265 12.0404   3
   4   6  -1 23.8885 9.50853   3
   4   6  -1 17.0573 7.82771   2
   4   6  -1 29.4903 11.3784   7
   4   6  -1 9.95235 8.11079   8
  -4  -6   1 20.1626 4.75956   6
  -4  -6   1 18.9577 8.42627   2
  -4  -6   1 23.6768 8.01416   7
  -4  -6   1 16.1705 5.85711   9
   3   6  -1 49.0830 10.4290   7
   3   6  -1 66.2263 6.89815   1
   3   6  -1 63.9291 10.4482   3
   3   6  -1 60.3818 10.3679   8
   3   6  -1 60.2015 10.0938   9
   3   6  -1 69.4891 10.7077   2
  -3  -6   1 65.8681 6.33581   4
  -3  -6   1 71.0960 7.26251   6
  -3  -6   1 54.9081 10.5672   2
   2   6  -1 422.342 29.0445   2
   2   6  -1 436.906 29.4613   9
   2   6  -1 416.796 30.0263   3
   2   6  -1 461.180 24.3261   1
   2   6  -1 456.603 29.2794   8
   2   6  -1 444.276 29.6465   7
  -2  -6   1 467.700 25.3761   4
  -2  -6   1 465.619 29.6439   2
  -2  -6   1 442.121 26.3383   6
  -2  -6   1 450.957 23.7215   5
   1   6  -1 374.776 26.3038   3
   1   6  -1 360.182 23.4012   7
   1   6  -1 354.558 24.5666   9
   1   6  -1 350.523 24.5977   8
   1   6  -1 318.761 22.1016   2
  -1  -6   1 349.106 20.4196   4
  -1  -6   1 339.377 20.5773   6
  -1  -6   1 325.434 21.9993   2
  -1  -6   1 355.076 19.0374   5
   0   6  -1 0.70053 3.52248   7
   0   6  -1 1.41502 6.26965   8
   0   6  -1 1.21248 1.72049   2
   0   6  -1 5.93030 8.72511   9
   0   6  -1 0.57301 7.36972   3
   0  -6   1 -1.4230 2.24510   4
   0  -6   1 -2.3275 1.16617   1
   0  -6   1 1.96407 2.40615   6
   0  -6   1 -1.4100 1.11334   5
  -1   6  -1 9.75247 8.26802   7
  -1   6  -1 3.09579 11.7423   9
  -1   6  -1 5.46213 6.59667   8
  -1   6  -1 9.86711 11.9281   3
   1  -6   1 4.15261 2.87258   1
   1  -6   1 4.00357 3.09161   6
   1  -6   1 -0.8173 2.65832   4
   1  -6   1 4.19571 2.29468   5
  -2   6  -1 76.4726 17.8701   8
  -2   6  -1 71.3117 21.1549   3
  -2   6  -1 53.8676 14.9219   7
   2  -6   1 101.248 8.97806   5
   2  -6   1 125.279 13.5398   1
   2  -6   1 107.602 9.67481   4
  -3   6  -1 -26.456 17.2280   3
  -3   6  -1 -13.246 17.5663   8
   3  -6   1 4.68596 3.06486   4
   3  -6   1 -1.9205 6.34559   1
   3  -6   1 2.66727 3.51711   5
  -4   6  -1 -40.761 24.1952   8
   4  -6   1 -0.7582 3.05045   5
   4  -6   1 -5.6772 7.83784   1
  -5  -5   1 44.9239 11.1516   3
   4   5  -1 5.14979 7.66294   7
   4   5  -1 6.88340 7.89647   3
   3   5  -1 9.62932 2.29352   5
   3   5  -1 10.1261 6.02877   9
   3   5  -1 8.02236 3.26525   1
   3   5  -1 7.93289 4.77598   7
   3   5  -1 9.48668 4.77967   8
   3   5  -1 7.29470 4.50840   3
   3   5  -1 8.68099 4.97585   2
  -3  -5   1 8.41896 4.44795   7
  -3  -5   1 15.4235 5.35576   9
  -3  -5   1 8.35464 2.23905   5
  -3  -5   1 3.17526 3.79297   2
  -3  -5   1 9.08119 2.61316   4
  -3  -5   1 9.41973 2.99931   6
   2   5  -1 76.2220 9.14801   9
   2   5  -1 68.0132 8.43596   8
   2   5  -1 75.4311 9.22882   3
   2   5  -1 69.0212 8.64737   7
   2   5  -1 87.0569 9.30743   2
   2   5  -1 78.7973 6.16255   1
  -2  -5   1 78.5956 6.96953   6
  -2  -5   1 73.0637 8.97358   2
  -2  -5   1 76.4607 6.08287   4
  -2  -5   1 73.2372 5.01665   5
   1   5  -1 335.794 21.7163   2
   1   5  -1 340.705 22.7272   9
   1   5  -1 366.131 24.1783   3
   1   5  -1 376.709 22.8555   7
   1   5  -1 340.189 22.1653   8
  -1  -5   1 338.437 19.6895   4
  -1  -5   1 339.929 18.4856   5
  -1  -5   1 327.524 21.4121   2
  -1  -5   1 340.427 19.9356   6
   0   5  -1 14.5095 6.10473   8
   0   5  -1 8.26280 4.34784   7
   0   5  -1 7.65059 6.92919   3
   0   5  -1 11.8890 2.88398   2
   0   5  -1 6.39875 6.96727   9
   0  -5   1 11.4952 2.78993   6
   0  -5   1 5.62070 2.17918   1
   0  -5   1 6.34547 1.97764   5
   0  -5   1 11.1838 3.17084   4
  -1   5  -1 154.506 16.6457   8
  -1   5  -1 163.673 20.5573   3
  -1   5  -1 162.262 17.6601   7
   1  -5   1 191.333 13.8363   1
  -2   5  -1 14.0093 11.0567   7
  -2   5  -1 22.0871 13.0263   3
  -2   5  -1 9.40830 10.9278   9
  -2   5  -1 22.1788 10.3602   8
   2  -5   1 17.0724 9.63888   8
   2  -5   1 10.8302 5.33416   1
   2  -5   1 16.6533 4.51473   4
   2  -5   1 14.8220 3.92110   5
  -3   5  -1 -1.2919 10.3003   7
  -3   5  -1 -11.733 16.5895   3
  -3   5  -1 8.89417 14.9944   8
   3  -5   1 -5.9665 13.2069   8
   3  -5   1 7.16912 3.40973   5
   3  -5   1 6.17016 3.21236   4
   3  -5   1 0.37729 5.63666   1
  -4   5  -1 -27.582 25.7638   3
  -4   5  -1 -11.794 22.9477   8
   4  -5   1 -2.8086 8.39963   1
   4  -5   1 3.07205 3.88102   5
  -5  -4   1 23.9793 10.0371   3
   4   4  -1 -0.7277 5.96566   8
   4   4  -1 2.51704 6.60666   7
  -4  -4   1 2.28787 4.11663   2
  -4  -4   1 16.0134 6.37042   3
   3   4  -1 6.26030 4.33050   8
   3   4  -1 7.22774 4.28162   2
   3   4  -1 6.37678 4.56560   7
   3   4  -1 3.21923 3.17116   3
   3   4  -1 6.56312 3.12061   1
   3   4  -1 4.70345 1.68215   5
   3   4  -1 6.25672 5.45004   9
  -3  -4   1 5.14486 1.92776   4
  -3  -4   1 3.57570 3.66730   2
  -3  -4   1 5.48374 3.54491   7
  -3  -4   1 4.70101 3.27338   9
  -3  -4   1 8.42558 2.48813   6
   2   4  -1 232.001 16.5860   8
   2   4  -1 206.937 11.8346   5
   2   4  -1 212.703 16.5244   3
   2   4  -1 204.520 15.8497   9
   2   4  -1 198.363 15.7678   2
   2   4  -1 202.279 13.4621   1
   2   4  -1 212.059 16.4867   7
  -2  -4   1 210.384 16.2812   2
  -2  -4   1 187.644 13.2123   6
  -2  -4   1 214.720 11.8897   5
  -2  -4   1 220.589 12.5949   4
   1   4  -1 14.8614 3.97744   8
   1   4  -1 10.3479 1.25288   1
   1   4  -1 13.0242 3.60962   9
   1   4  -1 13.8038 4.10246   2
  -1  -4   1 15.4920 1.96046   5
  -1  -4   1 14.1800 4.08927   9
  -1  -4   1 19.0534 3.06258   4
  -1  -4   1 12.7303 2.69580   6
  -1  -4   1 13.3349 4.19964   2
   0   4  -1 5.55755 1.68125   2
  -1   4  -1 337.120 25.1587   7
  -1   4  -1 323.944 26.5119   3
  -1   4  -1 337.032 24.0900   8
  -1   4  -1 338.511 26.0785   9
   1  -4   1 361.307 20.2863   4
   1  -4   1 356.944 20.1427   5
   1  -4   1 351.102 19.2928   6
   1  -4   1 349.738 24.3082   8
   1  -4   1 332.949 21.9374   1
  -2   4  -1 21.8645 11.8005   3
  -2   4  -1 22.6719 8.41868   8
  -2   4  -1 19.4248 9.87614   7
  -2   4  -1 14.3809 8.42653   9
   2  -4   1 15.4783 4.00286   4
   2  -4   1 20.2663 8.28976   8
   2  -4   1 12.8721 4.75915   1
   2  -4   1 19.8543 4.27724   5
  -3   4  -1 54.3802 16.5535   8
  -3   4  -1 38.0404 13.4926   9
  -3   4  -1 32.5628 12.3949   7
  -3   4  -1 44.5610 19.0295   3
   3  -4   1 55.3137 8.48622   5
   3  -4   1 42.4854 7.35589   4
   3  -4   1 47.4186 15.7529   8
   3  -4   1 53.6174 12.3990   1
  -4   4  -1 -28.911 21.1260   3
  -4   4  -1 -12.421 18.2770   8
   4  -4   1 2.16033 3.56568   5
   4  -4   1 -17.416 18.1909   8
   4  -4   1 1.30280 8.49090   1
   5   3  -1 147.603 13.7048   3
   5   3  -1 100.485 14.7589   8
  -4  -3   1 6.96232 6.55686   3
   3   3  -1 66.4360 8.08106   1
   3   3  -1 59.3228 8.75392   2
   3   3  -1 61.1668 10.2114   3
   3   3  -1 60.8954 9.99165   8
   3   3  -1 66.7827 10.1675   9
   3   3  -1 57.6288 5.29783   5
   3   3  -1 56.9488 5.13483   4
   3   3  -1 64.5210 10.1926   7
  -3  -3   1 62.8260 5.31236   4
  -3  -3   1 63.2855 5.89059   6
  -3  -3   1 63.8901 9.59883   7
  -3  -3   1 60.1652 9.24037   9
  -3  -3   1 59.2947 8.59511   2
   2   3  -1 115.251 10.5744   8
   2   3  -1 111.136 10.3661   7
   2   3  -1 116.006 10.7126   3
   2   3  -1 109.438 8.68198   1
   2   3  -1 96.8919 6.55270   5
   2   3  -1 107.458 6.86532   4
   2   3  -1 101.280 9.88073   2
   2   3  -1 106.913 9.92729   9
   2   3  -1 87.5386 7.30373   6
  -2  -3   1 99.8840 7.53662   6
  -2  -3   1 98.0014 6.73230   4
  -2  -3   1 99.3471 9.89530   2
   1   3  -1 1808.65 98.1084   1
   1   3  -1 1758.90 100.419   2
   1   3  -1 2021.70 100.697   9
   1   3  -1 2047.24 100.722   8
   1   3  -1 1801.89 101.028   3
   1   3  -1 1804.07 100.505   7
  -1  -3   1 2220.54 98.5382   4
  -1  -3   1 2207.15 97.6844   5
  -1  -3   1 1808.47 98.8550   6
  -1  -3   1 2062.63 101.249   9
  -1  -3   1 1749.51 100.359   2
   0   3  -1 197.170 15.7341   9
   0   3  -1 155.023 10.0319   2
   0   3  -1 199.457 13.9369   8
   0   3  -1 176.655 12.5955   7
   0   3  -1 191.482 17.4249   3
   0  -3   1 166.209 9.88798   6
   0  -3   1 166.405 10.1958   1
   0  -3   1 152.647 10.1112   4
   0  -3   1 157.238 9.73464   5
  -1   3  -1 275.436 19.4541   8
  -1   3  -1 280.101 21.3711   3
  -1   3  -1 268.523 20.1136   9
  -1   3  -1 276.982 19.8354   7
   1  -3   1 261.876 15.9476   4
   1  -3   1 282.160 19.3834   8
   1  -3   1 260.959 17.7951   1
   1  -3   1 252.039 15.8553   5
   1  -3   1 284.543 15.3137   6
  -2   3  -1 7.29105 6.37128   3
  -2   3  -1 5.83174 6.06652   7
  -2   3  -1 5.74868 3.52270   2
  -2   3  -1 2.06716 6.04927   9
  -2   3  -1 4.70254 4.81046   8
   2  -3   1 3.20327 2.12950   5
   2  -3   1 5.71125 3.59993   1
   2  -3   1 9.63773 3.01093   4
   2  -3   1 5.29415 4.47259   8
   2  -3   1 4.35247 1.27819   6
  -3   3  -1 42.4748 12.1898   9
  -3   3  -1 53.9980 12.5541   7
  -3   3  -1 64.1773 14.7929   8
  -3   3  -1 64.3749 17.5542   3
   3  -3   1 51.4508 13.6712   8
   3  -3   1 69.4218 6.84245   4
   3  -3   1 61.8268 12.1041   1
   3  -3   1 60.4896 8.28175   5
  -4   3  -1 11.5828 16.4523   8
  -4   3  -1 -26.888 16.1985   3
   4  -3   1 9.38891 4.51461   5
   4  -3   1 -1.9816 17.0990   8
   4  -3   1 4.73124 8.05309   1
   5   2  -1 126.861 13.8780   3
   5   2  -1 87.8825 15.6543   8
  -5  -2   1 126.668 16.3502   8
   4   2  -1 4.67658 2.45951   5
   4   2  -1 2.30087 3.86926   1
   4   2  -1 -1.0559 7.22372   8
   4   2  -1 5.88208 8.86474   3
  -4  -2   1 1.90122 6.19081   3
  -4  -2   1 4.13359 5.04695   7
  -4  -2   1 1.60787 4.14092   9
  -4  -2   1 1.10416 4.71127   2
   3   2  -1 25.3086 6.21097   1
   3   2  -1 36.4118 10.3452   9
   3   2  -1 17.7353 6.20939   3
   3   2  -1 22.8499 4.00315   5
   3   2  -1 20.5339 6.45108   7
   3   2  -1 20.6600 3.41004   4
   3   2  -1 20.6873 6.50166   8
  -3  -2   1 21.8490 6.41972   7
  -3  -2   1 24.2555 3.87131   6
  -3  -2   1 21.4679 3.37909   4
  -3  -2   1 23.3349 6.31646   2
  -3  -2   1 22.7113 6.70626   9
  -3  -2   1 20.7339 7.25567   3
   2   2  -1 32.2759 6.47540   9
   2   2  -1 25.1033 2.69370   5
   2   2  -1 24.3378 5.69236   8
   2   2  -1 26.0439 5.53852   2
   2   2  -1 26.8377 3.12468   4
   2   2  -1 21.4950 3.23846   6
   2   2  -1 21.9526 4.98420   7
   2   2  -1 28.6780 5.10534   1
   2   2  -1 14.9277 4.13379   3
  -2  -2   1 23.1095 2.50393   4
  -2  -2   1 19.6062 4.97368   7
  -2  -2   1 26.6008 3.50384   6
  -2  -2   1 23.2549 5.25370   2
  -2  -2   1 26.0086 5.46498   9
   1   2  -1 1330.28 69.9244   2
   1   2  -1 1371.58 68.3765   6
   1   2  -1 1320.94 70.0473   7
   1   2  -1 1314.90 68.4703   1
   1   2  -1 1333.48 70.0262   8
   1   2  -1 1329.40 70.3762   3
   1   2  -1 1216.68 69.6520   9
   1   2  -1 1350.16 67.4324   5
  -1  -2   1 1303.43 67.7374   4
  -1  -2   1 1320.90 70.0057   9
  -1  -2   1 1351.93 67.4522   5
  -1  -2   1 1397.97 68.4231   6
  -1  -2   1 1398.27 70.1417   2
   0   2  -1 3.07629 1.15645   2
   0  -2   1 3.20331 1.17934   6
   0  -2   1 0.47203 0.90357   5
   0  -2   1 3.71954 1.44607   4
  -1   2  -1 22.6525 5.24433   3
   1  -2   1 10.2314 2.30221   5
   1  -2   1 15.5217 2.81252   4
   1  -2   1 5.81255 3.00528   1
  -2   2  -1 662.735 45.7791   3
  -2   2  -1 758.737 44.3934   7
  -2   2  -1 714.094 45.0327   9
  -2   2  -1 689.422 44.8176   8
  -2   2  -1 754.694 40.1619   2
   2  -2   1 794.295 39.8275   4
   2  -2   1 805.686 38.0969   6
   2  -2   1 649.592 44.1887   8
   2  -2   1 751.574 40.1059   5
   2  -2   1 736.697 43.6217   1
  -3   2  -1 -0.1722 6.05491   9
  -3   2  -1 1.87860 6.34654   8
  -3   2  -1 3.90973 6.35634   7
  -3   2  -1 3.29393 7.43256   3
   3  -2   1 -1.7379 6.09065   8
   3  -2   1 -0.5010 1.94352   4
   3  -2   1 6.50526 4.82982   1
   3  -2   1 5.17551 2.77705   5
  -4   2  -1 21.7037 15.1155   8
  -4   2  -1 -2.3426 8.39203   7
  -4   2  -1 5.56222 15.9371   3
   4  -2   1 -5.7404 13.0364   8
   4  -2   1 13.5501 4.40253   5
   4  -2   1 14.8943 8.28661   1
   5   1  -1 62.7650 14.8568   8
   4   1  -1 24.4273 8.46025   1
   4   1  -1 24.4938 5.51026   5
   4   1  -1 26.7361 13.3246   3
   4   1  -1 34.9220 13.5524   8
  -4  -1   1 26.3260 9.84692   9
  -4  -1   1 12.5404 7.57425   7
  -4  -1   1 18.5891 11.0444   3
   3   1  -1 10.7672 5.31935   3
   3   1  -1 12.0236 5.62187   8
   3   1  -1 10.0810 2.21920   6
   3   1  -1 14.3422 4.87252   1
   3   1  -1 15.9578 3.49783   5
  -3  -1   1 9.64641 5.47292   3
  -3  -1   1 14.7279 5.43556   7
  -3  -1   1 18.3135 5.68826   2
  -3  -1   1 17.0989 5.87655   9
  -3  -1   1 10.5427 2.22675   6
   2   1  -1 100.025 10.3822   3
   2   1  -1 94.2122 9.31401   1
   2   1  -1 113.762 11.0481   9
   2   1  -1 124.087 7.36106   6
   2   1  -1 125.074 9.89575   2
   2   1  -1 96.4327 10.4380   8
   2   1  -1 101.443 7.41773   5
   2   1  -1 112.069 10.4482   7
   2   1  -1 123.414 7.32238   4
  -2  -1   1 121.389 9.87486   2
  -2  -1   1 112.637 10.4500   7
  -2  -1   1 101.635 10.2680   9
  -2  -1   1 122.837 7.38231   6
  -2  -1   1 104.168 11.3873   3
   1   1  -1 4484.25 232.537   8
   1   1  -1 4248.64 230.219   6
   1   1  -1 4309.99 231.728   2
   1   1  -1 4546.74 231.044   4
   1   1  -1 5083.03 232.366   9
   1   1  -1 4345.58 231.331   1
   1   1  -1 3962.94 232.109   3
   1   1  -1 4433.20 230.038   5
   1   1  -1 4656.79 232.347   7
  -1  -1   1 5036.85 232.654   9
  -1  -1   1 5054.33 232.625   9
  -1  -1   1 4409.77 231.830   2
  -1  -1   1 4430.04 230.279   6
  -1  -1   1 5051.56 232.680   7
   0   1  -1 161.650 9.29063   2
   0   1  -1 197.094 10.8214   3
   0   1  -1 198.023 10.5550   9
   0   1  -1 182.721 10.2730   8
   0   1  -1 182.847 9.73019   7
   0  -1   1 173.247 9.38409   1
   0  -1   1 157.475 9.23492   4
   0  -1   1 164.726 9.27383   2
   0  -1   1 151.959 9.19001   6
   0  -1   1 176.043 9.15460   5
  -1   1  -1 2786.26 154.691   8
  -1   1  -1 2861.42 154.722   9
  -1   1  -1 2924.76 153.987   7
  -1   1  -1 3233.93 152.305   2
  -1   1  -1 2638.81 154.858   3
   1  -1   1 3480.11 151.732   6
   1  -1   1 2880.38 154.318   9
   1  -1   1 2820.63 154.759   8
   1  -1   1 3010.47 154.222   1
   1  -1   1 3316.54 152.396   4
   1  -1   1 3139.78 152.510   5
  -2   1  -1 74.4235 10.3119   3
  -2   1  -1 72.1749 9.37341   9
  -2   1  -1 64.8049 8.93148   8
  -2   1  -1 63.7069 6.57075   2
  -2   1  -1 72.3979 8.83384   7
   2  -1   1 72.0610 5.85691   4
   2  -1   1 67.9036 8.08211   1
   2  -1   1 62.3072 4.60091   6
   2  -1   1 66.2757 8.77103   8
   2  -1   1 75.1734 10.5108   3
   2  -1   1 75.2604 6.17308   5
  -3   1  -1 13.6348 8.33234   3
  -3   1  -1 9.54702 5.92345   7
  -3   1  -1 6.28409 5.22719   9
  -3   1  -1 7.49472 7.14545   8
   3  -1   1 11.8847 5.17641   1
   3  -1   1 9.73910 6.32612   8
   3  -1   1 14.0333 3.69233   5
   3  -1   1 9.48131 2.81920   4
  -4   1  -1 -5.6225 9.82817   3
  -4   1  -1 35.9955 13.6848   8
  -4   1  -1 -6.3015 6.56755   7
   4  -1   1 5.13855 5.72612   1
   4  -1   1 6.87910 3.94791   5
   4  -1   1 -6.7279 9.70212   8
  -5   1  -1 -20.989 15.8968   3
  -5   1  -1 18.7409 19.9627   8
   5  -1   1 -1.7959 3.10470   5
   5  -1   1 -3.0585 6.17965   1
  -5   0   1 65.7259 17.3712   8
   4   0  -1 10.3497 13.8591   3
   4   0  -1 13.2130 12.1894   8
   4   0  -1 18.0255 7.67923   1
   4   0  -1 17.9756 4.90851   5
  -4   0   1 16.9591 12.7193   3
  -4   0   1 19.0020 9.16571   7
   3   0  -1 47.9150 11.0850   8
   3   0  -1 45.1745 6.17224   5
   3   0  -1 33.6754 7.85277   1
   3   0  -1 42.3376 5.40489   4
   3   0  -1 31.1605 9.28082   3
  -3   0   1 38.3657 8.63682   2
  -3   0   1 33.6092 8.78623   7
  -3   0   1 34.2941 9.39273   3
  -3   0   1 27.0657 7.79082   9
   2   0  -1 352.135 19.0190   4
   2   0  -1 329.956 19.2975   5
   2   0  -1 316.013 18.2522   6
   2   0  -1 340.875 22.2787   1
   2   0  -1 330.738 23.5973   8
   2   0  -1 346.261 23.8733   3
  -2   0   1 346.723 23.2940   9
  -2   0   1 330.008 20.8739   2
  -2   0   1 316.959 18.2889   6
  -2   0   1 355.868 23.1358   7
  -2   0   1 369.844 24.8720   3
   1   0  -1 296.802 16.9244   1
   1   0  -1 288.952 17.5646   8
   1   0  -1 289.279 15.2466   5
   1   0  -1 271.767 14.6992   6
  -1   0   1 256.701 14.6796   6
  -1   0   1 277.409 16.1348   2
  -1   0  -1 1133.99 60.1289   9
  -1   0  -1 1240.19 59.9826   7
  -1   0  -1 1036.66 58.7240   2
  -1   0  -1 1113.32 60.4535   3
  -1   0  -1 1175.55 60.1269   9
   1   0   1 1030.19 57.6622   6
   1   0   1 1133.62 60.5266   8
   1   0   1 1145.26 60.1643   9
   1   0   1 1064.45 58.0750   5
   1   0   1 1303.07 60.1540   7
   1   0   1 1237.20 58.0889   4
   1   0   1 1099.80 60.3538   3
   1   0   1 1105.79 59.6834   1
   1   0   1 1186.58 60.2130   9
   1   0   1 1032.88 58.6198   2
  -2   0  -1 198.136 15.3026   9
  -2   0  -1 173.958 12.6373   2
  -2   0  -1 186.906 14.5245   7
  -2   0  -1 172.541 10.5818   6
  -2   0  -1 193.965 16.0703   3
   2   0   1 184.222 11.3273   4
   2   0   1 170.726 11.3895   5
   2   0   1 191.152 15.6141   8
   2   0   1 165.553 10.5650   6
   2   0   1 195.312 15.7919   3
   2   0   1 189.967 14.4200   1
  -3   0  -1 56.2050 10.6405   7
  -3   0  -1 50.5746 11.6946   3
  -3   0  -1 51.5653 9.31014   2
  -3   0  -1 55.4016 12.4460   8
  -3   0  -1 45.2987 9.38554   9
   3   0   1 51.0722 5.66292   5
   3   0   1 48.5173 5.19977   4
   3   0   1 48.3598 9.20918   1
   3   0   1 56.7956 12.1661   8
   3   0   1 46.1536 10.9029   3
  -4   0  -1 20.1357 7.97741   8
  -4   0  -1 2.84285 10.5922   3
  -4   0  -1 1.78863 6.29760   7
   4   0   1 -21.442 10.8528   3
   4   0   1 4.25342 3.03045   5
   4   0   1 -5.1857 8.28187   8
   4   0   1 -2.2620 3.79545   1
  -5   0  -1 45.5017 16.8788   8
   5   0   1 78.1560 16.4861   8
  -5   1   1 43.3853 19.7061   8
  -5   1   1 -12.389 20.0305   3
   4  -1  -1 4.40679 3.09353   5
   4  -1  -1 -1.6514 12.4909   8
   4  -1  -1 -0.7786 4.39865   1
  -4   1   1 -0.7864 6.89580   7
  -4   1   1 0.30158 10.1472   3
  -4   1   1 32.7359 11.8928   8
   3  -1  -1 79.4712 10.4937   1
   3  -1  -1 74.3946 13.0264   8
   3  -1  -1 67.5001 6.76379   5
   3  -1  -1 61.0060 13.6676   3
   3  -1  -1 63.3947 6.00338   4
  -3   1   1 64.3567 13.6183   8
  -3   1   1 47.6456 11.9204   3
  -3   1   1 51.5554 11.1998   9
  -3   1   1 64.6544 9.43598   2
  -3   1   1 59.4595 11.5009   7
   2  -1  -1 126.428 8.31812   5
   2  -1  -1 104.288 7.60642   4
   2  -1  -1 108.684 10.5478   1
   2  -1  -1 112.713 11.9669   8
   2  -1  -1 115.736 12.5852   3
  -2   1   1 129.945 12.0257   9
  -2   1   1 133.893 13.3325   3
  -2   1   1 103.153 11.1514   7
  -2   1   1 80.2625 8.60875   2
   1  -1  -1 2868.40 158.501   8
   1  -1  -1 3070.85 156.104   5
   1  -1  -1 2992.90 157.834   1
   1  -1  -1 3287.10 155.850   4
   1  -1  -1 3329.71 155.031   6
   1  -1  -1 2948.77 158.830   3
  -1   1   1 2988.41 158.468   9
  -1   1   1 3257.54 158.381   7
  -1   1   1 2898.24 157.975   9
  -1   1   1 3235.99 156.497   2
  -1   1   1 3026.96 159.017   3
   0  -1  -1 7.73500 0.98602   4
   0  -1  -1 7.69886 0.85406   5
   0  -1  -1 10.5064 2.01327   9
   0  -1  -1 7.48008 0.96915   1
   0  -1  -1 6.69231 0.79025   6
   0   1   1 7.77440 1.30695   8
   0   1   1 8.52621 0.98541   6
   0   1   1 7.59046 1.82307   3
   0   1   1 10.1307 1.85370   7
   0   1   1 7.53229 1.08817   2
   0   1   1 8.53151 1.73303   9
  -1  -1  -1 4417.83 232.904   2
  -1  -1  -1 5036.36 233.750   9
  -1  -1  -1 4280.92 231.550   6
  -1  -1  -1 5058.12 233.841   9
   1   1   1 4367.24 232.856   2
   1   1   1 4804.03 233.694   3
   1   1   1 4680.65 231.474   4
   1   1   1 4286.23 231.580   6
   1   1   1 4360.68 233.191   7
   1   1   1 4462.93 232.705   1
   1   1   1 4493.05 231.493   5
   1   1   1 4456.42 233.557   8
   1   1   1 5101.59 233.519   9
  -2  -1  -1 99.8893 9.72758   7
  -2  -1  -1 102.597 8.99919   2
  -2  -1  -1 97.1197 6.82077   6
  -2  -1  -1 114.154 11.4216   3
  -2  -1  -1 107.859 10.3269   9
   2   1   1 108.074 9.94873   7
   2   1   1 98.6625 6.84144   6
   2   1   1 110.710 10.7214   8
   2   1   1 101.940 7.26179   5
   2   1   1 96.4555 9.90104   3
   2   1   1 99.8144 8.93991   2
   2   1   1 113.578 10.6562   9
   2   1   1 111.213 7.10053   4
   2   1   1 95.0184 9.17991   1
  -3  -1  -1 8.44511 4.43707   7
  -3  -1  -1 12.5234 6.69496   3
  -3  -1  -1 7.22993 4.35626   9
  -3  -1  -1 9.14299 4.61093   2
  -3  -1  -1 10.9762 2.35122   6
   3   1   1 8.27713 4.75047   7
   3   1   1 9.72374 2.59054   4
   3   1   1 11.9638 3.39127   5
   3   1   1 9.33912 4.32855   1
   3   1   1 9.09297 5.82082   8
   3   1   1 9.92944 5.25632   3
   3   1   1 6.53200 2.03999   6
  -4  -1  -1 0.56130 4.91564   7
  -4  -1  -1 -2.3879 6.21398   3
  -4  -1  -1 0.52034 4.30371   9
   4   1   1 -0.1900 4.15894   1
   4   1   1 7.34792 9.75449   8
   4   1   1 0.78859 9.68222   3
   4   1   1 1.03756 2.37786   5
  -5  -1  -1 62.7654 14.6535   8
  -5  -1  -1 -7.9127 16.8463   3
   5   1   1 68.8111 14.7036   8
   4  -2  -1 18.5726 5.55634   5
   4  -2  -1 22.3909 17.3620   8
   4  -2  -1 16.5013 9.26845   1
  -4   2   1 46.5404 16.7862   8
  -4   2   1 14.3768 16.9091   3
  -4   2   1 4.65624 9.87419   7
   3  -2  -1 9.10141 4.98876   1
   3  -2  -1 3.06550 5.90296   8
   3  -2  -1 4.60496 2.80494   5
   3  -2  -1 3.97041 2.50075   4
  -3   2   1 6.69650 7.35140   8
  -3   2   1 1.20364 6.13390   9
  -3   2   1 9.39482 8.73289   3
  -3   2   1 8.88607 7.02322   7
   2  -2  -1 1002.15 51.5338   4
   2  -2  -1 961.008 49.5894   6
   2  -2  -1 1019.11 55.8585   1
   2  -2  -1 988.424 52.0012   5
   2  -2  -1 937.838 57.0931   8
  -2   2   1 947.767 52.6328   2
  -2   2   1 993.518 56.9872   7
  -2   2   1 959.259 57.2331   8
  -2   2   1 956.346 57.3951   9
  -2   2   1 966.862 58.4342   3
   1  -2  -1 226.125 15.1647   8
   1  -2  -1 181.414 13.6093   1
   1  -2  -1 193.592 12.2176   5
   1  -2  -1 197.909 12.0463   4
   1  -2  -1 225.767 11.1394   6
  -1   2   1 201.408 12.3422   2
  -1   2   1 213.701 15.9753   3
  -1   2   1 218.044 15.3131   7
  -1   2   1 194.248 14.7970   8
  -1   2   1 212.213 15.3178   9
   0  -2  -1 0.93459 1.41838   4
   0  -2  -1 4.95214 3.43858   9
   0   2   1 10.6499 3.67659   3
   0   2   1 5.03144 2.75953   7
   0   2   1 7.81444 3.61509   9
   0   2   1 5.23174 2.16606   8
  -1  -2  -1 383.785 18.4691   5
  -1  -2  -1 341.085 19.0766   6
  -1  -2  -1 340.271 18.5934   4
  -1  -2  -1 352.328 20.5204   9
   1   2   1 371.063 20.5358   9
   1   2   1 328.220 20.2853   2
   1   2   1 349.705 19.2563   1
   1   2   1 351.703 20.3251   8
   1   2   1 343.628 18.6376   4
   1   2   1 340.744 19.0803   6
   1   2   1 312.818 20.3075   7
   1   2   1 361.660 20.8553   3
   1   2   1 373.533 18.4551   5
  -2  -2  -1 33.4932 5.09528   2
  -2  -2  -1 30.3403 2.98560   4
  -2  -2  -1 24.9459 5.32431   7
  -2  -2  -1 28.4763 3.65363   6
  -2  -2  -1 27.7116 5.51777   9
   2   2   1 19.7403 4.84302   3
   2   2   1 22.3632 4.86610   7
   2   2   1 25.1940 4.59962   1
   2   2   1 25.3528 3.32889   5
   2   2   1 25.1166 2.78029   4
   2   2   1 27.3166 5.65434   2
   2   2   1 21.8888 5.00575   9
   2   2   1 23.2590 5.07935   8
   2   2   1 27.3859 3.58237   6
  -3  -2  -1 7.14989 3.69537   7
  -3  -2  -1 2.55958 3.82634   3
  -3  -2  -1 1.26703 2.38545   2
  -3  -2  -1 0.58293 2.86367   9
   3   2   1 12.6323 4.50381   7
   3   2   1 6.36455 3.47522   1
   3   2   1 5.89820 3.74361   3
   3   2   1 9.09110 3.77630   2
   3   2   1 3.84877 1.82423   4
   3   2   1 16.4291 7.28623   9
   3   2   1 1.40332 1.79389   5
   3   2   1 3.37835 1.69056   6
   3   2   1 9.45417 4.64890   8
  -4  -2  -1 1.94469 5.07988   7
  -4  -2  -1 3.17385 4.86762   2
  -4  -2  -1 12.7384 9.11248   3
  -4  -2  -1 2.16393 4.32454   9
   4   2   1 1.59070 9.07842   3
   4   2   1 8.72892 9.20974   8
   4   2   1 0.93841 2.29725   5
   4   2   1 5.77176 5.04164   1
   4  -3  -1 -0.8821 7.27085   1
   4  -3  -1 1.17029 3.09888   5
   4  -3  -1 -0.1417 14.3359   8
  -4   3   1 0.98615 14.8342   8
  -4   3   1 -7.1688 9.40976   7
  -4   3   1 -27.197 14.6727   3
   3  -3  -1 24.4076 10.9283   8
   3  -3  -1 46.9906 6.72895   4
   3  -3  -1 33.5929 6.16514   5
   3  -3  -1 30.0143 8.16917   1
  -3   3   1 17.5784 8.83958   9
  -3   3   1 35.6856 12.4437   8
  -3   3   1 35.3780 14.2975   3
  -3   3   1 24.7966 10.2972   7
   2  -3  -1 20.8080 4.01862   4
   2  -3  -1 18.7486 6.43828   8
   2  -3  -1 31.4514 6.29408   1
  -2   3   1 19.1044 6.69860   8
  -2   3   1 14.0484 6.90679   3
  -2   3   1 19.1372 7.72487   9
  -2   3   1 16.5652 7.11596   7
  -2   3   1 22.3082 5.27506   2
   1  -3  -1 59.2226 5.05844   5
   1  -3  -1 57.5059 7.32129   8
   1  -3  -1 56.4613 6.53885   1
  -1   3   1 54.2569 7.22680   8
   0  -3  -1 141.665 8.95919   4
   0  -3  -1 130.960 8.72187   1
   0  -3  -1 153.160 13.6937   9
   0  -3  -1 158.490 8.56603   6
   0  -3  -1 139.038 8.48386   5
   0   3   1 141.109 11.3946   8
   0   3   1 153.032 14.9890   9
   0   3   1 132.880 11.7290   7
   0   3   1 142.385 8.96115   2
   0   3   1 149.812 15.7044   3
  -1  -3  -1 1774.47 98.2631   4
  -1  -3  -1 2188.91 101.040   9
  -1  -3  -1 2032.43 97.7874   5
  -1  -3  -1 1701.16 98.6166   6
   1   3   1 1753.73 99.6829   8
   1   3   1 2052.14 101.229   3
   1   3   1 2199.71 101.126   7
   1   3   1 1988.99 100.336   9
   1   3   1 2121.76 100.628   2
   1   3   1 1768.36 97.8739   1
   1   3   1 1709.55 98.6116   6
  -2  -3  -1 24.3243 5.50633   2
  -2  -3  -1 21.5953 3.49381   6
  -2  -3  -1 21.4969 2.92034   4
   2   3   1 16.8486 4.20687   3
   2   3   1 21.0621 5.11876   2
   2   3   1 14.6962 2.91501   6
   2   3   1 18.1688 2.78726   4
   2   3   1 13.1589 3.82297   7
   2   3   1 14.8400 3.46059   1
   2   3   1 18.9782 4.68970   8
   2   3   1 22.8622 4.92266   9
  -3  -3  -1 62.1761 5.83264   6
  -3  -3  -1 53.9332 8.88484   9
  -3  -3  -1 65.0511 5.57257   4
  -3  -3  -1 67.8083 9.03634   2
  -3  -3  -1 51.4575 8.54653   7
   3   3   1 67.4190 5.74397   5
   3   3   1 63.9541 5.90206   6
   3   3   1 56.2779 9.89016   3
   3   3   1 60.2033 5.55635   4
   3   3   1 62.9932 8.60581   2
   3   3   1 68.5774 10.1686   9
   3   3   1 63.0361 8.02472   1
   3   3   1 55.8959 9.63084   8
   3   3   1 65.5923 9.94570   7
  -4  -3  -1 15.8211 8.90858   3
  -4  -3  -1 5.50864 4.48500   7
  -4  -3  -1 5.60162 5.14301   2
   4   3   1 14.6236 10.0288   8
   4   3   1 7.48980 3.15997   5
   4   3   1 4.37240 6.86722   3
   4   3   1 6.54473 4.83506   1
   4   3   1 1.02390 7.22808   7
   4  -4  -1 13.5205 10.4378   1
   4  -4  -1 14.1269 4.93329   5
   4  -4  -1 12.2494 15.6186   8
  -4   4   1 -19.048 21.0602   3
  -4   4   1 -0.4005 17.6468   8
   3  -4  -1 13.9216 12.4160   8
   3  -4  -1 15.6719 4.75883   5
   3  -4  -1 25.2162 8.92918   1
   3  -4  -1 18.8809 4.58698   4
  -3   4   1 13.6473 10.5331   7
  -3   4   1 5.17086 8.71923   9
  -3   4   1 18.6195 12.8063   8
  -3   4   1 18.5194 14.6442   3
   2  -4  -1 125.333 10.0013   4
   2  -4  -1 126.360 10.2041   5
   2  -4  -1 137.974 17.1814   8
   2  -4  -1 141.380 13.5894   1
  -2   4   1 135.365 17.6380   7
  -2   4   1 141.375 16.9745   8
  -2   4   1 125.168 17.7884   9
  -2   4   1 143.034 19.9990   3
   1  -4  -1 73.0543 5.31238   6
   1  -4  -1 70.8095 9.31708   8
   1  -4  -1 68.9875 6.01021   4
   1  -4  -1 62.1091 7.18383   1
   1  -4  -1 65.5682 5.84416   5
  -1   4   1 60.2501 11.6168   3
  -1   4   1 78.9616 12.4134   7
  -1   4   1 65.3010 4.76380   2
  -1   4   1 69.4834 9.24840   8
  -1   4   1 46.3608 9.69065   9
   0   4   1 80.7785 9.35809   7
   0   4   1 68.7890 8.79836   8
  -1  -4  -1 197.720 14.3033   9
  -1  -4  -1 195.643 10.7983   5
  -1  -4  -1 186.246 11.8697   6
  -1  -4  -1 188.790 11.5641   4
   1   4   1 192.762 14.2328   3
   1   4   1 198.174 13.7778   9
   1   4   1 198.786 14.0163   7
   1   4   1 196.741 13.1580   8
   1   4   1 179.367 13.1841   2
  -2  -4  -1 460.248 28.9630   2
  -2  -4  -1 471.875 25.3129   4
  -2  -4  -1 474.184 26.1940   6
  -2  -4  -1 482.711 24.8099   5
   2   4   1 415.124 28.8571   3
   2   4   1 473.660 26.1052   6
   2   4   1 454.592 28.8442   9
   2   4   1 464.599 26.3625   1
   2   4   1 435.849 28.3303   8
   2   4   1 473.329 24.7787   5
   2   4   1 450.659 28.8425   2
   2   4   1 478.772 29.6622   7
  -3  -4  -1 49.2793 5.21927   6
  -3  -4  -1 38.4850 7.89275   7
  -3  -4  -1 49.3867 7.62603   2
  -3  -4  -1 41.6276 4.25639   5
  -3  -4  -1 28.5772 6.79370   9
  -3  -4  -1 44.0853 4.51791   4
   3   4   1 48.9511 5.30588   6
   3   4   1 56.3057 8.32798   2
   3   4   1 41.8753 6.29844   1
   3   4   1 41.7290 4.32292   5
   3   4   1 40.0722 8.93900   8
   3   4   1 39.9130 5.06325   4
   3   4   1 35.7813 8.32556   3
   3   4   1 54.9569 11.1202   9
   3   4   1 33.8068 7.88474   7
  -4  -4  -1 11.9220 5.57709   3
   4   4   1 5.14284 6.63348   7
   5   4   1 81.6495 11.7512   8
   4  -5  -1 -32.695 19.3515   8
   4  -5  -1 0.64558 2.51439   5
   4  -5  -1 6.08222 10.3512   1
  -4   5   1 -29.143 19.6797   8
  -4   5   1 -14.652 22.6728   3
   3  -5  -1 21.3130 9.22812   1
   3  -5  -1 26.3264 17.9432   8
   3  -5  -1 20.5040 5.18568   4
   3  -5  -1 10.3988 3.67480   5
  -3   5   1 -4.1437 10.6973   7
  -3   5   1 20.0232 16.3584   8
  -3   5   1 18.6468 17.2851   3
   2  -5  -1 42.5966 6.60694   5
   2  -5  -1 41.9859 6.61308   4
   2  -5  -1 43.3105 9.12463   1
   2  -5  -1 43.5696 11.9814   8
  -2   5   1 33.1581 10.8069   8
  -2   5   1 29.6344 11.3631   9
  -2   5   1 54.4669 17.1826   3
  -2   5   1 38.3808 12.9716   7
   1  -5  -1 494.688 27.0791   4
   1  -5  -1 517.367 25.9196   6
   1  -5  -1 445.257 26.6469   5
   1  -5  -1 505.657 29.3448   1
  -1   5   1 437.224 34.9877   3
  -1   5   1 463.347 25.0238   2
  -1   5   1 466.245 31.8563   8
  -1   5   1 423.986 33.6389   9
  -1   5   1 455.461 32.9745   7
   0  -5  -1 2.17870 1.53103   5
   0  -5  -1 3.19155 1.69692   6
   0  -5  -1 1.79586 1.63234   1
   0  -5  -1 3.01301 2.54982   4
   0   5   1 1.47179 3.40114   7
   0   5   1 10.5182 7.65065   3
   0   5   1 10.1016 6.67361   9
   0   5   1 -0.4960 1.53503   2
   0   5   1 5.82479 4.76172   8
  -1  -5  -1 161.864 14.9271   9
  -1  -5  -1 199.259 12.1497   6
  -1  -5  -1 176.119 10.7398   5
  -1  -5  -1 210.487 11.9958   4
   1   5   1 164.510 13.6274   7
   1   5   1 201.516 15.6351   3
   1   5   1 197.565 14.9320   9
   1   5   1 190.176 14.0619   8
   1   5   1 190.667 13.5688   2
  -2  -5  -1 76.1589 6.60438   4
  -2  -5  -1 92.6248 6.01542   5
  -2  -5  -1 76.9739 7.19723   6
  -2  -5  -1 86.7142 9.62881   2
   2   5   1 100.228 9.96584   8
   2   5   1 84.3136 6.66592   1
   2   5   1 90.2252 10.0557   7
   2   5   1 85.5992 9.58848   2
   2   5   1 95.3410 9.98839   9
   2   5   1 80.3567 9.78921   3
  -3  -5  -1 8.44944 2.29377   5
  -3  -5  -1 14.1460 4.75672   9
  -3  -5  -1 10.9842 4.53407   2
  -3  -5  -1 11.7647 3.23041   6
  -3  -5  -1 8.10792 2.51617   4
   3   5   1 13.1455 5.10155   2
   3   5   1 7.11390 2.17467   5
   3   5   1 15.8350 3.95197   1
   3   5   1 8.76650 4.85820   8
   3   5   1 17.0307 6.53163   9
   3   5   1 7.85251 4.24943   3
   3   5   1 11.6954 5.12145   7
   4   5   1 1.38192 6.74500   7
   5   5   1 128.313 13.9029   8
   5   5   1 149.701 11.1809   3
   5   5   1 101.307 13.9941   7
   4  -6  -1 3.54175 3.34833   5
   4  -6  -1 6.06093 10.8625   1
   3  -6  -1 7.66200 3.74374   4
   3  -6  -1 3.51328 2.91420   5
   3  -6  -1 9.67931 8.79534   1
   3  -6  -1 -19.347 18.4314   8
  -3   6   1 -8.0484 11.7128   7
  -3   6   1 -17.941 17.5904   3
  -3   6   1 -6.6018 16.8410   8
   2  -6  -1 142.312 11.9497   4
   2  -6  -1 149.363 15.2235   1
   2  -6  -1 147.679 11.6017   5
  -2   6   1 127.695 20.3381   7
  -2   6   1 120.864 21.5480   9
  -2   6   1 135.643 21.2905   8
  -2   6   1 126.504 24.1178   3
   1  -6  -1 4.79655 3.40249   4
   1  -6  -1 1.70367 2.09731   5
   1  -6  -1 0.83379 2.07774   1
   1  -6  -1 7.05079 3.07347   6
  -1   6   1 4.48009 1.48323   2
  -1   6   1 11.6030 12.6020   3
  -1   6   1 6.10332 6.91932   8
  -1   6   1 6.79610 10.7040   9
  -1   6   1 2.27581 8.53889   7
   0  -6  -1 3.24530 1.92450   5
   0  -6  -1 3.03657 2.19731   6
   0  -6  -1 6.35327 3.06577   4
   0   6   1 0.60288 4.43022   7
   0   6   1 5.84542 6.25828   8
   0   6   1 1.96215 2.03111   2
   0   6   1 3.89081 7.68613   9
   0   6   1 1.92629 7.43248   3
  -1  -6  -1 130.696 9.36699   6
  -1  -6  -1 131.640 8.16611   5
  -1  -6  -1 127.524 9.25509   4
   1   6   1 133.656 10.8851   2
   1   6   1 115.508 13.6504   3
   1   6   1 138.553 12.0675   7
   1   6   1 109.815 11.8975   8
   1   6   1 121.498 12.8826   9
  -2  -6  -1 879.519 50.8488   2
  -2  -6  -1 876.616 46.6545   4
  -2  -6  -1 848.249 47.5381   6
  -2  -6  -1 874.144 45.2635   5
   2   6   1 846.436 50.8315   2
   2   6   1 899.158 51.7014   7
   2   6   1 868.750 51.8349   3
   2   6   1 888.106 50.1213   8
   2   6   1 858.897 45.3453   1
   2   6   1 874.674 50.8064   9
  -3  -6  -1 46.7810 10.1103   2
  -3  -6  -1 45.2961 6.96437   6
  -3  -6  -1 48.9117 6.35883   4
  -3  -6  -1 42.4018 6.52274   5
   3   6   1 37.4280 5.47507   1
   3   6   1 52.3522 10.8887   2
   3   6   1 51.7198 10.9880   3
   3   6   1 58.0552 11.5133   9
   3   6   1 43.3004 9.56036   7
   3   6   1 44.7303 9.39721   8
  -4  -6  -1 11.3284 4.90095   9
  -4  -6  -1 11.6735 4.02459   6
  -4  -6  -1 14.9675 6.82934   2
  -4  -6  -1 13.0708 5.97397   7
   4   6   1 22.0670 10.4038   8
   4   6   1 24.8012 9.36400   3
   4   6   1 20.2589 9.88564   2
   4   6   1 18.3351 8.86558   7
  -5  -6  -1 78.0134 11.3261   3
   5   6   1 83.8293 11.1106   7
   3  -7  -1 3.89277 7.89307   1
   3  -7  -1 8.45004 3.98456   5
   3  -7  -1 4.23344 3.42338   4
  -3   7   1 -33.136 17.9178   8
  -3   7   1 -32.880 24.3606   3
   2  -7  -1 4.11274 3.53779   4
   2  -7  -1 -0.5320 2.06404   5
   2  -7  -1 2.10571 4.17857   1
  -2   7   1 -17.008 12.9708   9
  -2   7   1 3.08362 11.4250   8
  -2   7   1 4.49062 10.4706   7
  -2   7   1 3.63309 15.6688   3
   1  -7  -1 49.0431 7.26979   1
   1  -7  -1 51.5812 6.58706   6
   1  -7  -1 54.3820 7.31725   5
   1  -7  -1 48.6255 7.56042   4
  -1   7   1 63.3022 20.0527   3
  -1   7   1 45.4720 15.0342   9
  -1   7   1 45.6524 12.3896   8
  -1   7   1 46.9355 12.7700   7
   0  -7  -1 6.18122 2.55748   1
   0  -7  -1 7.30102 3.52616   4
   0  -7  -1 8.81293 3.26911   6
   0  -7  -1 3.50355 2.15927   5
   0   7   1 4.07334 5.71085   7
   0   7   1 11.6813 9.28485   9
   0   7   1 7.50006 7.99766   8
   0   7   1 9.07914 10.4966   3
   0   7   1 9.04508 3.26236   2
  -1  -7  -1 452.371 27.0169   4
  -1  -7  -1 458.077 27.1285   6
  -1  -7  -1 475.922 25.7732   5
   1   7   1 485.581 31.7834   8
   1   7   1 452.771 30.5851   7
   1   7   1 469.171 29.1763   2
   1   7   1 479.403 32.1961   9
   1   7   1 494.518 34.1534   3
  -2  -7  -1 14.0287 5.46181   2
  -2  -7  -1 9.45971 3.53638   6
  -2  -7  -1 7.97725 3.15455   4
  -2  -7  -1 6.48051 2.22318   5
   2   7   1 7.42250 4.87787   9
   2   7   1 8.24887 3.72424   8
   2   7   1 5.24668 4.13495   3
   2   7   1 2.85671 3.21102   2
   2   7   1 7.60606 3.90305   7
  -3  -7  -1 67.0352 12.4279   2
  -3  -7  -1 59.3580 7.50622   4
  -3  -7  -1 66.2111 7.42220   6
   3   7   1 58.4907 10.5954   3
   3   7   1 58.9832 9.79225   8
   3   7   1 61.7104 12.2772   2
   3   7   1 69.2571 10.9546   9
   3   7   1 71.7496 11.1485   7
  -4  -7  -1 17.6147 6.02673   9
  -4  -7  -1 34.1956 6.55213   6
  -4  -7  -1 16.0561 7.87001   2
  -4  -7  -1 18.8464 6.91799   7
   4   7   1 34.2254 11.1367   3
   4   7   1 34.6634 11.8661   8
   4   7   1 41.4867 13.4878   7
   4   7   1 18.8191 8.79571   2
  -5  -7  -1 109.409 12.3800   3
   5   7   1 75.1263 9.16571   7
   3  -8  -1 5.23206 9.88229   1
   3  -8  -1 0.12552 2.80734   5
  -3   8   1 -43.215 31.5148   3
  -3   8   1 -18.805 25.3181   8
   2  -8  -1 44.9541 12.0050   1
   2  -8  -1 26.4515 6.41091   4
   2  -8  -1 38.2186 7.02835   5
  -2   8   1 49.5286 22.4773   8
  -2   8   1 -0.9820 20.3254   3
  -2   8   1 30.6015 13.0101   7
   1  -8  -1 61.6106 8.85950   1
   1  -8  -1 53.1763 7.53253   5
   1  -8  -1 57.4644 8.25446   4
  -1   8   1 36.7881 17.4187   9
  -1   8   1 47.8410 12.7192   7
  -1   8   1 50.3557 15.4702   8
  -1   8   1 39.8501 19.9361   3
   0  -8  -1 0.13342 1.99291   5
   0  -8  -1 12.9529 4.75940   4
   0  -8  -1 0.75735 1.74404   1
   0   8   1 10.6044 12.2304   9
   0   8   1 4.68694 9.74343   8
   0   8   1 3.67615 2.51507   2
   0   8   1 5.50485 10.7551   3
   0   8   1 1.74690 6.03430   7
  -1  -8  -1 3.72320 3.73901   4
  -1  -8  -1 5.73338 2.96485   6
  -1  -8  -1 2.04170 1.91656   5
   1   8   1 3.66946 6.70075   9
   1   8   1 -1.7308 6.51626   3
   1   8   1 1.43654 2.73374   2
   1   8   1 5.77165 6.97501   8
   1   8   1 -0.4939 3.77483   7
  -2  -8  -1 120.118 10.2166   6
  -2  -8  -1 122.117 8.10232   5
  -2  -8  -1 117.049 9.89809   4
  -2  -8  -1 108.845 12.3380   2
   2   8   1 112.612 13.0201   7
   2   8   1 134.906 14.8428   9
   2   8   1 129.693 13.1915   8
   2   8   1 101.222 12.2082   2
   2   8   1 124.865 15.2490   3
  -3  -8  -1 2.04092 2.85342   6
  -3  -8  -1 2.94032 3.18322   4
  -3  -8  -1 2.50864 3.78991   2
   3   8   1 8.97316 5.55729   3
   3   8   1 7.76812 4.75001   8
   3   8   1 10.3514 4.99645   9
   3   8   1 8.31126 5.58959   7
   3   8   1 6.43262 4.76890   2
  -4  -8  -1 14.2475 7.19993   2
  -4  -8  -1 9.97553 4.68593   6
   4   8   1 22.0852 10.0747   3
   4   8   1 25.1528 10.3042   7
   4   8   1 30.0644 10.3784   8
   4   8   1 16.5157 9.73085   2
   5   8   1 81.9734 11.3518   7
   3  -9  -1 19.6623 11.7234   1
   3  -9  -1 2.51761 3.61487   5
  -3   9   1 -51.918 28.4751   8
   2  -9  -1 4.23973 3.51518   4
   2  -9  -1 1.94094 6.52314   1
   2  -9  -1 2.15082 2.32775   5
  -2   9   1 -10.184 21.2347   8
  -2   9   1 0.88030 9.20560   7
  -2   9   1 -23.898 25.0242   3
   1  -9  -1 15.4792 5.80230   1
   1  -9  -1 20.7593 4.89937   5
   1  -9  -1 19.6600 5.80248   4
  -1   9   1 25.4372 19.8386   3
  -1   9   1 5.83407 14.6654   9
  -1   9   1 24.8072 9.57502   7
  -1   9   1 21.5503 14.4617   8
   0  -9  -1 157.031 11.7125   6
   0  -9  -1 144.170 11.7712   2
   0  -9  -1 134.210 12.3176   4
   0  -9  -1 122.997 10.3080   5
   0  -9  -1 119.455 10.9241   1
   0   9   1 134.819 11.5045   1
   0   9   1 86.4157 17.5527   9
   0   9   1 122.154 17.1726   7
   0   9   1 79.3088 20.4890   3
   0   9   1 166.143 13.2080   2
  -1  -9  -1 60.2472 8.00940   6
  -1  -9  -1 68.6800 9.48462   4
  -1  -9  -1 68.6039 6.28174   5
  -1  -9  -1 71.3228 8.92388   2
   1   9   1 56.9115 14.0004   3
   1   9   1 63.3200 13.2515   8
   1   9   1 74.0006 9.51897   2
   1   9   1 63.4277 13.3802   9
   1   9   1 66.3531 12.5751   7
  -2  -9  -1 35.2682 6.62649   4
  -2  -9  -1 43.1850 7.21255   6
  -2  -9  -1 35.2168 8.89481   2
   2   9   1 56.7856 13.0390   9
   2   9   1 33.8554 10.0215   3
   2   9   1 35.7016 8.35287   8
   2   9   1 50.7203 10.9857   2
   2   9   1 43.1501 9.95487   7
  -3  -9  -1 42.0741 7.18864   6
  -3  -9  -1 39.3164 6.39683   4
  -3  -9  -1 58.9102 12.3822   2
   3   9   1 37.5429 10.1778   3
   3   9   1 57.9155 12.6860   2
   3   9   1 33.2186 8.84598   8
   3   9   1 45.8717 11.8709   7
  -4  -9  -1 -1.1759 3.10508   6
  -4  -9  -1 1.53355 4.23712   2
   4   9   1 0.64233 5.38564   2
   4   9   1 -1.2383 6.78924   7
   2 -10  -1 0.71113 7.91792   1
   2 -10  -1 4.31894 2.52331   5
   2 -10  -1 3.19059 3.46632   4
  -2  10   1 -45.086 25.7295   3
  -2  10   1 -29.494 26.7393   8
   1 -10  -1 7.95330 4.89915   4
   1 -10  -1 -0.1357 3.57687   1
   1 -10  -1 2.16427 2.50317   5
  -1  10   1 -12.761 17.9847   8
  -1  10   1 12.0830 7.48389   7
  -1  10   1 7.55714 18.7707   3
   0 -10  -1 -5.2804 3.51008   4
   0 -10  -1 -6.6058 3.11837   6
   0 -10  -1 -3.5606 1.58060   5
   0  10   1 6.24829 5.82657   7
   0  10   1 16.8125 11.3270   9
   0  10   1 5.20891 13.6066   3
   0  10   1 -1.5783 10.6536   8
  -1 -10  -1 61.6392 6.09277   5
  -1 -10  -1 59.4105 8.78830   4
  -1 -10  -1 58.6826 8.80075   6
  -1 -10  -1 63.0258 8.83510   2
   1  10   1 40.2499 13.8319   3
   1  10   1 48.2542 12.9098   8
   1  10   1 66.0566 11.6799   2
   1  10   1 47.1100 12.0891   9
   1  10   1 63.1119 13.5107   7
  -2 -10  -1 160.938 13.1793   4
  -2 -10  -1 152.183 13.4872   6
  -2 -10  -1 142.894 15.3968   2
   2  10   1 163.723 16.4768   2
   2  10   1 136.839 16.0482   8
   2  10   1 181.781 17.8133   9
   2  10   1 154.227 18.3753   7
   2  10   1 168.330 20.9087   3
  -3 -10  -1 26.3704 6.27582   4
  -3 -10  -1 22.5152 8.41866   2
  -3 -10  -1 13.3001 5.13374   6
   3  10   1 15.6272 7.37573   2
   3  10   1 32.4106 11.2022   7
   3  10   1 38.4550 12.2185   3
  -4 -10  -1 11.0974 8.59904   2
   4  10   1 11.2474 10.5533   2
   4  10   1 40.3488 13.0818   7
   2 -11  -1 2.87917 3.19230   5
   2 -11  -1 21.2290 9.87686   1
   2 -11  -1 5.81829 3.77228   4
  -2  11   1 -15.684 31.5088   3
  -2  11   1 -55.726 39.9327   8
   1 -11  -1 6.19305 4.65768   4
   1 -11  -1 4.77563 2.85549   5
  -1  11   1 21.6715 7.28968   7
  -1  11   1 -0.5799 19.8843   3
  -1  11   1 -16.610 20.6896   8
   0 -11  -1 10.5714 5.52708   4
   0 -11  -1 15.3883 4.08117   5
   0 -11  -1 12.2003 6.24096   6
   0  11   1 29.9754 9.17883   7
   0  11   1 21.4751 14.3506   8
   0  11   1 13.4899 15.1563   3
   0  11   1 23.5225 12.4422   9
  -1 -11  -1 18.5484 7.37453   2
  -1 -11  -1 11.0549 5.19170   4
  -1 -11  -1 9.38777 5.06641   6
  -1 -11  -1 17.3265 3.70561   5
   1  11   1 23.4203 8.35576   2
   1  11   1 17.2903 9.29175   8
   1  11   1 16.0819 12.1374   3
   1  11   1 25.0310 9.03439   9
   1  11   1 27.4757 9.02851   7
  -2 -11  -1 5.76091 4.89130   2
  -2 -11  -1 2.06618 3.79347   6
  -2 -11  -1 -0.4515 3.05989   4
   2  11   1 6.75576 6.24611   7
   2  11   1 6.10279 5.91272   2
   2  11   1 13.8532 8.15144   3
  -3 -11  -1 12.3605 8.23643   2
  -3 -11  -1 20.7044 6.06714   4
  -3 -11  -1 13.3138 5.29577   6
   3  11   1 37.9958 11.0647   3
   3  11   1 32.2174 11.4045   7
   3  11   1 20.1402 10.4701   2
   4  11   1 1.23564 7.06048   2
   4  11   1 24.2859 9.47779   7
   2 -12  -1 3.78657 3.62401   4
   2 -12  -1 2.40507 3.39822   5
  -2  12   1 -27.006 39.2487   3
   1 -12  -1 7.11453 4.22122   5
   1 -12  -1 6.76556 4.61840   4
  -1  12   1 11.2981 21.3502   3
  -1  12   1 -20.410 26.9540   8
   0  12   1 37.4299 19.6878   3
  -1 -12  -1 12.2351 2.94648   5
  -1 -12  -1 4.38888 4.64101   2
  -1 -12  -1 -4.7097 3.56780   6
  -1 -12  -1 5.51622 4.73148   4
   1  12   1 1.26699 11.0623   3
   1  12   1 3.94814 4.90026   2
   1  12   1 20.7578 7.15168   7
  -2 -12  -1 35.0909 8.24917   6
  -2 -12  -1 21.9407 6.85628   4
  -2 -12  -1 55.5539 12.9399   2
   2  12   1 71.4483 17.8226   3
   2  12   1 59.7522 14.8951   7
   2  12   1 46.6834 13.5920   2
  -3 -12  -1 9.29790 5.59206   6
  -3 -12  -1 10.3388 5.46253   4
   3  12   1 12.1880 8.04331   2
   3  12   1 32.7884 9.36082   7
   4  12   1 11.0697 11.7212   2
   1 -13  -1 2.68533 3.93957   4
   1 -13  -1 3.71699 3.03757   5
  -1  13   1 15.3935 24.1711   3
   0 -13  -1 8.94413 2.96225   5
   0 -13  -1 0.47188 4.58522   4
   0  13   1 24.0026 17.6396   3
   1  13   1 31.9971 16.7736   3
   2  13   1 38.1392 10.7958   3
   3  13   1 22.8587 13.0322   2
   3  13   1 61.0286 9.24379   7
   4  13   1 108.177 12.6562   7
   1  14   1 68.8351 18.7073   3
   3  14   1 80.5584 9.37283   7
   0  15   1 66.9888 22.3537   3
   1  15   1 144.296 23.7234   3
   1  15  -2 100.594 17.5252   3
   3  14  -2 13.0051 14.5952   2
   1  14  -2 61.5786 16.6212   3
   0  14  -2 57.5247 21.7145   3
   0 -14   2 4.97058 5.53874   4
   4  13  -2 85.8689 10.4104   7
   3  13  -2 11.3028 10.2192   2
   2  13  -2 0.14812 6.80889   2
  -2 -13   2 1.87768 4.61060   2
  -2 -13   2 12.1426 5.24007   4
  -2 -13   2 -5.3533 5.04763   6
   1  13  -2 37.0578 15.0463   3
  -1  13  -2 8.30774 23.7416   3
   1 -13   2 1.86996 3.12463   5
   1 -13   2 5.58469 4.21222   4
   4  12  -2 47.2087 9.18066   7
   3  12  -2 10.2627 8.20289   2
  -3 -12   2 -1.7697 4.40307   6
  -3 -12   2 -0.8779 4.11774   2
  -3 -12   2 -1.2709 3.39123   4
   2  12  -2 6.33332 6.49379   2
   2  12  -2 33.6920 9.16776   7
   2  12  -2 30.9598 11.8757   3
  -2 -12   2 8.77240 5.96844   2
  -2 -12   2 -3.0586 4.31964   6
  -2 -12   2 4.50770 4.44144   4
   1  12  -2 12.3261 10.3870   8
   1  12  -2 18.7393 6.77548   7
   1  12  -2 14.7056 13.7471   3
  -1 -12   2 3.78770 4.47349   4
  -1 -12   2 -2.6549 4.36027   6
   0  12  -2 22.5398 17.2208   3
   0  12  -2 2.49273 14.3698   8
   0 -12   2 -0.4088 5.51372   6
  -1  12  -2 17.6086 24.9077   3
  -1  12  -2 -30.039 30.7863   8
   1 -12   2 2.90925 4.28967   4
   1 -12   2 3.86788 2.41516   5
   2 -12   2 6.93255 4.40409   4
   2 -12   2 6.03437 3.85665   5
   4  11  -2 67.8878 12.9217   7
   3  11  -2 34.0812 12.9908   2
   3  11  -2 63.0744 15.7485   7
   3  11  -2 69.7177 16.9408   3
  -3 -11   2 38.7950 10.8095   2
  -3 -11   2 35.2293 7.89339   6
  -3 -11   2 28.8478 7.43611   4
   2  11  -2 9.63478 6.15432   2
   2  11  -2 9.59563 7.35103   3
   2  11  -2 8.74807 5.65199   7
   1  11  -2 37.8014 10.3304   7
   1  11  -2 49.5972 11.6719   9
   1  11  -2 32.5474 12.1598   8
   1  11  -2 38.6045 10.3181   2
   1  11  -2 62.0599 17.8899   3
  -1 -11   2 41.1772 4.44866   5
  -1 -11   2 36.0377 7.88984   6
  -1 -11   2 31.5764 7.59707   4
  -1 -11   2 36.8868 8.87921   2
   0  11  -2 23.3055 16.9411   3
   0  11  -2 4.95230 14.0383   8
   0  11  -2 19.0175 6.12298   7
   0 -11   2 0.15292 4.66963   6
   0 -11   2 1.72246 3.66817   4
   0 -11   2 -1.2544 1.87041   5
  -1  11  -2 12.6590 22.8774   3
  -1  11  -2 -30.969 21.2573   8
   1 -11   2 -0.7527 4.03814   4
   1 -11   2 2.07993 2.09767   5
  -2  11  -2 -46.810 29.5492   3
   2 -11   2 6.26715 3.55982   4
   2 -11   2 0.53348 8.99658   1
   2 -11   2 2.64910 2.69877   5
   4  10  -2 7.17360 8.69566   7
   4  10  -2 -1.0650 7.98545   2
  -4 -10   2 7.24548 4.51091   6
   3  10  -2 39.8292 9.70434   8
   3  10  -2 46.7105 12.5458   7
   3  10  -2 19.0961 7.64185   2
   3  10  -2 43.8996 12.8950   3
  -3 -10   2 29.7796 8.78319   2
  -3 -10   2 30.0488 6.07120   4
  -3 -10   2 20.6937 5.73873   6
   2  10  -2 99.1095 13.5276   8
   2  10  -2 87.4814 12.9638   7
   2  10  -2 91.2738 12.2239   2
   2  10  -2 122.155 14.1780   9
   2  10  -2 100.824 16.7804   3
  -2 -10   2 87.6503 10.1343   6
  -2 -10   2 85.4439 12.0611   2
  -2 -10   2 88.1343 9.59274   4
   1  10  -2 22.4798 8.29548   7
   1  10  -2 26.9657 9.48041   9
   1  10  -2 7.85290 9.57320   3
   1  10  -2 16.4959 6.02787   2
   1  10  -2 6.56976 9.27311   8
  -1 -10   2 9.59196 4.81302   2
  -1 -10   2 9.23743 2.85832   5
  -1 -10   2 7.86407 4.50246   4
  -1 -10   2 11.8636 5.54051   6
   0  10  -2 8.31830 5.16218   7
   0  10  -2 0.82034 8.90295   9
   0  10  -2 5.43141 13.5624   3
   0  10  -2 -1.0313 11.9752   8
   0 -10   2 0.64890 1.71613   5
   0 -10   2 1.10289 4.35675   6
   0 -10   2 -1.0417 3.11568   4
  -1  10  -2 -23.726 19.6325   8
  -1  10  -2 9.25591 5.83335   7
  -1  10  -2 6.65743 20.9196   3
  -1  10  -2 9.46186 3.37100   1
   1 -10   2 1.12265 3.46133   4
   1 -10   2 1.83185 2.58425   5
   1 -10   2 -0.3399 4.40215   1
  -2  10  -2 -51.692 28.5765   8
  -2  10  -2 -33.457 29.4314   3
  -2  10  -2 17.5846 4.65954   1
   2 -10   2 2.85258 2.66459   5
   2 -10   2 1.06803 3.20843   4
   2 -10   2 3.94822 10.0266   1
   4   9  -2 0.86151 5.97757   2
   4   9  -2 -3.4665 7.19135   7
  -4  -9   2 -2.3785 3.28696   6
  -4  -9   2 2.25160 4.75067   2
   3   9  -2 25.3194 9.02491   3
   3   9  -2 30.8476 8.85800   2
   3   9  -2 27.5711 8.77366   7
   3   9  -2 27.4757 8.89080   8
  -3  -9   2 23.2097 5.27546   4
  -3  -9   2 21.1687 7.41241   2
  -3  -9   2 18.1671 5.67402   6
   2   9  -2 23.3852 6.94877   7
   2   9  -2 24.4379 7.43671   2
   2   9  -2 23.2048 8.52045   3
   2   9  -2 28.7185 9.75923   9
   2   9  -2 12.9870 5.94746   8
  -2  -9   2 12.8281 4.60192   4
  -2  -9   2 20.9605 5.19796   6
  -2  -9   2 17.6984 6.45390   2
   1   9  -2 14.7676 9.99460   8
   1   9  -2 11.3180 5.36551   2
   1   9  -2 11.8453 10.7291   3
   1   9  -2 12.6868 8.47737   9
   1   9  -2 15.0571 6.66973   7
  -1  -9   2 20.2511 5.52029   4
  -1  -9   2 20.3633 3.75824   5
  -1  -9   2 16.1766 5.25121   2
  -1  -9   2 17.3393 4.96041   6
   0   9  -2 4.35747 3.59707   1
   0   9  -2 9.51466 12.9798   3
   0   9  -2 10.4265 12.5725   8
   0   9  -2 9.78639 6.64305   7
   0   9  -2 10.5354 11.6556   9
   0  -9   2 10.3327 5.20123   4
   0  -9   2 7.05720 4.82091   6
   0  -9   2 4.03874 3.42731   1
   0  -9   2 6.53378 3.19093   5
  -1   9  -2 37.2486 9.99320   7
  -1   9  -2 17.6002 19.8110   3
  -1   9  -2 3.80857 14.3550   9
  -1   9  -2 31.5000 18.6957   8
  -1   9  -2 35.9018 7.42306   1
   1  -9   2 28.7631 7.75657   1
   1  -9   2 33.8463 6.07490   5
   1  -9   2 24.9458 5.75103   4
  -2   9  -2 -26.018 23.0183   8
  -2   9  -2 -16.603 26.2901   3
   2  -9   2 1.13369 2.20366   5
   2  -9   2 2.15522 3.10810   4
   2  -9   2 -2.0069 7.32893   1
   3  -9   2 12.4219 11.9335   1
   5   8  -2 86.0406 9.74020   7
   4   8  -2 -2.2098 4.94925   2
   4   8  -2 -4.2885 5.81811   3
   4   8  -2 0.12727 7.57811   7
   4   8  -2 4.33616 6.18131   8
  -4  -8   2 3.26924 4.26760   7
  -4  -8   2 1.23412 3.97800   2
  -4  -8   2 -2.4308 3.04367   6
   3   8  -2 14.1748 5.00704   9
   3   8  -2 2.96546 3.77390   8
   3   8  -2 1.91807 3.69409   3
   3   8  -2 3.36276 4.45596   2
   3   8  -2 -0.9724 4.16494   7
  -3  -8   2 5.06606 4.71685   2
  -3  -8   2 2.34485 2.89032   4
  -3  -8   2 7.10266 4.13189   6
   2   8  -2 34.0297 8.02028   7
   2   8  -2 40.7095 9.12712   2
   2   8  -2 43.5591 10.4120   9
   2   8  -2 40.5772 8.66632   8
   2   8  -2 31.5335 8.85228   3
  -2  -8   2 47.6120 6.83931   4
  -2  -8   2 34.8330 6.50262   6
  -2  -8   2 38.2766 8.60881   2
   1   8  -2 1.97900 7.25021   8
   1   8  -2 7.75758 3.66200   2
   1   8  -2 -0.7692 3.27323   7
   1   8  -2 -3.1937 7.22740   3
   1   8  -2 1.82782 6.15579   9
  -1  -8   2 5.07019 3.66984   4
  -1  -8   2 2.53663 1.76072   5
  -1  -8   2 7.25900 3.66745   2
  -1  -8   2 4.88765 3.34132   6
   0   8  -2 14.4804 3.97954   2
   0   8  -2 19.4407 11.2650   8
   0   8  -2 13.3926 11.5608   9
   0   8  -2 7.33587 5.90268   7
   0   8  -2 12.6457 4.30641   1
   0   8  -2 11.7069 11.7944   3
   0  -8   2 14.8072 3.43958   5
   0  -8   2 14.8069 4.19957   1
   0  -8   2 16.5648 4.15728   2
   0  -8   2 16.7075 4.91567   6
   0  -8   2 20.0636 5.48771   4
  -1   8  -2 13.9140 7.89356   7
  -1   8  -2 2.20272 13.8907   9
  -1   8  -2 15.8236 13.1371   8
  -1   8  -2 17.3933 16.1032   3
   1  -8   2 12.6883 4.76023   6
   1  -8   2 8.34103 3.20211   5
   1  -8   2 11.6286 4.35270   4
   1  -8   2 15.8628 5.38463   1
  -2   8  -2 9.48636 22.2697   3
  -2   8  -2 -4.9207 18.0356   8
   2  -8   2 10.3107 3.73058   5
   2  -8   2 12.2847 4.80070   4
   2  -8   2 9.81623 7.84417   1
  -3   8  -2 -58.456 31.3747   3
  -3   8  -2 -37.298 27.0522   8
   3  -8   2 7.62192 3.76595   4
   3  -8   2 5.93124 10.0497   1
   3  -8   2 2.27484 3.16302   5
   5   7  -2 70.4795 11.3207   7
   4   7  -2 19.6463 9.35093   3
   4   7  -2 19.3888 9.85418   8
   4   7  -2 13.2301 9.38709   2
   4   7  -2 13.5382 9.34475   7
   3   7  -2 14.4253 6.37349   2
   3   7  -2 10.5875 5.72396   7
   3   7  -2 13.3924 5.79816   8
   3   7  -2 15.0497 6.88873   9
   3   7  -2 11.3309 5.83018   3
  -3  -7   2 9.70232 3.49370   6
  -3  -7   2 10.7499 3.54582   4
  -3  -7   2 8.93010 5.00020   2
   2   7  -2 28.5998 7.10453   2
   2   7  -2 26.2034 6.83061   8
   2   7  -2 21.5933 6.46484   3
   2   7  -2 39.4939 8.66595   7
   2   7  -2 45.4008 10.4470   9
  -2  -7   2 39.7740 5.79815   4
  -2  -7   2 27.7301 2.70422   5
  -2  -7   2 26.9086 6.96213   2
  -2  -7   2 26.3237 5.05828   6
   1   7  -2 44.6386 9.26796   9
   1   7  -2 58.6595 7.48932   2
   1   7  -2 62.1169 11.2186   8
   1   7  -2 49.7974 4.83399   1
   1   7  -2 79.6787 9.28076   7
   1   7  -2 68.5719 12.5627   3
  -1  -7   2 59.0741 4.88449   5
  -1  -7   2 56.5547 7.34898   2
  -1  -7   2 64.2534 7.68708   4
  -1  -7   2 63.3946 6.55116   6
   0   7  -2 16.5406 10.5989   9
   0   7  -2 7.60787 5.19826   7
   0   7  -2 12.2628 9.85206   8
   0   7  -2 7.84316 9.80835   3
   0   7  -2 13.3621 3.78174   2
   0   7  -2 10.3320 3.46925   1
   0  -7   2 11.3757 3.59328   2
   0  -7   2 11.1855 3.28721   1
   0  -7   2 13.5354 3.83933   6
   0  -7   2 11.1570 4.16141   4
   0  -7   2 8.95723 2.80392   5
  -1   7  -2 12.6935 9.54708   8
  -1   7  -2 25.1508 15.3650   9
  -1   7  -2 10.1491 8.90259   7
  -1   7  -2 14.8165 15.4162   3
   1  -7   2 13.2102 3.74302   5
   1  -7   2 16.6064 5.36267   1
   1  -7   2 13.4387 4.54395   6
   1  -7   2 14.4873 4.90321   4
  -2   7  -2 -1.1694 16.8856   3
  -2   7  -2 -21.441 12.8834   9
  -2   7  -2 -9.3682 12.8793   8
  -2   7  -2 -0.8998 9.30977   7
   2  -7   2 -2.5619 2.47422   4
   2  -7   2 -4.1351 3.69473   1
   2  -7   2 2.57432 2.49469   5
  -3   7  -2 -48.495 26.1516   3
  -3   7  -2 -24.700 21.7843   8
   3  -7   2 1.77345 7.44318   1
   3  -7   2 2.22835 3.25232   5
   3  -7   2 8.57507 3.94170   4
   5   6  -2 74.9969 11.4666   7
  -5  -6   2 73.6929 12.0781   3
   4   6  -2 52.7101 13.8459   3
   4   6  -2 62.4049 15.4826   7
   4   6  -2 61.7525 15.1620   8
  -4  -6   2 42.9882 10.6811   7
  -4  -6   2 39.1187 6.70072   6
  -4  -6   2 38.7477 11.0646   2
  -4  -6   2 35.9346 8.72610   9
   3   6  -2 5.46104 2.52828   1
   3   6  -2 3.25357 3.99176   8
   3   6  -2 4.06787 4.25927   7
   3   6  -2 3.72080 5.16503   9
   3   6  -2 7.14231 4.86899   2
   3   6  -2 3.50356 3.59208   3
  -3  -6   2 4.78702 2.82237   6
  -3  -6   2 3.48812 3.88076   2
  -3  -6   2 4.68653 2.35047   4
   2   6  -2 113.212 11.3181   7
   2   6  -2 94.7810 10.2715   2
   2   6  -2 88.4226 6.05882   1
  -2  -6   2 70.1507 5.20385   5
  -2  -6   2 76.3880 9.85106   2
  -2  -6   2 73.4516 7.58663   6
  -2  -6   2 78.7692 6.94403   4
   0   6  -2 50.4485 8.00783   7
   0   6  -2 42.6054 10.9104   9
   0   6  -2 42.1737 4.93826   2
   0   6  -2 42.9939 4.97835   1
   0   6  -2 54.1507 12.4855   3
   0   6  -2 47.6023 10.8074   8
   0  -6   2 36.1803 4.71774   2
   0  -6   2 36.7999 4.18144   5
   0  -6   2 34.8142 4.70575   1
   0  -6   2 50.4703 6.52794   4
   0  -6   2 48.7422 5.82235   6
  -1   6  -2 6.61634 13.0931   3
  -1   6  -2 2.71688 9.92901   9
  -1   6  -2 17.6834 8.61666   8
  -1   6  -2 5.03827 7.88168   7
   1  -6   2 0.94011 2.20227   1
   1  -6   2 3.37788 2.14326   5
   1  -6   2 3.54077 2.98955   4
   1  -6   2 1.48592 3.07362   6
  -2   6  -2 68.0739 16.8107   9
  -2   6  -2 107.834 21.1741   8
  -2   6  -2 85.8784 16.7180   7
  -2   6  -2 107.848 24.2071   3
   2  -6   2 126.536 13.8404   1
   2  -6   2 115.883 10.4225   4
   2  -6   2 107.841 9.47447   5
  -3   6  -2 -22.402 17.7749   3
  -3   6  -2 -10.324 17.2095   8
   3  -6   2 -5.1504 5.85848   1
   3  -6   2 2.99286 3.44704   5
   3  -6   2 3.31509 3.03717   4
  -4   6  -2 -38.093 28.2939   8
   4  -6   2 12.8233 12.4052   1
   4  -6   2 1.46459 3.90445   5
   5   5  -2 47.0928 12.0335   7
  -5  -5   2 35.0974 9.82950   3
   3   5  -2 4.93606 3.71688   8
   3   5  -2 6.57390 4.56436   2
   3   5  -2 8.36800 4.58876   7
   3   5  -2 18.1709 6.73088   9
   3   5  -2 7.53309 3.14159   5
   3   5  -2 8.19741 3.30647   1
   3   5  -2 7.53367 4.13912   3
  -3  -5   2 11.8183 2.35963   5
  -3  -5   2 12.0689 3.33070   6
  -3  -5   2 7.04133 4.42507   2
  -3  -5   2 10.6863 2.66168   4
   2   5  -2 46.1273 7.05852   2
   2   5  -2 60.0496 7.60404   8
   2   5  -2 51.2197 7.58773   7
   2   5  -2 55.3430 4.92896   1
   2   5  -2 50.9927 7.62464   3
   2   5  -2 55.1834 7.82914   9
  -2  -5   2 47.3515 3.62434   5
  -2  -5   2 44.6631 4.59850   4
  -2  -5   2 52.0793 5.64659   6
  -2  -5   2 45.0308 8.34235   2
   1   5  -2 80.6491 5.25204   1
   1   5  -2 88.3612 10.1571   3
   1   5  -2 91.6307 9.88517   9
   1   5  -2 84.3681 9.80711   8
   1   5  -2 92.4128 8.60769   2
   1   5  -2 99.2086 9.15861   7
  -1  -5   2 86.7318 5.67849   5
  -1  -5   2 92.4012 7.04948   4
  -1  -5   2 98.7306 7.43839   6
  -1  -5   2 112.362 9.22281   2
   0   5  -2 411.611 26.7651   7
   0   5  -2 445.559 24.5891   2
   0   5  -2 401.465 28.9989   8
   0   5  -2 427.616 30.1528   9
   0   5  -2 436.365 31.9904   3
   0  -5   2 434.749 24.4884   4
   0  -5   2 437.169 24.5870   1
   0  -5   2 434.395 24.1339   6
   0  -5   2 425.370 24.3253   2
   0  -5   2 454.981 23.9008   5
  -1   5  -2 58.0022 11.0923   7
  -1   5  -2 66.3924 11.5518   8
  -1   5  -2 48.5332 12.3802   9
  -1   5  -2 55.2468 12.8458   3
   1  -5   2 60.4424 5.82875   5
   1  -5   2 68.5198 7.61014   1
   1  -5   2 77.2421 6.36709   6
   1  -5   2 72.7159 6.87087   4
  -2   5  -2 22.0408 11.9970   9
  -2   5  -2 23.1792 11.3873   7
  -2   5  -2 27.2592 10.7888   8
  -2   5  -2 33.3965 15.0976   3
   2  -5   2 21.9557 10.4528   8
   2  -5   2 22.6178 4.92598   4
   2  -5   2 25.4261 6.99805   1
   2  -5   2 25.5279 5.10440   5
  -3   5  -2 17.9980 12.9145   7
  -3   5  -2 44.5457 20.7608   8
  -3   5  -2 31.6230 22.2625   3
   3  -5   2 57.5730 14.1641   1
   3  -5   2 40.2913 20.3549   8
   3  -5   2 32.9587 6.83886   4
   3  -5   2 39.0722 7.43473   5
  -4   5  -2 -33.476 21.7722   8
  -4   5  -2 -44.503 25.4117   3
   4  -5   2 0.41823 8.35811   1
   4  -5   2 -0.1734 3.23494   5
  -5  -4   2 24.8124 10.4642   3
   4   4  -2 4.93175 8.64032   8
   4   4  -2 13.4708 9.33668   3
   4   4  -2 18.8275 9.02507   7
   4   4  -2 14.3246 5.76453   1
  -4  -4   2 25.6527 8.96461   3
  -4  -4   2 11.4361 5.67314   9
  -4  -4   2 10.0138 5.77316   7
  -4  -4   2 13.2419 7.12217   2
   3   4  -2 1.79605 3.53108   8
   3   4  -2 4.06868 3.91099   7
   3   4  -2 11.8322 5.49589   2
   3   4  -2 3.77350 3.35960   3
   3   4  -2 7.55663 2.16082   5
   3   4  -2 4.52736 2.95392   1
   3   4  -2 6.95979 5.97166   9
  -3  -4   2 5.14904 3.94300   2
  -3  -4   2 3.42153 3.80272   7
  -3  -4   2 4.46451 2.15453   6
  -3  -4   2 4.44664 2.92590   9
  -3  -4   2 7.05813 2.10624   4
   2   4  -2 8.97870 3.61171   8
   2   4  -2 10.9465 4.04688   7
   2   4  -2 6.26103 1.48041   5
   2   4  -2 7.32206 3.05316   3
   2   4  -2 5.03850 2.18845   1
   2   4  -2 8.68754 3.62246   9
   2   4  -2 7.83282 3.91519   2
  -2  -4   2 6.16317 1.51817   5
  -2  -4   2 10.4069 2.21101   4
  -2  -4   2 6.12989 3.86004   2
  -2  -4   2 7.08237 2.37888   6
   1   4  -2 15.8372 1.81288   1
   1   4  -2 18.3175 4.44937   8
   1   4  -2 17.0484 4.34411   3
   1   4  -2 13.9043 3.88592   2
   1   4  -2 17.9870 4.25073   9
   1   4  -2 21.2984 4.41947   7
  -1  -4   2 15.2531 4.38726   9
  -1  -4   2 19.2776 2.01127   5
  -1  -4   2 13.6460 3.99926   2
  -1  -4   2 12.7896 2.78734   6
  -1  -4   2 17.4032 2.96299   4
   0   4  -2 19.0918 2.85513   2
   0   4  -2 21.4454 6.94635   9
   0   4  -2 20.9233 7.17129   3
   0   4  -2 22.5843 6.38367   8
   0   4  -2 14.4093 4.26691   7
   0  -4   2 20.7962 2.96187   5
   0  -4   2 23.9561 3.64955   2
   0  -4   2 19.6803 3.19554   1
   0  -4   2 19.0979 3.12103   6
   0  -4   2 29.3533 4.11722   4
  -1   4  -2 14.8520 6.75980   7
  -1   4  -2 8.80033 6.91903   3
  -1   4  -2 6.15804 7.19675   9
  -1   4  -2 10.7771 5.11579   8
   1  -4   2 5.56961 2.82184   1
   1  -4   2 10.7348 2.57228   5
   1  -4   2 11.2573 2.82073   6
   1  -4   2 7.27445 2.97970   4
  -2   4  -2 43.8154 11.8437   9
  -2   4  -2 46.6395 11.5176   7
  -2   4  -2 30.1556 11.7731   3
  -2   4  -2 37.5453 9.93673   8
   2  -4   2 50.1148 6.75756   4
   2  -4   2 45.5004 10.3116   8
   2  -4   2 51.8383 9.28482   1
  -3   4  -2 22.2574 12.3337   8
  -3   4  -2 8.04000 13.8882   3
  -3   4  -2 6.04994 10.6005   9
  -3   4  -2 8.17793 9.34542   7
   3  -4   2 25.8425 13.1729   8
   3  -4   2 9.21934 3.67316   5
   3  -4   2 34.3960 9.93480   1
   3  -4   2 22.4237 5.49190   4
  -4   4  -2 -3.9937 19.5217   8
  -4   4  -2 -19.290 22.6980   3
   4  -4   2 5.36701 9.04836   1
   4  -4   2 1.23215 3.52399   5
   5   3  -2 78.9510 12.4431   8
   4   3  -2 1.59436 7.25996   7
  -4  -3   2 10.8589 6.78872   3
   3   3  -2 16.2565 7.60074   9
   3   3  -2 6.89046 4.43189   3
   3   3  -2 7.97553 2.22095   4
   3   3  -2 9.01727 4.65250   7
   3   3  -2 9.73053 3.87517   1
   3   3  -2 11.3208 2.57597   5
   3   3  -2 6.81878 4.17988   8
  -3  -3   2 8.58312 4.38791   2
  -3  -3   2 8.61940 2.11311   4
  -3  -3   2 12.2983 2.88195   6
  -3  -3   2 9.61760 4.44186   9
  -3  -3   2 9.58828 4.50771   7
   2   3  -2 86.4940 7.63707   1
   2   3  -2 75.8040 8.55685   2
   2   3  -2 83.9848 9.24636   3
   2   3  -2 82.8787 8.88917   9
   2   3  -2 82.5673 5.53166   5
   2   3  -2 87.5542 9.15760   7
   2   3  -2 98.9907 9.54051   8
  -2  -3   2 84.0346 8.84557   2
  -2  -3   2 72.7419 6.35856   6
  -2  -3   2 85.2271 5.76793   4
   1   3  -2 681.349 36.5411   8
   1   3  -2 571.749 35.8787   9
   1   3  -2 661.989 34.0191   1
   1   3  -2 661.211 37.0973   3
   1   3  -2 580.768 36.0581   2
   1   3  -2 632.963 36.3376   7
  -1  -3   2 766.033 34.2689   4
  -1  -3   2 593.924 36.1749   2
  -1  -3   2 647.851 34.7176   6
  -1  -3   2 622.322 36.5364   9
  -1  -3   2 745.861 33.2217   5
   0   3  -2 18.4958 2.89340   2
   0   3  -2 17.9167 6.92638   3
   0   3  -2 24.9251 6.44054   8
   0   3  -2 10.8470 4.12031   7
   0   3  -2 18.1535 7.02747   9
   0  -3   2 18.4614 2.78014   6
   0  -3   2 17.6086 3.29072   4
   0  -3   2 14.8253 2.38599   5
   0  -3   2 21.0135 3.09441   2
   0  -3   2 15.9362 2.64512   1
  -1   3  -2 93.4338 11.2969   9
  -1   3  -2 83.4579 9.33325   8
   1  -3   2 64.5800 5.58451   5
   1  -3   2 70.8163 8.63716   8
   1  -3   2 58.9946 7.03348   1
  -2   3  -2 24.7014 7.73455   8
  -2   3  -2 21.4816 7.81669   9
  -2   3  -2 39.5855 10.8408   3
  -2   3  -2 23.6334 5.87225   2
  -2   3  -2 26.1327 7.94382   7
   2  -3   2 41.2554 5.73471   5
   2  -3   2 43.7884 5.83165   4
   2  -3   2 27.9056 6.20918   1
   2  -3   2 33.7515 8.46745   8
   2  -3   2 38.0277 3.11669   6
  -3   3  -2 12.2827 8.53881   7
  -3   3  -2 11.8745 11.0607   3
  -3   3  -2 5.47375 8.66135   9
  -3   3  -2 23.2868 11.3346   8
   3  -3   2 13.7802 9.10932   8
   3  -3   2 21.2099 4.86104   4
   3  -3   2 18.0219 6.98878   1
   3  -3   2 17.6507 4.71849   5
  -4   3  -2 -8.6552 19.6920   3
  -4   3  -2 29.9513 18.9541   8
   4  -3   2 4.37742 7.45145   1
   4  -3   2 6.07138 3.95087   5
   4  -3   2 -13.975 16.9669   8
   5   2  -2 89.7506 15.5392   8
   4   2  -2 34.6801 14.3159   8
   4   2  -2 27.4333 11.8836   3
   4   2  -2 21.7555 7.60133   1
   4   2  -2 16.4381 4.19701   5
  -4  -2   2 12.0346 7.49880   2
  -4  -2   2 28.1562 11.2012   3
  -4  -2   2 17.1340 7.70639   9
  -4  -2   2 19.3304 8.17813   7
   3   2  -2 5.23842 4.40339   7
   3   2  -2 5.72185 3.38540   1
   3   2  -2 6.57944 4.21369   3
   3   2  -2 6.43094 2.35611   5
   3   2  -2 4.23687 1.75466   4
   3   2  -2 7.04639 4.44867   8
   3   2  -2 3.95113 5.95640   9
  -3  -2   2 3.97533 3.47989   9
  -3  -2   2 6.56517 4.18217   7
  -3  -2   2 11.7105 2.43417   4
  -3  -2   2 6.83744 4.01566   2
  -3  -2   2 2.12294 1.61306   6
  -3  -2   2 2.67202 3.96133   3
   2   2  -2 0.42904 1.63855   1
   2   2  -2 0.61714 1.85684   8
   2   2  -2 1.18531 1.07397   5
   2   2  -2 0.06348 1.44589   3
   2   2  -2 1.03561 1.21752   6
   2   2  -2 1.11165 2.08288   7
   2   2  -2 0.10917 2.20969   9
   2   2  -2 0.70153 0.93678   4
   2   2  -2 3.70618 2.60985   2
  -2  -2   2 -0.0472 1.85867   7
  -2  -2   2 1.04460 1.23616   6
  -2  -2   2 2.37028 2.44061   2
  -2  -2   2 1.40048 1.97797   9
  -2  -2   2 1.79361 1.02160   4
   1   2  -2 751.340 39.1728   1
   1   2  -2 683.845 37.8793   5
   1   2  -2 717.545 40.5705   9
   1   2  -2 723.651 40.6208   8
   1   2  -2 826.330 41.1754   7
   1   2  -2 664.484 40.7426   3
   1   2  -2 799.534 40.8459   2
  -1  -2   2 688.408 38.2572   4
  -1  -2   2 842.039 41.1131   2
  -1  -2   2 809.593 39.0910   6
  -1  -2   2 731.805 40.7555   9
   0   2  -2 6635.28 356.191   3
   0   2  -2 6674.89 350.671   7
   0   2  -2 6537.30 352.232   9
   0   2  -2 6846.75 349.975   1
   0   2  -2 7096.29 348.942   2
   0   2  -2 6825.42 358.610   8
   0  -2   2 6823.86 348.203   6
   0  -2   2 6932.24 355.984   9
   0  -2   2 6879.13 351.222   1
   0  -2   2 7362.16 348.776   5
   0  -2   2 7126.26 347.608   4
   0  -2   2 7196.39 349.055   2
  -1   2  -2 21.8186 5.08590   8
  -1   2  -2 20.7566 5.01306   3
  -1   2  -2 16.7068 4.32147   7
  -1   2  -2 21.2133 5.19568   9
   1  -2   2 14.1381 3.70534   1
   1  -2   2 22.0426 3.38791   4
   1  -2   2 20.1653 3.17380   5
   1  -2   2 20.8763 4.87665   8
   1  -2   2 23.4300 2.55771   6
  -2   2  -2 58.2380 9.28735   7
  -2   2  -2 47.0573 8.82866   9
  -2   2  -2 57.5199 9.36131   8
  -2   2  -2 45.6407 5.39728   2
  -2   2  -2 71.4360 11.4613   3
   2  -2   2 46.2943 3.89439   6
   2  -2   2 49.1226 5.29869   5
   2  -2   2 60.8197 7.77453   1
   2  -2   2 49.3728 5.31510   4
   2  -2   2 53.9930 8.97649   8
  -3   2  -2 2.03829 7.65871   3
  -3   2  -2 3.19920 5.98769   7
  -3   2  -2 -3.0259 5.34102   9
  -3   2  -2 3.10647 6.92298   8
   3  -2   2 4.36032 4.35800   1
   3  -2   2 2.22505 2.38626   5
   3  -2   2 2.66544 2.47476   4
   3  -2   2 3.67212 5.98228   8
  -4   2  -2 14.0682 12.1766   8
  -4   2  -2 -9.0093 14.6673   3
  -4   2  -2 -10.087 6.96537   7
   4  -2   2 10.2339 14.0980   8
   4  -2   2 1.93636 3.01065   5
   4  -2   2 3.01755 6.53912   1
   4   1  -2 24.5644 5.52779   5
   4   1  -2 20.7766 11.3323   8
   4   1  -2 15.4458 10.5245   3
   4   1  -2 22.2253 8.42966   1
  -4  -1   2 12.3913 7.18249   7
  -4  -1   2 9.18844 7.45691   9
  -4  -1   2 30.3424 13.1956   3
   3   1  -2 73.5238 11.9238   3
   3   1  -2 87.4238 7.49489   5
   3   1  -2 89.4239 12.7867   8
   3   1  -2 95.7930 10.7125   1
   3   1  -2 87.4224 6.64920   4
  -3  -1   2 81.2489 10.1207   2
  -3  -1   2 95.1745 6.75336   6
  -3  -1   2 103.541 12.4106   7
  -3  -1   2 90.0526 11.7480   9
  -3  -1   2 98.2598 13.6544   3
   2   1  -2 333.916 21.7622   1
   2   1  -2 316.771 23.0550   8
   2   1  -2 322.240 22.9100   9
   2   1  -2 347.855 18.5909   4
   2   1  -2 353.669 19.0742   5
   2   1  -2 302.283 22.8305   3
   2   1  -2 339.313 22.7331   7
   2   1  -2 339.082 18.7022   6
  -2  -1   2 345.026 23.0611   9
  -2  -1   2 365.735 24.6058   3
  -2  -1   2 362.146 18.8733   6
  -2  -1   2 357.417 21.6924   2
  -2  -1   2 338.456 22.7734   7
   1   1  -2 432.129 21.9999   7
   1   1  -2 352.929 21.0614   2
   1   1  -2 346.697 21.0903   9
   1   1  -2 350.306 19.0421   4
   1   1  -2 345.070 20.5573   1
   1   1  -2 338.296 21.3496   3
   1   1  -2 367.301 19.1870   5
   1   1  -2 351.450 21.5311   8
  -1  -1   2 414.616 21.8563   7
  -1  -1   2 400.764 21.7505   9
  -1  -1   2 351.037 21.1894   2
  -1  -1   2 404.109 21.7653   9
  -1  -1   2 352.784 19.5120   6
  -1  -1   2 351.163 19.0113   4
   0   1  -2 374.987 20.2063   8
   0   1  -2 344.952 19.7597   9
   0   1  -2 349.385 19.9937   3
   0   1  -2 372.234 19.0746   1
   0   1  -2 346.733 18.9031   7
   0  -1   2 346.463 19.8318   9
   0  -1   2 378.333 18.6207   5
   0  -1   2 390.990 18.8727   6
   0  -1   2 367.731 18.8326   2
   0  -1   2 335.072 18.9546   1
   0  -1   2 379.223 18.8162   4
  -1   1  -2 1145.42 61.6797   9
  -1   1  -2 1129.26 61.9135   8
   1  -1   2 1137.14 61.1470   9
   1  -1   2 1209.80 61.2712   1
   1  -1   2 1128.73 61.7300   8
  -2   1  -2 53.8787 8.58408   8
  -2   1  -2 50.8718 7.28064   7
  -2   1  -2 50.1418 8.94601   3
  -2   1  -2 45.2617 5.16106   2
  -2   1  -2 50.2273 7.69433   9
   2  -1   2 51.7352 6.82963   1
   2  -1   2 51.1907 8.14264   8
   2  -1   2 44.1641 4.82142   5
   2  -1   2 56.5371 9.26464   3
   2  -1   2 47.1328 3.83489   6
   2  -1   2 43.2056 4.49388   4
  -3   1  -2 11.1271 6.60436   9
  -3   1  -2 15.9033 8.76642   3
  -3   1  -2 12.6560 6.30848   7
  -3   1  -2 10.9242 7.19350   8
   3  -1   2 17.1748 6.31552   1
   3  -1   2 11.3217 6.94403   8
   3  -1   2 11.9373 3.30778   4
   3  -1   2 10.3110 3.54353   5
  -4   1  -2 -3.2261 5.77659   7
  -4   1  -2 -7.4335 9.75159   3
  -4   1  -2 15.4104 9.72846   8
   4  -1   2 -8.1148 11.3371   8
   4  -1   2 3.15283 4.75877   1
   4  -1   2 1.91587 2.77595   5
  -5   1  -2 8.97489 20.4360   8
  -5   0   2 84.7379 18.1467   8
   4   0  -2 -12.468 9.07940   3
   4   0  -2 1.85524 2.59367   5
   4   0  -2 0.71411 4.37533   1
   4   0  -2 3.22888 9.25084   8
  -4   0   2 -1.2588 5.64174   7
  -4   0   2 -1.1693 9.91479   3
   3   0  -2 53.5392 5.85930   5
   3   0  -2 58.9894 5.48371   4
   3   0  -2 58.6222 9.00759   1
   3   0  -2 65.1457 11.4537   8
   3   0  -2 65.7106 12.6981   3
  -3   0   2 65.3932 10.5843   2
  -3   0   2 60.5128 12.6992   3
  -3   0   2 62.4878 10.4235   9
  -3   0   2 49.1815 9.99016   7
   2   0  -2 94.6753 9.08190   1
   2   0  -2 80.1792 5.45579   6
  -2   0   2 81.5458 5.52283   6
   1   0  -2 1959.30 111.176   1
   1   0  -2 1954.73 112.051   8
   1   0  -2 2090.40 112.006   7
   1   0  -2 2157.26 112.372   3
   1   0  -2 1985.58 109.264   6
   1   0  -2 2272.38 112.283   9
   1   0  -2 2065.80 109.773   5
   1   0  -2 2339.80 109.484   4
  -1   0   2 2347.45 112.228   9
  -1   0   2 2502.04 113.281   3
  -1   0   2 2221.11 112.165   9
  -1   0   2 2075.24 109.307   6
  -1   0   2 2496.63 112.477   7
  -1   0   2 1912.32 110.631   2
   0   0  -2 -0.0538 0.05987   5
   0   0  -2 -0.0713 0.14669   1
   0   0  -2 -0.0233 0.18594   8
   0   0   2 0.20625 0.17910   6
   0   0   2 -0.0417 0.11941   5
   0   0   2 -0.1482 0.19590   2
   0   0   2 -0.1699 0.13301   4
  -1   0  -2 716.504 40.0451   9
  -1   0  -2 764.954 39.7252   7
  -1   0  -2 740.290 40.1962   9
  -1   0  -2 751.244 38.9782   2
  -1   0  -2 683.086 40.2892   3
   1   0   2 810.094 38.3805   4
   1   0   2 643.376 37.8703   6
   1   0   2 837.910 39.0970   2
   1   0   2 687.532 39.7214   1
   1   0   2 687.698 40.2687   3
   1   0   2 665.993 40.2064   8
   1   0   2 827.984 38.4698   5
   1   0   2 750.587 40.0669   9
   1   0   2 777.914 39.8413   7
  -2   0  -2 13.5026 4.54776   3
  -2   0  -2 14.3650 4.13126   7
  -2   0  -2 9.03650 3.55508   9
  -2   0  -2 16.5454 3.90107   2
   2   0   2 5.64792 2.94466   7
   2   0   2 14.2365 2.69385   4
   2   0   2 10.2619 3.62285   8
   2   0   2 7.41943 2.67139   2
   2   0   2 11.6811 3.66788   1
   2   0   2 11.7587 3.85852   3
   2   0   2 9.43622 2.29017   5
   2   0   2 11.0639 1.89341   6
  -3   0  -2 17.6587 5.84519   7
  -3   0  -2 7.85706 4.65434   9
  -3   0  -2 16.0745 4.66368   2
  -3   0  -2 17.0718 7.49180   3
  -3   0  -2 4.39592 5.83786   8
   3   0   2 16.7403 3.77776   5
   3   0   2 13.1574 6.17562   8
   3   0   2 8.99722 4.28065   1
   3   0   2 22.4486 7.28976   3
  -4   0  -2 16.9097 8.43229   8
  -4   0  -2 -6.5777 9.82170   3
  -4   0  -2 2.13120 6.25670   7
   4   0   2 6.51923 5.79101   1
   4   0   2 -11.110 8.81341   8
   4   0   2 -0.1297 2.55105   5
  -5   0  -2 64.9741 19.7336   8
  -5   0  -2 -10.103 17.8728   3
  -5   1   2 40.3305 19.1660   8
   4  -1  -2 -0.2890 2.72277   5
   4  -1  -2 -4.3708 11.1231   8
   4  -1  -2 3.91157 4.57201   1
  -4   1   2 -2.2087 10.6314   3
  -4   1   2 1.25798 7.46813   7
   3  -1  -2 18.7430 5.96396   1
   3  -1  -2 15.7511 8.57811   3
   3  -1  -2 21.5065 3.93001   4
   3  -1  -2 23.5242 4.51631   5
   3  -1  -2 17.7402 7.15674   8
  -3   1   2 13.4669 6.43679   9
  -3   1   2 8.65116 5.89188   2
  -3   1   2 19.6643 7.65287   7
  -3   1   2 8.72946 6.77060   8
  -3   1   2 18.9261 8.56253   3
   2  -1  -2 212.015 17.1477   8
   2  -1  -2 197.132 11.1799   6
   2  -1  -2 217.634 13.0293   5
   2  -1  -2 181.591 16.7573   3
   2  -1  -2 211.578 15.8496   1
   2  -1  -2 208.058 12.4024   4
  -2   1   2 208.558 11.2546   6
  -2   1   2 203.807 17.6298   3
  -2   1   2 199.104 14.3618   2
  -2   1   2 201.557 16.6236   7
  -2   1   2 215.051 17.2956   9
   1  -1  -2 4125.86 210.921   8
   1  -1  -2 4204.89 210.009   1
   1  -1  -2 4202.51 208.213   5
   1  -1  -2 4093.54 206.920   6
   1  -1  -2 4099.67 211.088   3
   1  -1  -2 4174.51 207.779   4
  -1   1   2 4111.71 208.732   2
  -1   1   2 4198.89 210.535   7
  -1   1   2 3768.78 209.994   9
  -1   1   2 4047.01 211.216   3
  -1   1   2 4319.42 210.910   9
   0  -1  -2 755.580 40.1915   5
   0  -1  -2 783.018 41.0953   9
   0  -1  -2 736.197 40.3114   8
   0  -1  -2 783.888 40.0943   6
   0  -1  -2 783.144 40.3916   1
   0  -1  -2 767.181 40.1766   4
   0   1   2 785.701 40.1184   6
   0   1   2 866.495 41.5699   7
   0   1   2 914.656 41.5445   3
   0   1   2 827.487 41.2314   9
   0   1   2 764.305 40.3410   8
   0   1   2 745.985 40.6419   2
  -1  -1  -2 382.002 21.1028   9
  -1  -1  -2 399.066 21.3748   9
   1   1   2 394.002 21.2132   7
   1   1   2 344.955 21.1026   8
   1   1   2 346.619 19.4173   6
   1   1   2 336.881 20.4335   1
   1   1   2 418.612 21.1882   9
   1   1   2 371.194 19.3566   4
   1   1   2 346.585 20.5194   2
   1   1   2 354.533 19.3328   5
   1   1   2 325.810 20.8825   3
  -2  -1  -2 95.4156 10.2538   3
  -2  -1  -2 86.1022 9.10189   7
  -2  -1  -2 99.5158 9.70030   9
  -2  -1  -2 103.647 8.85760   2
  -2  -1  -2 90.4040 6.45813   6
   2   1   2 80.8631 8.75840   7
   2   1   2 99.0659 10.0976   8
   2   1   2 98.4850 6.71828   4
   2   1   2 95.9981 9.89766   9
   2   1   2 95.4835 6.58836   6
   2   1   2 88.1352 9.53296   3
   2   1   2 91.5758 8.38848   2
   2   1   2 96.2027 6.88937   5
   2   1   2 107.125 9.35522   1
  -3  -1  -2 13.6060 5.03435   9
  -3  -1  -2 12.7920 4.97277   7
  -3  -1  -2 19.4472 6.87335   3
  -3  -1  -2 12.7869 4.84435   2
   3   1   2 19.5222 6.75302   8
   3   1   2 13.8154 5.53599   7
   3   1   2 19.2529 6.66024   3
   3   1   2 17.1537 5.05773   1
  -4  -1  -2 39.9657 10.8831   8
  -4  -1  -2 3.21337 5.15135   9
  -4  -1  -2 6.77744 6.31793   7
  -4  -1  -2 19.8845 10.8564   3
   4   1   2 10.6995 3.97835   5
   4   1   2 10.6058 6.10891   1
   4   1   2 19.1954 12.2793   8
   4   1   2 12.4014 12.2333   3
  -5  -1  -2 67.7160 17.4485   8
   4  -2  -2 9.29476 7.45332   1
   4  -2  -2 3.09011 12.3236   8
   4  -2  -2 7.73126 4.02775   5
  -4   2   2 1.16295 13.6312   3
  -4   2   2 -7.2977 8.15432   7
  -4   2   2 17.8126 10.2893   8
   3  -2  -2 7.55380 2.66750   4
   3  -2  -2 5.66786 5.97970   8
   3  -2  -2 7.30811 5.18717   1
   3  -2  -2 4.00599 2.56829   5
  -3   2   2 4.44670 5.95898   9
  -3   2   2 10.7014 7.46268   8
  -3   2   2 5.41898 6.59241   7
  -3   2   2 11.4633 8.94079   3
   2  -2  -2 269.878 19.6237   1
   2  -2  -2 251.145 16.3790   5
   2  -2  -2 278.508 16.0744   4
   2  -2  -2 250.898 14.0914   6
   2  -2  -2 285.512 21.5301   8
  -2   2   2 257.394 14.0985   6
  -2   2   2 297.980 23.1657   3
  -2   2   2 263.023 17.6735   2
  -2   2   2 269.214 21.1244   8
  -2   2   2 286.645 21.6740   7
  -2   2   2 284.692 21.9070   9
   1  -2  -2 119.543 7.82652   4
   1  -2  -2 126.528 6.63232   6
   1  -2  -2 108.799 7.85507   5
   1  -2  -2 120.631 10.2828   8
   1  -2  -2 114.393 9.54670   1
  -1   2   2 122.335 11.0152   7
  -1   2   2 133.435 11.6624   3
  -1   2   2 130.297 11.0027   9
  -1   2   2 119.758 10.4033   8
  -1   2   2 122.706 8.67689   2
   0  -2  -2 608.510 32.7398   4
   0  -2  -2 629.132 32.8969   1
   0  -2  -2 634.068 32.5733   6
   0  -2  -2 664.026 35.0089   9
   0  -2  -2 635.233 32.6790   5
   0   2   2 592.322 33.1210   2
   0   2   2 650.245 33.6356   8
   0   2   2 630.951 32.5961   6
   0   2   2 617.430 35.2793   3
   0   2   2 670.410 35.0356   7
   0   2   2 640.138 35.1524   9
  -1  -2  -2 2057.07 123.164   9
  -1  -2  -2 2224.63 121.559   5
  -1  -2  -2 2603.42 121.896   4
   1   2   2 2635.98 123.524   8
   1   2   2 2199.37 121.530   5
   1   2   2 2118.48 123.388   3
   1   2   2 2113.24 123.150   9
   1   2   2 2585.55 122.438   1
   1   2   2 2781.31 121.990   4
   1   2   2 2771.06 123.869   2
  -2  -2  -2 1.34070 1.87759   7
  -2  -2  -2 3.42605 2.49910   2
  -2  -2  -2 2.99980 2.14121   9
  -2  -2  -2 -0.2295 0.82515   6
   2   2   2 3.81763 2.69409   9
   2   2   2 4.24451 1.60216   6
   2   2   2 5.15033 2.54231   2
   2   2   2 1.87649 1.93005   3
   2   2   2 0.93866 1.74512   7
   2   2   2 2.58059 1.94579   1
   2   2   2 1.33587 1.17158   4
   2   2   2 0.03966 1.79425   8
   2   2   2 2.70745 1.27148   5
  -3  -2  -2 11.4506 4.79083   2
  -3  -2  -2 9.96675 4.34468   9
  -3  -2  -2 10.0959 4.39076   7
  -3  -2  -2 5.50902 2.04119   6
  -3  -2  -2 4.14616 4.75441   3
   3   2   2 8.05852 2.33439   6
   3   2   2 3.01342 3.55612   7
   3   2   2 17.0994 7.83494   9
   3   2   2 6.22100 2.26516   4
   3   2   2 4.41517 3.15370   2
   3   2   2 5.58734 2.39946   5
   3   2   2 5.83453 3.99779   3
   3   2   2 11.5295 5.45746   8
   3   2   2 9.44254 4.09285   1
  -4  -2  -2 30.7879 9.55945   7
  -4  -2  -2 35.9271 9.73447   9
  -4  -2  -2 45.6540 11.2173   2
  -4  -2  -2 81.0047 18.4438   3
   4   2   2 48.9183 10.3826   1
   4   2   2 57.6734 16.3925   3
   4   2   2 65.1236 8.39711   5
   4   2   2 58.8935 16.2541   8
  -5  -2  -2 104.864 15.7051   8
   4  -3  -2 7.87928 8.33829   1
   4  -3  -2 8.75687 14.4827   8
   4  -3  -2 0.87717 2.62694   5
  -4   3   2 -12.337 15.7483   3
  -4   3   2 21.3460 16.3124   8
   3  -3  -2 96.2560 8.94573   5
   3  -3  -2 108.176 13.5197   1
   3  -3  -2 109.776 16.7037   8
   3  -3  -2 98.7369 8.80485   4
  -3   3   2 116.397 22.2460   3
  -3   3   2 78.5812 15.7236   7
  -3   3   2 76.0156 14.8465   9
  -3   3   2 92.3957 16.0067   8
   2  -3  -2 25.6304 7.02638   8
   2  -3  -2 23.0618 4.18868   4
   2  -3  -2 17.5466 3.99104   5
   2  -3  -2 13.1932 4.42969   1
  -2   3   2 19.3582 7.48612   9
  -2   3   2 18.8474 6.89666   8
  -2   3   2 24.6094 8.65428   3
  -2   3   2 15.9266 7.74977   7
  -2   3   2 22.0869 5.59907   2
   1  -3  -2 447.578 23.5065   6
   1  -3  -2 436.986 24.9299   5
   1  -3  -2 444.280 24.7688   4
   1  -3  -2 448.042 28.1622   8
   1  -3  -2 447.789 26.8879   1
  -1   3   2 449.401 29.1321   7
  -1   3   2 444.683 28.8571   9
  -1   3   2 492.443 25.1187   2
  -1   3   2 432.926 29.6484   3
  -1   3   2 444.221 27.9592   8
   0  -3  -2 250.625 17.5101   9
   0  -3  -2 232.216 13.3149   1
   0  -3  -2 228.963 13.2910   4
   0  -3  -2 227.018 13.0412   5
   0  -3  -2 220.740 12.8190   6
   0   3   2 244.161 15.3083   8
   0   3   2 213.238 13.5086   2
   0   3   2 234.537 19.4032   3
   0   3   2 235.940 17.0081   7
   0   3   2 245.726 18.0061   9
  -1  -3  -2 4079.17 207.359   9
  -1  -3  -2 4224.60 204.761   5
  -1  -3  -2 3824.73 205.104   4
  -1  -3  -2 3848.94 205.526   6
   1   3   2 4014.78 207.689   3
   1   3   2 4225.98 204.823   1
   1   3   2 3912.49 206.364   8
   1   3   2 4566.30 207.529   2
   1   3   2 4104.02 207.019   9
   1   3   2 3850.12 205.511   6
  -2  -3  -2 287.617 15.5733   4
  -2  -3  -2 257.564 15.9428   6
  -2  -3  -2 277.694 15.3522   5
  -2  -3  -2 251.785 18.3298   2
   2   3   2 253.163 16.9749   1
   2   3   2 257.838 18.4496   2
   2   3   2 288.448 15.5610   4
   2   3   2 281.948 18.9483   8
   2   3   2 257.177 15.9055   6
   2   3   2 257.737 15.1547   5
   2   3   2 262.435 19.0174   7
   2   3   2 274.582 18.7549   9
   2   3   2 288.234 19.3942   3
  -3  -3  -2 16.5684 5.02277   2
  -3  -3  -2 13.6856 4.76433   7
  -3  -3  -2 13.9861 4.63097   9
   3   3   2 18.2465 5.27411   2
   3   3   2 17.9666 3.29068   6
   3   3   2 22.4007 6.52304   7
   3   3   2 16.5303 3.15597   5
   3   3   2 18.2158 6.02438   3
   3   3   2 18.9738 4.94877   1
   3   3   2 27.2572 8.11890   9
   3   3   2 19.4132 6.33369   8
  -4  -3  -2 16.3845 7.96289   3
   4   3   2 -2.1351 6.23712   7
   4   3   2 3.76431 4.47558   1
   4   3   2 1.00980 7.15571   8
   5   3   2 53.8076 12.4681   8
   4  -4  -2 7.05779 3.74558   5
   4  -4  -2 1.26037 16.9059   8
   4  -4  -2 2.03356 7.77983   1
  -4   4   2 -36.311 18.0048   3
  -4   4   2 14.8470 20.3950   8
   3  -4  -2 19.4934 5.29745   5
   3  -4  -2 23.8020 8.38734   1
   3  -4  -2 19.5953 4.55503   4
   3  -4  -2 6.21119 10.8845   8
  -3   4   2 12.0925 10.3894   7
  -3   4   2 5.92024 8.27255   9
  -3   4   2 10.5958 14.5395   3
  -3   4   2 23.9429 12.5920   8
   2  -4  -2 36.4682 8.89970   8
   2  -4  -2 29.3040 6.67113   1
  -2   4   2 31.4037 8.82782   8
  -2   4   2 42.3485 11.0925   7
  -2   4   2 52.9693 13.1333   3
  -2   4   2 32.3486 9.74000   9
   1  -4  -2 244.080 14.4141   4
   1  -4  -2 220.429 16.1003   1
   1  -4  -2 237.896 18.0233   8
   1  -4  -2 237.446 14.4238   5
   1  -4  -2 244.036 13.1239   6
  -1   4   2 224.938 21.1941   3
  -1   4   2 219.346 17.6306   8
  -1   4   2 234.003 13.4870   2
  -1   4   2 213.936 19.1480   9
  -1   4   2 215.350 19.8429   7
   0  -4  -2 372.410 20.8718   1
   0  -4  -2 361.818 20.3841   5
   0  -4  -2 372.513 20.7408   4
   0  -4  -2 397.529 25.6552   9
   0  -4  -2 367.556 20.2669   6
   0   4   2 373.810 23.2825   8
   0   4   2 382.544 25.8995   9
   0   4   2 350.837 21.0023   2
   0   4   2 367.071 26.2118   3
   0   4   2 385.514 24.3252   7
  -1  -4  -2 110.676 7.94403   6
  -1  -4  -2 110.108 7.58773   4
  -1  -4  -2 122.682 10.4146   9
  -1  -4  -2 108.560 6.95435   5
   1   4   2 118.844 8.05545   6
   1   4   2 125.102 9.99503   7
   1   4   2 113.898 10.2152   3
   1   4   2 96.1850 8.89865   2
   1   4   2 119.642 9.72132   9
   1   4   2 124.235 8.85008   8
  -2  -4  -2 131.191 11.3623   2
  -2  -4  -2 117.610 8.17059   4
  -2  -4  -2 115.200 8.78989   6
  -2  -4  -2 129.456 7.77890   5
   2   4   2 120.300 11.1711   2
   2   4   2 116.989 7.68180   5
   2   4   2 113.798 10.5774   8
   2   4   2 110.556 10.7225   9
   2   4   2 131.249 11.7013   7
   2   4   2 115.675 11.2609   3
   2   4   2 124.017 8.85185   6
   2   4   2 113.574 8.96571   1
  -3  -4  -2 3.59801 1.77260   4
  -3  -4  -2 2.20014 2.36725   9
  -3  -4  -2 7.20752 2.19649   5
  -3  -4  -2 5.45398 2.24463   6
  -3  -4  -2 2.26307 3.05976   2
  -3  -4  -2 4.97812 3.58003   7
   3   4   2 1.51706 2.39893   1
   3   4   2 4.84756 2.27645   6
   3   4   2 5.43523 2.06066   5
   3   4   2 3.22659 3.65635   3
   3   4   2 9.69250 6.27754   9
   3   4   2 4.46542 3.47364   2
   3   4   2 7.22766 4.76017   7
   3   4   2 7.92764 2.53307   4
   3   4   2 3.95999 3.88444   8
  -4  -4  -2 4.63216 4.99147   2
  -4  -4  -2 6.69473 4.58171   7
  -4  -4  -2 8.96715 2.93835   6
  -4  -4  -2 12.0936 5.77797   9
  -4  -4  -2 29.1555 9.98193   3
   4   4   2 10.2569 8.59450   8
   4   4   2 11.7293 8.42925   7
   4   4   2 11.6005 5.33581   1
   4   4   2 18.1206 9.50518   3
   5   4   2 92.8807 12.4230   8
   4  -5  -2 -1.8168 8.54182   1
   4  -5  -2 1.85403 2.85812   5
   4  -5  -2 -24.031 18.8803   8
  -4   5   2 -6.5393 21.3774   8
  -4   5   2 -36.703 23.2846   3
   3  -5  -2 15.1242 4.63112   4
   3  -5  -2 19.2575 9.90750   1
   3  -5  -2 4.40377 14.7408   8
   3  -5  -2 8.82553 3.70946   5
  -3   5   2 8.51272 15.4554   3
  -3   5   2 1.15850 11.7835   7
  -3   5   2 17.0727 16.0080   8
   2  -5  -2 3.77758 3.96124   1
   2  -5  -2 8.76327 7.82944   8
   2  -5  -2 2.97286 2.32630   5
   2  -5  -2 6.44292 3.26158   4
  -2   5   2 10.5610 11.3829   7
  -2   5   2 10.8560 12.4477   3
  -2   5   2 9.04063 7.77141   8
  -2   5   2 3.78913 9.27079   9
   1  -5  -2 68.4444 10.2405   8
   1  -5  -2 68.8776 5.55755   6
   1  -5  -2 58.9424 5.83869   5
   1  -5  -2 65.3619 7.26605   1
   1  -5  -2 51.2997 5.79017   4
  -1   5   2 59.6618 13.5093   3
  -1   5   2 66.6614 12.4119   7
  -1   5   2 61.9411 9.96550   8
  -1   5   2 50.2962 11.2564   9
  -1   5   2 54.5104 4.78862   2
   0  -5  -2 121.420 8.11440   5
   0  -5  -2 118.904 7.96203   6
   0  -5  -2 122.532 8.72113   4
   0  -5  -2 112.381 8.32571   1
   0   5   2 119.274 12.2949   7
   0   5   2 127.397 12.4289   8
   0   5   2 112.198 15.3335   3
   0   5   2 110.303 8.50697   2
   0   5   2 126.884 15.6119   9
  -1  -5  -2 519.415 28.4798   4
  -1  -5  -2 551.505 29.0166   6
  -1  -5  -2 533.965 27.6247   5
  -1  -5  -2 480.940 31.7405   9
   1   5   2 558.853 32.9708   3
   1   5   2 518.626 31.3414   7
   1   5   2 531.231 30.4741   8
   1   5   2 499.360 31.3603   9
   1   5   2 491.450 30.2710   2
  -2  -5  -2 283.186 15.8851   5
  -2  -5  -2 288.085 20.0857   2
  -2  -5  -2 310.608 17.7873   6
  -2  -5  -2 241.202 16.3800   4
   2   5   2 275.984 20.4740   3
   2   5   2 321.740 17.8359   6
   2   5   2 291.566 20.3948   2
   2   5   2 270.661 16.5205   1
   2   5   2 274.395 20.1498   9
   2   5   2 256.110 19.2451   8
   2   5   2 309.474 21.0074   7
  -3  -5  -2 107.123 8.71595   6
  -3  -5  -2 77.8726 10.5817   2
  -3  -5  -2 89.9327 11.0789   9
  -3  -5  -2 99.4134 7.39018   5
  -3  -5  -2 89.9726 7.65871   4
   3   5   2 95.4584 12.0393   8
   3   5   2 99.6936 9.38503   1
   3   5   2 89.7456 8.20157   6
   3   5   2 99.2864 12.3175   7
   3   5   2 120.656 12.9201   2
   3   5   2 95.8830 12.1780   9
   3   5   2 87.0194 7.03692   5
   3   5   2 86.9071 11.9309   3
   4   5   2 3.06562 6.92165   7
   5   5   2 76.2242 11.7050   7
   4  -6  -2 -0.9483 9.58461   1
   4  -6  -2 3.39854 3.76477   5
  -4   6   2 -44.563 21.6701   8
   3  -6  -2 3.58230 3.04059   4
   3  -6  -2 1.27491 2.35104   5
   3  -6  -2 -16.838 16.6511   8
   3  -6  -2 6.00465 6.80126   1
  -3   6   2 -6.6390 17.3614   8
  -3   6   2 -11.654 11.4244   7
  -3   6   2 -14.830 16.4497   3
   2  -6  -2 178.926 13.7906   4
   2  -6  -2 224.397 25.4024   8
   2  -6  -2 197.375 17.7741   1
   2  -6  -2 164.783 13.3838   5
  -2   6   2 150.473 23.3466   7
  -2   6   2 183.546 28.4083   3
  -2   6   2 139.414 23.0965   9
  -2   6   2 198.593 24.1201   8
   1  -6  -2 1.82809 2.14373   5
   1  -6  -2 7.97362 3.61475   4
   1  -6  -2 6.87312 3.25996   1
   1  -6  -2 3.86353 2.91740   6
  -1   6   2 15.1812 11.2423   3
  -1   6   2 15.3293 11.5859   9
  -1   6   2 9.47456 9.57624   7
  -1   6   2 16.1889 7.24246   8
   0  -6  -2 519.708 26.6109   6
   0  -6  -2 503.044 27.1890   4
   0  -6  -2 472.865 27.0974   1
   0  -6  -2 452.101 26.3832   5
   0   6   2 495.303 31.6070   7
   0   6   2 490.694 27.4110   2
   0   6   2 434.521 34.3620   3
   0   6   2 443.176 31.3173   8
   0   6   2 462.426 33.6272   9
  -1  -6  -2 193.089 12.2574   4
  -1  -6  -2 183.974 11.1404   5
  -1  -6  -2 191.796 12.4205   6
   1   6   2 200.452 17.5956   3
   1   6   2 166.848 13.4830   2
   1   6   2 182.041 14.7864   8
   1   6   2 184.272 15.5987   9
   1   6   2 188.724 15.1042   7
  -2  -6  -2 245.020 15.1275   1
  -2  -6  -2 243.370 16.9652   6
  -2  -6  -2 324.309 20.8187   2
  -2  -6  -2 267.364 16.4610   4
  -2  -6  -2 258.435 15.2268   5
   2   6   2 238.538 15.1399   1
   2   6   2 322.699 21.7922   7
   2   6   2 271.493 20.0811   2
   2   6   2 272.897 19.3751   8
   2   6   2 281.918 20.1733   9
   2   6   2 295.858 21.4845   3
  -3  -6  -2 85.5633 8.13346   6
  -3  -6  -2 72.8319 7.08286   4
  -3  -6  -2 89.7127 11.5822   2
  -3  -6  -2 72.4692 6.20645   5
   3   6   2 72.7776 7.73663   1
   3   6   2 76.4296 11.0835   3
   3   6   2 75.1312 10.9809   9
   3   6   2 84.7341 10.9488   2
   3   6   2 79.4417 10.7845   8
   3   6   2 90.0448 12.3816   7
  -4  -6  -2 12.5970 4.12541   6
  -4  -6  -2 15.2777 6.91574   7
  -4  -6  -2 24.1208 7.33793   9
  -4  -6  -2 14.4213 7.16277   2
   4   6   2 23.0383 9.85196   2
   4   6   2 23.3487 9.89664   8
   4   6   2 24.5834 10.2097   7
   4   6   2 17.0385 9.56185   3
  -5  -6  -2 69.5043 11.4577   3
   5   6   2 105.261 12.3709   7
   3  -7  -2 10.6949 8.11944   1
   3  -7  -2 5.71592 3.59613   5
  -3   7   2 -36.242 23.2584   3
  -3   7   2 -9.3054 20.4337   8
   2  -7  -2 -2.5300 2.13715   5
   2  -7  -2 3.46760 2.99535   4
   2  -7  -2 5.86697 5.12805   1
  -2   7   2 -6.3667 15.7781   3
  -2   7   2 -7.7029 9.73965   7
  -2   7   2 -22.964 11.7317   9
  -2   7   2 -10.924 9.33912   8
   1  -7  -2 222.500 15.0978   6
   1  -7  -2 249.005 18.2336   1
   1  -7  -2 236.089 15.8922   5
   1  -7  -2 230.361 16.2631   4
  -1   7   2 234.483 24.1425   8
  -1   7   2 229.976 33.9240   3
  -1   7   2 226.898 24.2769   7
  -1   7   2 236.971 29.4167   9
   0  -7  -2 36.9439 5.05143   6
   0  -7  -2 25.2567 4.42883   1
   0  -7  -2 39.2241 6.08410   4
   0  -7  -2 31.9137 4.77318   5
   0   7   2 14.8728 11.3103   3
   0   7   2 23.4179 7.60042   7
   0   7   2 30.6405 4.66205   2
   0   7   2 21.4934 9.18641   8
   0   7   2 22.1782 10.3564   9
  -1  -7  -2 67.1546 6.31425   6
  -1  -7  -2 57.1990 5.13056   5
  -1  -7  -2 61.8427 7.50513   4
   1   7   2 59.7607 11.3294   3
   1   7   2 65.4843 8.77487   7
   1   7   2 42.9282 6.46012   2
   1   7   2 51.1411 9.54174   9
   1   7   2 65.7548 10.2206   8
  -2  -7  -2 52.1823 7.72681   2
  -2  -7  -2 43.1193 4.26814   5
  -2  -7  -2 35.6026 5.46644   4
  -2  -7  -2 39.9505 5.90732   6
   2   7   2 35.2199 8.27431   9
   2   7   2 50.7445 7.95751   7
   2   7   2 44.2022 6.93930   8
   2   7   2 54.2205 7.92745   2
   2   7   2 37.4498 8.17523   3
  -3  -7  -2 14.6281 4.45161   6
  -3  -7  -2 16.2979 6.31649   2
  -3  -7  -2 16.1463 4.10288   4
   3   7   2 14.4208 6.29449   7
   3   7   2 15.0482 6.57110   2
   3   7   2 13.7772 6.18688   3
   3   7   2 14.8757 6.05918   8
   3   7   2 30.3069 9.55093   9
  -4  -7  -2 17.3890 7.69926   2
  -4  -7  -2 19.2204 6.16950   9
  -4  -7  -2 17.2369 6.34937   7
  -4  -7  -2 17.3719 4.67633   6
   4   7   2 28.1930 10.1875   2
   4   7   2 27.3609 10.9614   3
   4   7   2 21.4603 9.91749   8
   4   7   2 28.4356 12.4998   7
  -5  -7  -2 89.3126 12.1153   3
   5   7   2 105.460 11.5482   7
   3  -8  -2 -1.8374 9.19250   1
   3  -8  -2 7.40708 4.11564   5
  -3   8   2 -36.334 22.8086   8
   2  -8  -2 48.0601 13.0220   1
   2  -8  -2 38.3222 7.54170   4
   2  -8  -2 39.0186 7.09978   5
  -2   8   2 25.9685 13.3615   7
  -2   8   2 46.3303 21.2102   8
  -2   8   2 11.1221 21.3891   3
   1  -8  -2 27.9377 6.36123   4
   1  -8  -2 18.8095 4.79362   5
   1  -8  -2 47.5718 8.64791   1
  -1   8   2 26.2705 16.2083   9
  -1   8   2 35.7043 13.7133   8
  -1   8   2 45.7382 20.1331   3
  -1   8   2 30.9211 11.6832   7
   0  -8  -2 174.523 11.3511   5
   0  -8  -2 152.286 11.4386   6
   0  -8  -2 147.060 11.9115   4
   0  -8  -2 146.796 11.3315   1
   0   8   2 162.157 23.4935   9
   0   8   2 147.736 23.7293   3
   0   8   2 115.614 16.1441   7
   0   8   2 156.893 11.9052   2
   0   8   2 141.643 19.5958   8
  -1  -8  -2 4.10044 2.17268   5
  -1  -8  -2 11.7140 4.44241   4
  -1  -8  -2 9.78635 3.43309   6
   1   8   2 10.4496 8.59414   3
   1   8   2 12.3471 7.09154   9
   1   8   2 4.91307 4.58091   7
   1   8   2 9.13798 4.25513   2
   1   8   2 4.60294 6.45456   8
  -2  -8  -2 23.5097 5.14090   4
  -2  -8  -2 29.5492 5.48319   6
  -2  -8  -2 37.7639 8.92005   2
  -2  -8  -2 34.7463 4.29381   5
   2   8   2 24.0432 7.69708   3
   2   8   2 29.7540 7.61179   7
   2   8   2 56.0622 11.1897   9
   2   8   2 46.8493 10.1700   2
   2   8   2 22.8897 6.10510   8
  -3  -8  -2 0.09192 3.13980   2
  -3  -8  -2 3.50562 3.39955   6
  -3  -8  -2 3.82593 3.11741   4
   3   8   2 3.89362 4.89068   7
   3   8   2 0.59612 2.77806   8
   3   8   2 23.1953 6.80950   9
   3   8   2 -0.0536 3.45019   3
   3   8   2 5.60633 4.97550   2
   5   8   2 142.360 14.7983   7
   3  -9  -2 2.30052 3.30064   5
   3  -9  -2 14.9288 9.31535   1
  -3   9   2 -42.744 35.9729   3
   2  -9  -2 2.93715 3.29712   4
   2  -9  -2 -1.8355 6.91095   1
   2  -9  -2 1.45158 2.60107   5
  -2   9   2 -24.391 19.6259   8
  -2   9   2 4.60627 9.38453   7
  -2   9   2 -36.965 22.9858   3
   1  -9  -2 16.8497 6.03020   1
   1  -9  -2 19.3879 4.47139   5
   1  -9  -2 13.6197 5.03502   4
  -1   9   2 12.5331 8.34927   7
  -1   9   2 3.16994 18.6984   3
  -1   9   2 -13.458 13.6344   9
  -1   9   2 -2.7779 12.3285   8
   0  -9  -2 51.0275 7.12701   5
   0  -9  -2 41.1632 7.71108   4
   0  -9  -2 47.1420 6.63500   1
   0  -9  -2 44.3923 7.42155   6
   0   9   2 43.1222 13.9443   9
   0   9   2 39.4510 17.8072   3
   0   9   2 50.1343 8.48320   2
   0   9   2 46.0487 11.6910   7
   0   9   2 46.4979 14.7420   8
  -1  -9  -2 207.444 13.2021   5
  -1  -9  -2 186.581 14.3187   6
  -1  -9  -2 209.216 15.2439   4
   1   9   2 200.613 25.3994   3
   1   9   2 214.873 20.5764   7
   1   9   2 184.784 20.5590   9
   1   9   2 206.905 16.9089   2
   1   9   2 189.928 21.0726   8
  -2  -9  -2 5.80999 2.03916   5
  -2  -9  -2 -0.0313 2.92767   4
  -2  -9  -2 8.66771 3.79518   6
  -2  -9  -2 0.56181 3.48346   2
   2   9   2 1.77384 4.08679   7
   2   9   2 0.79984 3.07349   8
   2   9   2 -4.7546 4.34803   3
   2   9   2 5.84092 4.53609   2
   2   9   2 4.59286 6.10702   9
  -3  -9  -2 77.5302 11.7413   2
  -3  -9  -2 86.1715 8.66415   4
  -3  -9  -2 88.2830 9.59035   6
   3   9   2 92.7645 13.4602   7
   3   9   2 75.3867 11.7370   8
   3   9   2 93.3071 13.0978   2
   3   9   2 90.0712 13.6005   3
  -4  -9  -2 4.36424 4.83081   2
  -4  -9  -2 -1.4342 2.85708   6
   4   9   2 29.9792 9.32174   3
   4   9   2 10.5653 7.68730   7
   4   9   2 1.90512 5.32654   2
   2 -10  -2 1.60975 3.66455   4
   2 -10  -2 5.13586 3.32732   5
   2 -10  -2 -5.7558 8.18599   1
  -2  10   2 -3.0195 26.7142   3
  -2  10   2 -34.714 25.1605   8
   1 -10  -2 0.60067 3.84348   4
   1 -10  -2 3.19688 2.33065   5
   1 -10  -2 -1.9661 3.13639   1
  -1  10   2 0.97675 16.0202   8
  -1  10   2 -6.6237 18.2274   3
  -1  10   2 3.96519 6.98789   7
   0 -10  -2 7.64848 4.46953   6
   0 -10  -2 17.0963 4.28380   5
   0 -10  -2 16.4244 6.03650   4
   0  10   2 17.8066 11.7814   9
   0  10   2 20.5828 14.0232   3
   0  10   2 9.20267 11.4673   8
   0  10   2 14.4864 7.66033   7
  -1 -10  -2 55.0922 8.03589   6
  -1 -10  -2 47.3724 8.49561   4
  -1 -10  -2 53.5538 6.70947   5
  -1 -10  -2 53.7774 8.12441   2
   1  10   2 38.8884 10.9722   9
   1  10   2 40.7459 11.7258   8
   1  10   2 50.4034 15.3173   3
   1  10   2 43.8385 12.0259   7
   1  10   2 51.7967 11.8766   2
  -2 -10  -2 145.453 15.7182   2
  -2 -10  -2 150.098 13.3705   6
  -2 -10  -2 161.917 13.4691   4
   2  10   2 181.685 19.7133   7
   2  10   2 185.528 21.5398   3
   2  10   2 182.798 18.9365   9
   2  10   2 152.013 16.5660   2
   2  10   2 159.507 16.2527   8
  -3 -10  -2 10.8378 4.59096   4
  -3 -10  -2 8.07571 5.68194   2
  -3 -10  -2 7.31126 4.43265   6
   3  10   2 7.85507 6.26593   2
   3  10   2 29.4067 10.5519   3
   3  10   2 19.7981 9.05114   7
  -4 -10  -2 2.87012 5.42167   2
  -4 -10  -2 1.86490 3.29555   6
   4  10   2 4.55045 7.20747   2
   4  10   2 13.7605 8.38016   7
   2 -11  -2 2.94993 3.35129   4
   2 -11  -2 16.2568 9.25598   1
   2 -11  -2 0.71701 3.04556   5
  -2  11   2 -17.320 27.3403   3
   1 -11  -2 6.10660 2.79549   5
   1 -11  -2 2.24919 3.41080   4
  -1  11   2 -8.6874 21.0813   8
  -1  11   2 24.7320 7.44670   7
  -1  11   2 -4.1432 23.6140   3
   0 -11  -2 4.33542 2.67869   5
   0 -11  -2 0.96370 4.74107   4
   0 -11  -2 0.12501 4.86566   6
   0  11   2 7.64156 9.45137   9
   0  11   2 14.9014 7.56558   7
   0  11   2 -4.6061 11.7495   8
   0  11   2 0.12125 15.1548   3
  -1 -11  -2 36.7974 7.53221   4
  -1 -11  -2 19.2367 5.86751   6
  -1 -11  -2 34.5097 8.76444   2
  -1 -11  -2 25.6285 4.54169   5
   1  11   2 36.1073 10.3127   7
   1  11   2 36.7695 9.31925   2
   1  11   2 19.3775 11.3785   8
   1  11   2 30.9847 9.62189   9
   1  11   2 31.7449 13.5802   3
  -2 -11  -2 -1.7173 3.08193   4
  -2 -11  -2 5.10769 4.43038   2
  -2 -11  -2 0.42072 2.72129   6
   2  11   2 2.22861 4.85477   2
   2  11   2 8.37964 7.68782   3
   2  11   2 2.00535 4.46760   7
  -3 -11  -2 17.8870 5.96848   6
   3  11   2 20.3462 10.1067   2
   3  11   2 47.3647 13.1816   3
   3  11   2 24.3531 10.7940   7
   4  11   2 27.2417 10.3843   7
   2 -12  -2 8.89844 4.52121   4
   2 -12  -2 7.64189 4.07513   5
  -2  12   2 -58.800 33.3009   3
   1 -12  -2 5.72493 5.09393   4
   1 -12  -2 0.27644 2.64262   5
  -1  12   2 -34.430 22.4929   8
  -1  12   2 10.8507 25.0905   3
   0 -12  -2 7.96490 3.21509   5
   0 -12  -2 7.97445 5.06483   4
   0  12   2 10.2715 15.9461   3
  -1 -12  -2 -2.1637 4.71256   6
  -1 -12  -2 2.32704 4.02304   2
  -1 -12  -2 8.52749 2.36048   5
  -1 -12  -2 0.12160 4.09843   4
   1  12   2 27.8763 8.59074   7
   1  12   2 16.4465 15.0142   3
   1  12   2 5.02224 4.68296   2
  -2 -12  -2 39.7107 10.4852   2
  -2 -12  -2 21.3379 6.89454   4
  -2 -12  -2 41.4705 9.13968   6
   2  12   2 60.0826 16.1472   3
   2  12   2 56.6755 16.6780   2
   2  12   2 58.1761 13.4602   7
  -3 -12  -2 1.29325 4.78796   6
  -3 -12  -2 2.80782 4.46082   4
   3  12   2 19.0736 7.71163   7
   3  12   2 7.01374 7.80964   2
   4  12   2 84.2852 12.2721   7
   1 -13  -2 2.82968 4.37368   4
   1 -13  -2 3.81146 3.30600   5
  -1  13   2 -5.0659 23.8678   3
   0  13   2 29.3832 20.0119   3
  -1 -13  -2 12.7543 5.90657   4
  -1 -13  -2 0.60545 5.53414   6
   1  13   2 27.0761 14.7298   3
   3  13   2 13.8657 11.5554   2
   3  13   2 31.9201 6.98213   7
   0  14   2 28.2060 17.8412   3
   1  14   2 53.6698 16.6805   3
   0 -15  -2 4.64938 5.64271   4
   0  15   2 47.1389 20.2541   3
   1  15   2 65.6055 15.4328   3
   1  16   2 471.734 25.9080   7
   1  15  -3 166.071 21.0907   3
   1  14  -3 64.0238 17.6721   3
   0  14  -3 48.0278 20.0172   3
   1  13  -3 49.7026 16.3177   3
   0  13  -3 38.7269 18.4129   3
  -1  13  -3 -64.565 41.0677   8
  -1  13  -3 13.2385 21.2236   3
   1 -13   3 4.40623 4.02650   4
   1 -13   3 4.58030 3.15429   5
  -3 -12   3 6.73247 4.25749   4
   2  12  -3 19.8347 10.1869   2
   2  12  -3 42.4932 13.8995   3
   2  12  -3 42.5132 10.8911   7
  -2 -12   3 10.2061 4.86196   4
  -2 -12   3 14.6569 6.81721   6
  -2 -12   3 13.6864 6.74928   2
   1  12  -3 14.7091 13.2076   3
   1  12  -3 30.8072 7.55814   7
   1  12  -3 5.95416 9.23269   8
  -1 -12   3 -6.4989 4.26441   6
  -1 -12   3 9.67099 5.24661   4
   0  12  -3 -5.4364 14.9113   8
   0  12  -3 17.6389 16.4509   3
   0 -12   3 2.80583 3.61409   4
   0 -12   3 -5.5042 5.30056   6
  -1  12  -3 14.3712 24.5595   3
   1 -12   3 2.35635 2.55937   5
   1 -12   3 14.5427 5.35186   4
   2 -12   3 6.96648 4.36292   4
   4  11  -3 89.2013 13.0623   7
   3  11  -3 16.4123 8.35472   7
   3  11  -3 27.7352 9.46935   3
   3  11  -3 11.2556 6.55128   2
  -3 -11   3 4.50374 3.99878   4
  -3 -11   3 -1.6754 3.83916   6
  -3 -11   3 9.48606 6.62175   2
   2  11  -3 3.95069 4.58498   2
   2  11  -3 3.09379 5.49742   7
   2  11  -3 6.53070 4.83595   8
   2  11  -3 10.9650 8.43723   3
  -2 -11   3 -4.7318 3.00966   6
  -2 -11   3 -1.4275 3.17115   4
  -2 -11   3 -2.5121 3.41048   2
   1  11  -3 59.3565 12.3087   2
   1  11  -3 81.2346 13.1252   9
   1  11  -3 62.6160 13.4150   7
   1  11  -3 56.7041 16.7670   3
   1  11  -3 37.2506 13.0363   8
  -1 -11   3 42.2591 8.47277   6
  -1 -11   3 53.8140 5.28623   5
  -1 -11   3 47.4303 9.39660   2
  -1 -11   3 36.8269 8.04858   4
   0  11  -3 19.1273 16.8749   3
   0  11  -3 -0.9853 14.7153   8
   0 -11   3 -2.0040 4.75263   6
   0 -11   3 3.10016 2.31108   5
   0 -11   3 -0.3914 3.14472   4
  -1  11  -3 -6.3914 21.5313   3
  -1  11  -3 -22.821 26.1627   8
   1 -11   3 2.03207 2.00331   5
   1 -11   3 5.03364 3.90455   4
  -2  11  -3 -37.757 30.8510   3
   2 -11   3 14.6520 5.38324   4
   2 -11   3 1.91596 2.34777   5
   4  10  -3 -0.8057 8.10268   2
   4  10  -3 10.2328 7.88823   7
  -4 -10   3 0.80829 5.49912   2
  -4 -10   3 0.80247 3.70171   6
   3  10  -3 98.4306 19.3930   7
   3  10  -3 88.5214 15.0976   3
   3  10  -3 90.3606 13.2916   8
   3  10  -3 75.2087 16.1908   2
  -3 -10   3 52.8171 8.38228   4
  -3 -10   3 71.6409 10.8443   6
  -3 -10   3 58.0474 14.5077   2
   2  10  -3 51.5651 12.7516   3
   2  10  -3 50.1406 11.0532   7
   2  10  -3 50.0359 10.9040   2
   2  10  -3 38.0097 9.06364   8
  -2 -10   3 31.3222 6.56567   6
  -2 -10   3 29.6888 6.62122   4
  -2 -10   3 34.2868 8.68021   2
   1  10  -3 7.79923 5.10558   2
   1  10  -3 12.7455 9.82229   8
   1  10  -3 10.3688 9.74854   3
   1  10  -3 13.4588 6.64956   7
   1  10  -3 4.35443 7.27318   9
  -1 -10   3 11.6852 2.96830   5
  -1 -10   3 13.0055 5.56361   6
  -1 -10   3 7.06771 4.82814   4
  -1 -10   3 10.6292 5.16705   2
   0  10  -3 9.13262 5.04272   7
   0  10  -3 9.18887 9.82615   9
   0  10  -3 15.0463 14.3531   3
   0  10  -3 -2.7276 12.9958   8
   0 -10   3 0.82317 3.69824   4
   0 -10   3 1.05761 1.96071   5
   0 -10   3 1.64012 4.66870   6
  -1  10  -3 7.94038 3.18818   1
  -1  10  -3 -2.9450 19.9398   3
  -1  10  -3 -12.882 20.3058   8
  -1  10  -3 14.0142 5.72498   7
   1 -10   3 3.51690 4.07288   4
   1 -10   3 -2.6261 4.07603   1
   1 -10   3 2.30592 2.47725   5
  -2  10  -3 -39.573 31.6967   8
  -2  10  -3 -28.767 29.9552   3
   2 -10   3 9.50793 3.69304   5
   2 -10   3 14.0270 12.2497   1
   2 -10   3 13.1590 5.23594   4
   4   9  -3 8.99576 8.64362   7
   4   9  -3 -0.7394 5.89513   2
  -4  -9   3 4.18919 5.07766   2
  -4  -9   3 0.69504 4.12711   6
   3   9  -3 7.44665 6.05116   2
   3   9  -3 3.99118 5.78155   7
  -3  -9   3 5.81045 5.10464   2
   2   9  -3 44.6798 11.3020   9
   2   9  -3 14.1503 6.23559   8
   2   9  -3 10.9203 6.94891   3
   2   9  -3 32.6926 8.67781   2
   2   9  -3 22.8490 7.63259   7
  -2  -9   3 28.7072 5.97403   4
  -2  -9   3 21.3920 7.51920   2
  -2  -9   3 23.9160 5.83369   6
   1   9  -3 10.1323 5.81765   7
   1   9  -3 4.79787 9.28912   8
   1   9  -3 6.15836 4.57036   2
   1   9  -3 16.9837 9.04473   9
   1   9  -3 4.13737 8.88873   3
  -1  -9   3 7.19499 3.94765   6
  -1  -9   3 15.0611 5.03982   4
  -1  -9   3 11.9408 2.67600   5
  -1  -9   3 7.60810 3.95670   2
   0   9  -3 46.0216 9.76655   7
   0   9  -3 46.6807 15.0197   9
   0   9  -3 53.8394 16.3866   8
   0   9  -3 59.3539 9.37951   1
   0   9  -3 62.8408 18.3386   3
   0  -9   3 54.3540 8.73307   4
   0  -9   3 53.8083 8.40627   6
   0  -9   3 54.1460 8.59432   1
   0  -9   3 53.8669 7.09227   5
  -1   9  -3 31.0712 21.9627   3
  -1   9  -3 47.1386 10.7484   7
  -1   9  -3 58.7463 8.53353   1
  -1   9  -3 32.0641 19.7543   8
  -1   9  -3 26.1626 16.4334   9
   1  -9   3 35.1322 7.08706   4
   1  -9   3 51.3532 10.5444   1
   1  -9   3 58.0519 8.13027   5
  -2   9  -3 -22.499 24.1261   8
  -2   9  -3 17.5010 5.15044   1
  -2   9  -3 -15.397 27.3280   3
   2  -9   3 8.63496 3.82898   5
   2  -9   3 5.99854 8.36853   1
   2  -9   3 5.52307 4.08338   4
   3  -9   3 9.08881 12.9463   1
   5   8  -3 192.089 13.5170   8
   5   8  -3 132.550 14.7877   7
   5   8  -3 162.358 11.1037   3
   4   8  -3 0.36020 5.89176   3
   4   8  -3 0.02161 4.73604   8
   4   8  -3 0.48887 7.17250   7
   4   8  -3 5.86014 6.75895   2
  -4  -8   3 2.10214 3.76790   7
  -4  -8   3 -1.8113 3.24581   2
  -4  -8   3 -5.0223 2.86583   6
   3   8  -3 2.30066 3.96922   7
   3   8  -3 15.8911 5.32235   9
   3   8  -3 -2.1916 2.75953   8
   3   8  -3 1.57322 3.87746   2
   3   8  -3 -0.2861 3.10717   3
  -3  -8   3 1.40067 3.37082   6
  -3  -8   3 0.91888 3.41335   2
  -3  -8   3 2.89391 3.02198   4
   2   8  -3 25.6446 7.81664   3
   2   8  -3 60.1866 12.4611   9
   2   8  -3 38.0447 8.57025   7
   2   8  -3 42.6788 9.35228   2
   2   8  -3 30.5107 8.08747   8
  -2  -8   3 40.3529 6.72639   6
  -2  -8   3 41.7489 6.41190   4
  -2  -8   3 33.4009 8.03921   2
   1   8  -3 14.8063 8.98209   8
   1   8  -3 1.74538 6.78291   9
   1   8  -3 11.2159 4.46672   2
   1   8  -3 6.44672 4.60556   7
   1   8  -3 8.32294 8.11916   3
  -1  -8   3 13.7962 4.32606   4
  -1  -8   3 11.1821 2.64452   5
  -1  -8   3 10.1872 3.89210   6
  -1  -8   3 13.4595 4.80376   2
   0   8  -3 6.99872 12.1789   3
   0   8  -3 1.32235 4.62928   7
   0   8  -3 1.65040 9.87737   8
   0   8  -3 9.14427 10.5904   9
   0   8  -3 0.00475 2.64348   1
   0   8  -3 0.07836 2.04709   2
   0  -8   3 0.85924 3.37852   4
   0  -8   3 1.62504 2.49463   1
   0  -8   3 1.46373 2.25140   2
   0  -8   3 1.57402 3.75161   6
   0  -8   3 -1.8281 1.65910   5
  -1   8  -3 5.13765 6.95144   7
  -1   8  -3 1.16879 12.6797   9
  -1   8  -3 6.10218 12.8685   8
  -1   8  -3 22.1385 19.1674   3
   1  -8   3 9.54350 4.77398   6
   1  -8   3 5.35972 3.26060   4
   1  -8   3 4.57436 3.08891   5
   1  -8   3 3.60459 3.79223   1
  -2   8  -3 6.55412 22.6590   8
  -2   8  -3 12.9950 22.0565   3
   2  -8   3 10.4253 3.77613   5
   2  -8   3 11.5732 8.35975   1
   2  -8   3 21.9637 5.72617   4
  -3   8  -3 -27.712 26.3695   8
   3  -8   3 9.60605 4.19373   4
   3  -8   3 -7.2762 8.89653   1
   3  -8   3 1.93607 2.70795   5
   5   7  -3 51.2774 9.71831   7
   4   7  -3 -1.1201 5.15368   3
   4   7  -3 0.83625 6.14445   7
   4   7  -3 11.6250 7.59545   8
  -4  -7   3 10.9957 6.33228   2
  -4  -7   3 5.35138 4.53958   7
  -4  -7   3 0.27708 2.83828   6
   3   7  -3 1.03135 3.96139   2
   3   7  -3 5.76929 4.98257   7
   3   7  -3 2.30480 3.86506   3
   3   7  -3 7.11290 5.14342   8
   3   7  -3 8.69041 6.13167   9
  -3  -7   3 1.34936 3.77872   2
  -3  -7   3 2.17752 2.58707   4
  -3  -7   3 3.16730 2.57310   6
   2   7  -3 8.81703 4.31567   3
   2   7  -3 18.5433 5.84132   2
   2   7  -3 21.9584 7.62391   9
   2   7  -3 10.1829 4.83991   8
   2   7  -3 13.0148 5.07109   7
  -2  -7   3 17.0350 4.31333   6
  -2  -7   3 18.2596 1.82284   5
  -2  -7   3 14.6396 5.36525   2
  -2  -7   3 12.2710 3.83078   4
   1   7  -3 -0.3629 2.17363   2
   1   7  -3 2.29504 2.34595   7
   1   7  -3 6.25432 4.83248   9
   1   7  -3 2.35520 5.95682   8
   1   7  -3 1.35836 2.34146   1
   1   7  -3 1.61365 5.77314   3
  -1  -7   3 4.01057 2.95662   4
  -1  -7   3 5.57297 2.96463   6
  -1  -7   3 1.67027 2.70267   2
  -1  -7   3 2.00788 1.45799   5
   0   7  -3 0.56571 4.06216   7
   0   7  -3 3.22410 2.22875   2
   0   7  -3 0.40895 8.42002   9
   0   7  -3 6.19121 9.16379   8
   0   7  -3 0.34728 2.32415   1
   0   7  -3 6.90843 10.3841   3
   0  -7   3 0.15313 2.98816   6
   0  -7   3 1.92575 2.04189   2
   0  -7   3 -0.0939 2.96425   4
   0  -7   3 5.53929 2.72696   1
   0  -7   3 0.71586 1.63052   5
  -1   7  -3 10.8358 9.93168   8
  -1   7  -3 15.2414 17.3173   3
  -1   7  -3 13.5879 13.0180   9
  -1   7  -3 5.44543 7.84326   7
   1  -7   3 -0.5802 2.06142   5
   1  -7   3 4.61581 4.13090   6
   1  -7   3 4.16621 3.81576   4
   1  -7   3 3.71766 3.43619   1
  -2   7  -3 -5.4186 19.1669   3
  -2   7  -3 -14.914 12.9995   9
  -2   7  -3 -6.4186 12.8963   8
  -2   7  -3 -2.0891 8.52217   7
   2  -7   3 1.72582 2.91317   4
   2  -7   3 0.73967 4.08405   1
   2  -7   3 0.32444 2.05663   5
  -3   7  -3 -35.962 21.0700   8
  -3   7  -3 -55.745 27.0111   3
   3  -7   3 0.75969 3.17712   5
   3  -7   3 3.99264 3.19954   4
   3  -7   3 -2.6625 6.60060   1
   5   6  -3 79.0437 12.5610   7
  -5  -6   3 83.1592 12.8360   3
   4   6  -3 12.2162 9.28218   7
   3   6  -3 1.48380 4.11240   2
   3   6  -3 4.87624 2.36330   1
   3   6  -3 4.37084 4.10395   7
   3   6  -3 6.39884 5.36044   9
   3   6  -3 2.16191 3.30925   3
   3   6  -3 7.16631 4.84515   8
  -3  -6   3 4.23072 2.59873   6
  -3  -6   3 9.53359 2.79509   4
  -3  -6   3 4.34325 4.37352   2
   2   6  -3 24.6468 6.86384   2
   2   6  -3 23.4074 6.21748   9
   2   6  -3 21.5111 6.15130   3
   2   6  -3 21.5051 5.56164   8
   2   6  -3 22.2553 5.78041   7
   2   6  -3 24.0789 2.92990   1
  -2  -6   3 23.4908 2.15903   5
  -2  -6   3 23.0755 6.66542   2
  -2  -6   3 24.2690 4.21462   4
  -2  -6   3 26.2864 5.04628   6
   1   6  -3 104.795 10.5343   7
   1   6  -3 106.935 13.3082   3
   1   6  -3 101.902 7.03555   1
   1   6  -3 103.025 9.78973   2
   1   6  -3 109.636 11.8701   9
   1   6  -3 109.023 12.6413   8
  -1  -6   3 108.967 6.89256   5
  -1  -6   3 120.654 8.89554   6
  -1  -6   3 107.226 8.48384   4
  -1  -6   3 108.289 9.92511   2
   0   6  -3 6.03021 8.52421   9
   0   6  -3 5.16404 6.94949   8
   0   6  -3 -4.4945 6.72551   3
   0   6  -3 -3.2457 2.95693   7
   0   6  -3 -0.2143 1.63058   1
   0   6  -3 0.62034 1.74001   2
   0  -6   3 -0.4039 1.34296   5
   0  -6   3 -1.0142 1.34836   1
   0  -6   3 -0.8517 2.14439   4
   0  -6   3 0.72076 2.41240   6
   0  -6   3 -2.3957 1.50632   2
  -1   6  -3 17.2029 12.6611   3
  -1   6  -3 8.32842 7.75990   7
  -1   6  -3 6.23055 11.6024   9
  -1   6  -3 14.3693 9.14576   8
   1  -6   3 7.78395 2.87414   5
   1  -6   3 12.8046 4.57546   1
   1  -6   3 6.08330 3.54696   4
   1  -6   3 5.97760 3.73477   6
  -2   6  -3 21.8053 16.3168   3
  -2   6  -3 16.2002 13.8894   9
  -2   6  -3 21.9332 10.7731   7
  -2   6  -3 37.7913 15.3801   8
   2  -6   3 31.1679 6.54917   4
   2  -6   3 46.0137 10.6343   1
   2  -6   3 32.4597 6.06277   5
  -3   6  -3 -23.764 17.1196   8
  -3   6  -3 -15.901 19.3030   3
   3  -6   3 3.52462 3.49626   5
   3  -6   3 -1.7667 2.52216   4
   3  -6   3 -7.5002 5.91516   1
  -4   6  -3 -33.992 29.7099   8
   4  -6   3 5.01776 10.5196   1
   4  -6   3 -2.6716 2.48532   5
   5   5  -3 55.9966 12.3987   7
   5   5  -3 85.2092 13.1185   8
  -5  -5   3 48.5337 11.9342   3
   4   5  -3 5.69475 7.16777   7
   3   5  -3 154.910 17.0099   8
   3   5  -3 188.563 16.8376   2
   3   5  -3 194.346 17.6543   9
   3   5  -3 177.745 17.4494   7
   3   5  -3 166.861 16.9029   3
   3   5  -3 164.853 13.3778   1
  -3  -5   3 171.249 11.4195   4
  -3  -5   3 159.979 12.2376   6
  -3  -5   3 165.922 16.5845   7
  -3  -5   3 190.164 16.7499   2
   2   5  -3 47.1075 7.30314   7
   2   5  -3 49.1707 7.49660   3
   2   5  -3 56.2669 7.44760   8
   2   5  -3 51.7658 4.78541   1
   2   5  -3 49.3141 7.53355   9
   2   5  -3 43.5447 8.21264   2
  -2  -5   3 46.6573 4.50451   4
  -2  -5   3 49.8466 8.68087   2
  -2  -5   3 48.8392 5.44516   6
  -2  -5   3 47.4976 3.39045   5
   1   5  -3 335.283 21.6032   2
   1   5  -3 323.563 22.9929   8
   1   5  -3 309.124 18.2344   1
   1   5  -3 366.843 22.4701   7
   1   5  -3 343.476 22.9323   9
   1   5  -3 321.101 23.3597   3
  -1  -5   3 367.772 20.1769   6
  -1  -5   3 350.013 19.6054   4
  -1  -5   3 355.795 21.9219   2
  -1  -5   3 353.587 18.2141   5
   0   5  -3 38.3946 9.17759   8
   0   5  -3 34.9851 9.81037   3
   0   5  -3 37.3016 9.30957   9
   0   5  -3 30.9202 4.28345   1
   0   5  -3 20.5327 5.10532   7
   0   5  -3 29.2576 4.12501   2
   0  -5   3 24.9147 4.47669   2
   0  -5   3 32.1308 3.99459   5
   0  -5   3 28.4156 4.06522   1
   0  -5   3 28.4715 4.31148   6
   0  -5   3 27.2421 4.39948   4
  -1   5  -3 3.15505 6.77342   7
  -1   5  -3 2.20019 7.72322   9
  -1   5  -3 5.93133 5.34782   8
  -1   5  -3 -1.0653 9.24332   3
   1  -5   3 8.05550 2.42010   5
  -2   5  -3 23.8012 12.3713   9
  -2   5  -3 24.2333 11.6635   7
  -2   5  -3 39.1973 16.1378   3
  -2   5  -3 28.1846 10.7334   8
   2  -5   3 27.5101 4.96731   5
  -3   5  -3 -6.8861 18.3389   3
  -3   5  -3 7.55310 16.4097   8
   3  -5   3 3.53276 2.95677   5
   3  -5   3 2.04361 6.29291   1
   3  -5   3 1.95269 2.82794   4
   3  -5   3 -18.710 14.4609   8
  -4   5  -3 -56.181 26.1486   3
   4  -5   3 -5.1844 8.17481   1
   4  -5   3 1.31082 4.36935   5
  -5  -4   3 28.5509 10.8509   3
   4   4  -3 15.2906 8.16119   7
   4   4  -3 11.1385 5.37096   1
   4   4  -3 10.7502 8.19638   8
  -4  -4   3 6.76885 5.40422   2
  -4  -4   3 10.2795 5.32803   9
  -4  -4   3 27.8743 8.95289   3
   3   4  -3 3.25926 3.37126   2
   3   4  -3 2.57416 2.41348   1
   3   4  -3 7.31346 5.34284   9
   3   4  -3 3.05598 1.51686   5
   3   4  -3 6.46203 4.54501   8
   3   4  -3 4.24909 4.09201   7
   3   4  -3 -0.0117 2.46059   3
  -3  -4   3 5.24286 3.27946   9
  -3  -4   3 8.76149 4.42127   2
  -3  -4   3 2.60025 2.03664   6
  -3  -4   3 4.84095 1.80445   4
  -3  -4   3 3.52058 3.35043   7
   2   4  -3 137.083 12.4581   7
   2   4  -3 132.948 7.91337   5
   2   4  -3 165.862 13.7024   8
   2   4  -3 135.155 12.5159   3
   2   4  -3 149.451 12.6881   9
   2   4  -3 119.146 11.7277   2
   2   4  -3 142.341 9.92397   1
  -2  -4   3 136.466 8.65358   4
  -2  -4   3 139.154 7.97019   5
  -2  -4   3 118.086 11.7511   2
  -2  -4   3 121.132 9.45101   6
   1   4  -3 75.8815 8.26910   3
   1   4  -3 62.8064 6.68848   2
   1   4  -3 67.0286 7.18842   9
   1   4  -3 74.7266 7.87644   8
   1   4  -3 73.4722 4.68722   1
   1   4  -3 61.6578 6.76594   7
  -1  -4   3 58.0383 7.43074   9
  -1  -4   3 61.0261 6.76111   2
  -1  -4   3 65.5470 5.27056   4
  -1  -4   3 66.3371 4.06378   5
  -1  -4   3 62.8315 5.51232   6
   0   4  -3 2.68692 5.11289   9
   0   4  -3 -0.4230 1.24434   2
   0   4  -3 1.06286 6.25049   3
   0   4  -3 -1.3573 2.27156   7
   0   4  -3 3.82137 4.95356   8
   0   4  -3 -0.5989 1.35307   1
   0  -4   3 0.31069 1.01179   5
   0  -4   3 0.84610 2.03980   4
   0  -4   3 -0.8299 1.27102   2
   0  -4   3 0.85570 1.19743   1
   0  -4   3 3.82413 1.87937   6
  -1   4  -3 190.156 20.2026   3
  -1   4  -3 187.524 18.8318   9
  -1   4  -3 206.222 17.7519   7
  -1   4  -3 174.245 16.5311   8
   1  -4   3 188.638 14.1043   1
  -2   4  -3 31.4590 10.0223   8
  -2   4  -3 23.2767 9.56549   9
  -2   4  -3 40.1340 13.4002   3
  -2   4  -3 34.2038 10.9335   7
   2  -4   3 36.0853 8.11129   1
   2  -4   3 30.5382 9.84696   8
   2  -4   3 45.9919 6.67022   4
   2  -4   3 39.4787 5.92525   5
  -3   4  -3 42.3376 13.0509   7
  -3   4  -3 77.5341 19.1388   8
  -3   4  -3 29.6816 13.1779   9
  -3   4  -3 63.9076 20.1450   3
   3  -4   3 68.9701 18.7288   8
   3  -4   3 70.0100 14.3369   1
   3  -4   3 76.1535 9.63964   4
   3  -4   3 58.8946 8.52286   5
  -4   4  -3 -27.703 23.8446   3
  -4   4  -3 -5.5871 21.2564   8
   4  -4   3 -19.399 20.7570   8
   4  -4   3 6.43654 9.09770   1
   4  -4   3 14.9963 5.67685   5
  -4  -3   3 9.57297 6.61019   3
   3   3  -3 9.40569 4.81445   3
   3   3  -3 12.7335 5.58916   7
   3   3  -3 11.0508 5.46317   8
   3   3  -3 8.05638 3.49081   1
   3   3  -3 16.0814 3.04462   5
   3   3  -3 10.1645 2.32971   4
   3   3  -3 30.8155 9.55704   9
  -3  -3   3 10.0835 4.29091   9
  -3  -3   3 16.3403 2.76634   4
  -3  -3   3 15.4607 3.31929   6
  -3  -3   3 21.1767 6.37016   2
  -3  -3   3 10.7808 4.86758   7
   2   3  -3 94.4987 9.47436   8
   2   3  -3 90.4252 5.75850   5
   2   3  -3 87.6077 9.20976   7
   2   3  -3 98.3908 9.60823   2
   2   3  -3 98.8170 9.65668   9
   2   3  -3 84.0028 9.34459   3
   2   3  -3 89.3748 7.80302   1
  -2  -3   3 92.1069 6.04380   4
  -2  -3   3 86.0327 9.17094   2
  -2  -3   3 85.7322 9.63103   7
  -2  -3   3 89.3334 6.83280   6
   1   3  -3 163.575 12.3645   3
   1   3  -3 160.447 11.7817   7
   1   3  -3 179.033 9.89802   1
   1   3  -3 138.150 11.5791   2
   1   3  -3 173.416 12.1699   9
   1   3  -3 178.366 12.4854   8
  -1  -3   3 160.335 10.2630   6
  -1  -3   3 175.785 9.81736   4
  -1  -3   3 139.093 11.7185   2
  -1  -3   3 181.195 8.72310   5
   0   3  -3 7.95143 5.09570   8
   0   3  -3 2.34073 5.56347   9
   0   3  -3 3.69850 1.50301   2
   0   3  -3 -0.3565 2.54427   7
   0   3  -3 -0.8237 1.44363   1
   0   3  -3 -0.9004 5.10370   3
   0  -3   3 2.31761 1.33060   1
   0  -3   3 5.34449 2.09071   4
   0  -3   3 5.15224 1.66139   2
   0  -3   3 5.60486 2.03528   6
   0  -3   3 1.59204 5.20348   9
   0  -3   3 2.12878 1.17304   5
  -1   3  -3 324.410 24.3932   3
  -1   3  -3 355.878 24.3246   9
  -1   3  -3 347.995 22.7692   7
  -1   3  -3 326.251 22.9889   8
   1  -3   3 393.387 19.2989   6
   1  -3   3 348.139 19.6258   4
   1  -3   3 313.339 22.7422   8
   1  -3   3 322.749 19.3633   5
   1  -3   3 327.761 21.2937   1
  -2   3  -3 14.9056 7.62997   3
  -2   3  -3 14.3323 6.92860   8
  -2   3  -3 10.8433 7.36831   9
  -2   3  -3 7.49328 6.34672   7
   2  -3   3 13.5730 3.60965   5
   2  -3   3 14.2837 6.98882   8
   2  -3   3 6.61152 2.70745   4
   2  -3   3 15.4795 5.12927   1
   2  -3   3 11.8432 2.23535   6
  -3   3  -3 -4.7278 7.38562   9
  -3   3  -3 10.4377 9.87005   8
  -3   3  -3 1.71906 10.8821   3
  -3   3  -3 -0.7047 6.44966   7
   3  -3   3 9.04520 9.60431   8
   3  -3   3 9.54458 5.80155   1
   3  -3   3 1.47160 2.25685   4
   3  -3   3 7.86196 3.29094   5
  -4   3  -3 -12.381 18.4900   3
  -4   3  -3 3.33321 17.2564   8
   4  -3   3 0.18941 6.56847   1
   4  -3   3 1.87537 3.28201   5
   4  -3   3 -7.5041 18.2241   8
   5   2  -3 65.3789 13.9641   8
   4   2  -3 -0.1249 6.53520   3
   4   2  -3 0.57317 3.50834   1
   4   2  -3 4.99310 2.70457   5
   4   2  -3 4.22240 8.43352   8
  -4  -2   3 -0.1335 5.40244   2
  -4  -2   3 9.00295 7.95203   3
  -4  -2   3 -3.4058 2.91593   9
  -4  -2   3 1.78732 4.64599   7
   3   2  -3 1.83306 3.63175   8
   3   2  -3 2.16710 6.26688   9
   3   2  -3 1.92943 3.80165   7
   3   2  -3 2.43831 2.67780   1
   3   2  -3 1.58116 1.36971   4
   3   2  -3 3.43464 1.85294   5
   3   2  -3 -0.9840 2.38063   3
  -3  -2   3 1.05143 4.15432   3
  -3  -2   3 3.85139 1.51044   4
  -3  -2   3 2.77579 3.52198   2
  -3  -2   3 2.95270 3.39569   9
  -3  -2   3 2.96329 3.62389   7
  -3  -2   3 4.12814 1.83252   6
   2   2  -3 -0.3611 0.82716   5
   2   2  -3 -0.1695 1.32577   1
   2   2  -3 -0.5515 1.69427   7
   2   2  -3 -0.0113 1.89450   2
   2   2  -3 -1.3630 1.77084   9
   2   2  -3 -0.4916 1.47727   8
   2   2  -3 0.19954 1.50317   3
   2   2  -3 -0.2014 0.81135   4
  -2  -2   3 1.02147 0.84443   4
  -2  -2   3 -0.8372 1.38764   9
  -2  -2   3 0.07810 2.08665   2
  -2  -2   3 -0.8358 1.82118   7
  -2  -2   3 0.44845 1.06060   6
   1   2  -3 285.268 15.3368   5
   1   2  -3 291.724 16.7764   1
   1   2  -3 296.802 18.6685   3
   1   2  -3 304.939 18.3033   2
   1   2  -3 312.813 18.5300   7
   1   2  -3 290.097 18.3517   8
   1   2  -3 284.873 18.0845   9
  -1  -2   3 314.581 16.5908   6
  -1  -2   3 321.423 18.5002   2
  -1  -2   3 291.940 15.8129   4
   0   2  -3 1.13226 1.25934   2
   0  -2   3 2.37884 1.45854   2
   0  -2   3 3.26411 1.03061   5
  -1   2  -3 74.6303 8.96790   9
  -1   2  -3 72.3214 8.33447   8
  -1   2  -3 82.6952 9.09433   3
  -1   2  -3 79.5502 7.96724   7
   1  -2   3 70.1085 5.63036   4
   1  -2   3 70.5927 7.01033   1
   1  -2   3 79.8055 8.28030   8
   1  -2   3 62.8631 5.34639   5
   1  -2   3 74.5921 5.25770   6
  -2   2  -3 120.804 14.5939   3
  -3   2  -3 -0.8345 5.33777   9
  -3   2  -3 -1.8908 5.36957   7
  -3   2  -3 -0.4038 8.59935   3
  -3   2  -3 -3.5658 6.24707   8
   3  -2   3 -4.3910 5.80404   8
   3  -2   3 1.99985 3.94882   1
   3  -2   3 -0.0344 1.93228   4
   3  -2   3 -1.2629 1.88933   5
  -4   2  -3 8.97235 14.7831   8
  -4   2  -3 -17.143 15.1225   3
   4  -2   3 6.13521 3.97287   5
   4  -2   3 6.17322 6.58468   1
   4  -2   3 3.05093 13.9470   8
   4   1  -3 7.07729 3.12458   5
   4   1  -3 3.29595 8.62233   8
   4   1  -3 -3.0083 7.39736   3
   4   1  -3 6.51333 5.28257   1
  -4  -1   3 9.45364 9.27034   3
  -4  -1   3 5.07158 6.32094   7
   3   1  -3 28.3861 3.77653   4
   3   1  -3 52.7490 12.9094   9
   3   1  -3 28.4571 6.95206   1
   3   1  -3 24.0630 7.27178   3
   3   1  -3 26.2161 8.42157   8
   3   1  -3 26.4763 4.65277   5
  -3  -1   3 31.7569 8.04604   7
  -3  -1   3 24.8735 3.57943   6
  -3  -1   3 26.7564 8.03364   3
  -3  -1   3 27.7117 7.56599   2
  -3  -1   3 24.1116 7.05976   9
   2   1  -3 304.782 21.3832   7
   2   1  -3 278.972 21.3144   9
   2   1  -3 297.593 22.0688   3
   2   1  -3 292.513 21.8942   8
   2   1  -3 316.928 17.2847   4
   2   1  -3 337.591 17.9509   5
   2   1  -3 318.522 20.7198   1
  -2  -1   3 310.950 21.7987   9
  -2  -1   3 323.439 21.8531   7
  -2  -1   3 356.353 23.8029   3
  -2  -1   3 323.030 20.4494   2
  -2  -1   3 354.474 17.8339   6
   1   1  -3 511.167 25.8716   7
   1   1  -3 441.537 22.9785   5
   1   1  -3 401.348 25.3391   3
   1   1  -3 434.516 25.1566   9
   1   1  -3 439.937 24.5600   1
   1   1  -3 442.744 25.7254   8
   1   1  -3 442.848 22.7860   4
  -1  -1   3 428.003 23.3467   6
  -1  -1   3 490.001 25.7413   9
  -1  -1   3 430.053 22.7528   4
  -1  -1   3 429.701 25.0284   2
   0   1  -3 272.457 13.9404   9
   0   1  -3 217.687 12.5835   7
   0   1  -3 252.739 14.0701   3
   0   1  -3 254.751 13.2345   1
   0   1  -3 261.486 14.3752   8
   0  -1   3 259.130 13.9326   9
   0  -1   3 228.482 12.6670   4
   0  -1   3 233.116 13.0682   1
   0  -1   3 226.635 12.4281   5
   0  -1   3 219.002 12.8295   2
   0  -1   3 207.376 12.6872   6
  -1   1  -3 172.205 13.3566   9
  -1   1  -3 223.944 14.5450   3
  -1   1  -3 173.968 12.5508   7
   1  -1   3 199.462 11.1085   2
   1  -1   3 216.769 11.5947   4
  -2   1  -3 48.2209 7.92846   8
  -2   1  -3 49.0710 5.13753   2
  -2   1  -3 34.3521 6.58870   7
  -2   1  -3 64.2338 8.71872   9
  -2   1  -3 49.7201 8.79525   3
   2  -1   3 46.2797 6.55169   1
   2  -1   3 41.7408 7.25848   8
   2  -1   3 46.5144 3.92843   6
   2  -1   3 61.2103 5.24861   5
   2  -1   3 49.9686 8.41543   3
   2  -1   3 58.5501 4.98146   4
  -3   1  -3 9.18609 6.51979   9
  -3   1  -3 5.56767 6.91434   3
  -3   1  -3 2.16642 4.71063   7
  -3   1  -3 -2.0750 5.54937   8
   3  -1   3 2.00971 2.27442   5
   3  -1   3 6.30602 2.79353   4
   3  -1   3 4.41884 4.18264   1
   3  -1   3 8.65759 6.22862   8
  -4   1  -3 6.13712 9.82633   8
  -4   1  -3 0.24116 11.4634   3
  -4   1  -3 -3.8823 5.48979   7
   4  -1   3 1.04555 13.2451   8
   4  -1   3 2.03499 5.76101   1
   4  -1   3 6.70162 3.99900   5
  -5   1  -3 26.8184 24.4106   8
   5  -1   3 0.32792 9.21410   1
   5  -1   3 81.6638 21.0192   8
   4   0  -3 21.1793 8.44993   1
   4   0  -3 49.7918 17.7534   8
   4   0  -3 28.8668 5.96942   5
   4   0  -3 31.2310 14.9215   3
  -4   0   3 23.7991 10.3251   7
  -4   0   3 41.8415 16.1936   3
   3   0  -3 41.5259 5.05361   4
   3   0  -3 40.5312 10.2348   3
   3   0  -3 38.5665 10.1107   8
   3   0  -3 32.3501 7.82858   1
   3   0  -3 40.5328 5.72554   5
  -3   0   3 44.8826 9.08881   2
  -3   0   3 37.5790 9.23866   7
  -3   0   3 33.1655 9.57801   3
  -3   0   3 30.8709 8.33670   9
   2   0  -3 723.790 35.0310   4
   2   0  -3 651.707 35.3741   5
   2   0  -3 596.004 39.7611   3
   2   0  -3 622.504 39.8709   8
   2   0  -3 689.993 38.8984   1
  -2   0   3 655.938 37.6250   2
  -2   0   3 662.795 40.7568   3
  -2   0   3 650.274 39.5527   7
  -2   0   3 673.707 39.9916   9
  -2   0   3 668.540 34.4170   6
   1   0  -3 1456.33 82.0501   3
   1   0  -3 1567.18 79.6871   5
   1   0  -3 1675.69 82.2360   9
   1   0  -3 1625.29 82.1798   7
   1   0  -3 1578.78 82.4895   8
   1   0  -3 1508.15 81.2833   1
   1   0  -3 1537.22 79.1635   4
  -1   0   3 1587.42 82.1949   7
  -1   0   3 1505.35 79.1464   6
  -1   0   3 1491.38 80.9848   2
  -1   0   3 1651.61 82.8156   3
  -1   0   3 1625.77 82.1113   9
   0   0  -3 0.57183 0.31227   5
   0   0  -3 0.90984 0.60130   1
   0   0  -3 0.81317 0.62125   8
   0   0   3 1.06155 0.72142   2
   0   0   3 0.92250 0.36518   4
   0   0   3 0.58428 0.32723   5
   0   0   3 0.59859 0.41267   7
   0   0   3 1.28430 0.51022   6
  -1   0  -3 322.314 18.0746   9
  -1   0  -3 310.139 17.9475   9
  -1   0  -3 320.288 17.5600   7
  -1   0  -3 287.076 18.1314   3
  -1   0  -3 264.188 18.2193   8
   1   0   3 272.774 15.9128   6
   1   0   3 291.174 16.2216   4
   1   0   3 299.181 17.4015   7
   1   0   3 350.450 16.9107   2
   1   0   3 290.689 18.0532   3
   1   0   3 261.798 17.4837   1
   1   0   3 306.230 17.8489   9
   1   0   3 277.274 18.0873   8
  -2   0  -3 145.149 10.8907   2
  -2   0  -3 159.590 13.0112   9
  -2   0  -3 150.873 12.2599   7
  -2   0  -3 145.509 13.0434   8
  -2   0  -3 148.603 13.5621   3
   2   0   3 147.366 9.81414   5
   2   0   3 146.577 13.1457   3
   2   0   3 145.670 9.62501   4
   2   0   3 131.616 10.4186   2
   2   0   3 127.245 8.75751   6
   2   0   3 145.777 12.3321   7
   2   0   3 143.557 12.8953   8
   2   0   3 145.192 12.2428   1
  -3   0  -3 13.4987 4.17561   2
  -3   0  -3 11.4247 6.85814   3
  -3   0  -3 10.1776 4.88630   7
  -3   0  -3 6.67205 4.59427   9
  -3   0  -3 6.37295 5.45047   8
   3   0   3 15.9979 6.42209   8
   3   0   3 11.9856 3.29148   5
   3   0   3 10.2345 4.56268   1
   3   0   3 5.84521 6.35211   3
  -4   0  -3 -4.7120 5.00782   7
  -4   0  -3 14.4777 7.96139   8
  -4   0  -3 -8.0368 10.4204   3
   4   0   3 -4.0854 3.27189   1
   4   0   3 2.18719 3.24674   5
   4   0   3 -10.409 10.2101   8
  -5   0  -3 52.0460 18.8478   8
  -5   1   3 56.3727 20.4856   8
   4  -1  -3 2.42911 4.62870   1
   4  -1  -3 -11.894 9.90021   8
   4  -1  -3 0.60806 2.52920   5
  -4   1   3 1.97989 8.36269   7
  -4   1   3 4.75432 11.6827   3
   3  -1  -3 81.0773 6.81949   4
   3  -1  -3 89.3125 16.1092   3
   3  -1  -3 79.8983 10.5106   1
   3  -1  -3 68.0081 7.03279   5
   3  -1  -3 84.3402 12.6444   8
  -3   1   3 84.4853 14.6504   3
  -3   1   3 89.1404 13.3073   7
  -3   1   3 83.6705 13.9103   8
  -3   1   3 78.0131 12.4948   2
  -3   1   3 85.9902 13.0083   9
   2  -1  -3 243.136 17.7409   1
   2  -1  -3 244.630 19.7144   3
   2  -1  -3 267.119 14.3634   4
   2  -1  -3 218.727 14.6257   5
   2  -1  -3 239.916 19.2788   8
  -2   1   3 231.473 16.4274   2
  -2   1   3 269.843 20.6906   3
  -2   1   3 251.318 19.1779   7
  -2   1   3 253.985 19.2325   9
  -2   1   3 235.018 13.0990   6
   1  -1  -3 1614.10 83.9630   1
   1  -1  -3 1641.89 82.2341   5
   1  -1  -3 1589.30 84.9164   8
   1  -1  -3 1718.76 81.7961   4
   1  -1  -3 1367.41 84.3851   3
  -1   1   3 1612.28 84.7079   9
  -1   1   3 1633.47 84.7874   7
  -1   1   3 1631.58 83.1687   2
  -1   1   3 1670.11 85.4162   3
   0  -1  -3 98.9102 5.31372   8
   0  -1  -3 83.3627 5.10911   4
   0  -1  -3 99.9622 6.02312   9
   0  -1  -3 83.0930 5.15128   5
   0  -1  -3 92.6166 5.48461   1
   0   1   3 97.5133 6.64577   7
   0   1   3 85.4655 5.87801   2
   0   1   3 80.4513 5.05920   6
   0   1   3 98.0993 6.21380   3
   0   1   3 102.591 6.15476   9
  -1  -1  -3 521.725 26.1087   9
  -1  -1  -3 533.634 26.2227   9
   1   1   3 428.330 25.2848   1
   1   1   3 448.127 26.0306   8
   1   1   3 426.234 25.7698   3
   1   1   3 439.436 24.2420   5
   1   1   3 434.306 25.3450   2
   1   1   3 467.267 25.8423   9
   1   1   3 468.011 24.3268   4
   1   1   3 449.725 24.3829   6
   1   1   3 464.634 25.8680   7
  -2  -1  -3 98.4876 9.73539   9
  -2  -1  -3 106.354 9.02877   2
  -2  -1  -3 101.602 9.57506   7
  -2  -1  -3 106.997 10.8355   3
   2   1   3 100.693 9.61628   7
   2   1   3 94.0990 8.56046   2
   2   1   3 110.628 10.4582   9
   2   1   3 99.6853 6.90646   6
   2   1   3 103.879 9.39491   1
   2   1   3 84.9277 9.46974   3
   2   1   3 102.866 7.11467   4
   2   1   3 97.4681 7.17705   5
   2   1   3 100.908 10.0682   8
  -3  -1  -3 163.509 15.9605   9
  -3  -1  -3 145.298 13.4905   2
  -3  -1  -3 151.887 10.2857   6
  -3  -1  -3 159.656 15.4132   7
  -3  -1  -3 165.456 17.7715   3
   3   1   3 164.237 17.0296   8
   3   1   3 161.047 16.0019   7
   3   1   3 156.729 10.8584   4
   3   1   3 168.838 11.6112   5
   3   1   3 152.365 16.9820   3
   3   1   3 147.915 10.3215   6
   3   1   3 158.994 14.6386   1
  -4  -1  -3 -2.2315 4.07068   9
  -4  -1  -3 28.6593 9.08150   8
  -4  -1  -3 -1.7904 4.34859   7
  -4  -1  -3 10.3345 10.0628   3
   4   1   3 5.24997 3.55194   5
   4   1   3 -4.6834 9.98698   3
   4   1   3 10.0320 9.93766   8
   4   1   3 4.47872 5.34778   1
  -5  -1  -3 63.0657 18.5516   8
   4  -2  -3 27.1254 9.51067   1
   4  -2  -3 26.2617 16.8074   8
   4  -2  -3 29.8443 6.66225   5
  -4   2   3 43.7555 16.1492   8
  -4   2   3 18.0131 16.5675   3
  -4   2   3 8.19240 10.6267   7
   3  -2  -3 10.1605 6.25700   8
   3  -2  -3 12.5570 3.33935   4
   3  -2  -3 11.5711 3.50334   5
   3  -2  -3 9.05744 4.97920   1
  -3   2   3 9.02639 6.63633   8
  -3   2   3 6.04607 8.68321   3
  -3   2   3 8.82788 6.45875   9
  -3   2   3 6.83913 7.26379   7
   2  -2  -3 595.458 37.9295   8
   2  -2  -3 580.533 32.7251   5
   2  -2  -3 620.679 36.5059   1
   2  -2  -3 597.944 32.1924   4
  -2   2   3 606.776 38.0127   8
  -2   2   3 580.694 37.7503   7
  -2   2   3 594.675 39.1333   3
  -2   2   3 566.767 34.1470   2
  -2   2   3 580.271 37.9403   9
   1  -2  -3 55.7706 6.02935   1
   1  -2  -3 59.5787 4.78311   4
   1  -2  -3 55.4406 4.89796   5
   1  -2  -3 57.6288 6.80265   8
  -1   2   3 56.6518 7.02480   8
  -1   2   3 66.0811 7.86948   3
  -1   2   3 68.8957 6.30461   2
  -1   2   3 67.2273 8.37312   7
  -1   2   3 72.5515 8.23283   9
   0  -2  -3 1.38947 1.31058   8
   0  -2  -3 2.54428 2.76013   9
   0  -2  -3 -0.6263 1.01534   5
   0  -2  -3 -0.5006 0.99084   4
   0   2   3 1.74347 1.48289   8
   0   2   3 0.39972 1.52553   2
   0   2   3 3.64097 3.08202   3
   0   2   3 1.66520 3.04059   7
   0   2   3 7.00979 3.60729   9
  -1  -2  -3 1536.81 80.2068   4
  -1  -2  -3 1585.59 80.0658   5
  -1  -2  -3 1506.83 81.6614   9
   1   2   3 1665.77 81.9770   2
   1   2   3 1649.15 81.6361   8
   1   2   3 1542.78 80.2934   4
   1   2   3 1630.43 80.0814   5
   1   2   3 1517.54 81.5466   9
   1   2   3 1799.26 80.9471   1
   1   2   3 1487.24 81.8808   7
   1   2   3 1412.21 81.5946   3
  -2  -2  -3 -1.2490 2.15012   2
  -2  -2  -3 0.31115 1.50555   9
  -2  -2  -3 0.49058 0.93673   6
  -2  -2  -3 0.59035 1.62320   7
   2   2   3 0.05863 1.18388   6
   2   2   3 -0.7184 1.31843   1
   2   2   3 1.22856 2.03094   8
   2   2   3 -0.8316 0.93122   5
   2   2   3 -0.5859 0.95253   4
   2   2   3 -0.8862 1.58783   9
   2   2   3 -0.3048 1.79700   2
   2   2   3 -1.2571 1.34545   7
   2   2   3 -0.6038 1.58081   3
  -3  -2  -3 0.95583 2.32443   9
  -3  -2  -3 0.06945 3.91390   3
  -3  -2  -3 2.32063 2.93834   2
  -3  -2  -3 2.22822 2.83788   7
  -3  -2  -3 1.45951 1.61965   6
   3   2   3 8.81010 6.96596   9
   3   2   3 3.02846 1.99217   5
   3   2   3 4.90747 3.95352   7
   3   2   3 1.65700 1.56555   6
   3   2   3 4.90851 3.45396   1
   3   2   3 1.14636 1.64071   4
   3   2   3 2.02671 3.55348   8
   3   2   3 1.81046 2.80295   2
   3   2   3 0.41486 2.81248   3
  -4  -2  -3 11.3434 6.37172   7
  -4  -2  -3 33.1874 12.1684   3
  -4  -2  -3 4.43078 4.71202   9
  -4  -2  -3 4.76487 5.11707   2
   4   2   3 8.06076 10.0500   3
   4   2   3 8.69953 5.56394   1
   4   2   3 19.2531 10.2140   8
   4   2   3 11.2593 3.81819   5
  -5  -2  -3 106.128 17.2145   8
   5   2   3 92.0347 13.8588   8
   4  -3  -3 -3.2556 13.2741   8
   4  -3  -3 -2.2320 5.99739   1
   4  -3  -3 2.59702 3.50057   5
  -4   3   3 26.6841 16.5803   8
  -4   3   3 -11.417 13.3063   3
  -4   3   3 -6.1783 10.1126   7
   3  -3  -3 27.6457 10.6325   8
   3  -3  -3 17.9663 4.44239   5
   3  -3  -3 40.6273 6.06860   4
   3  -3  -3 25.8847 7.75366   1
  -3   3   3 22.7634 10.5286   7
  -3   3   3 18.4147 8.70266   9
  -3   3   3 29.2856 10.7238   8
  -3   3   3 29.0463 13.1676   3
   2  -3  -3 62.9737 6.13286   5
   2  -3  -3 66.8526 5.98117   4
   2  -3  -3 69.4457 8.74255   1
   2  -3  -3 64.3639 9.47797   8
  -2   3   3 67.5143 8.67686   2
  -2   3   3 63.4565 11.8620   7
  -2   3   3 54.3069 9.62905   8
  -2   3   3 53.7919 10.3542   9
  -2   3   3 64.8807 12.3740   3
   1  -3  -3 319.068 18.8767   6
   1  -3  -3 350.081 23.3225   8
  -1   3   3 378.997 23.7147   8
  -1   3   3 361.571 24.7044   7
  -1   3   3 386.932 25.5955   3
  -1   3   3 368.236 20.9008   2
  -1   3   3 383.886 24.6017   9
   0   3   3 162.351 14.2672   7
   0   3   3 211.225 16.5400   9
   0   3   3 186.208 16.1264   3
  -1  -3  -3 1593.63 70.3909   1
  -1  -3  -3 1276.06 72.3777   9
  -1  -3  -3 1291.71 70.5103   4
  -1  -3  -3 1302.02 70.9255   6
  -1  -3  -3 1401.46 70.2508   5
   1   3   3 1299.47 72.0249   9
   1   3   3 1501.16 70.3445   1
   1   3   3 1456.19 72.6483   2
   1   3   3 1303.27 72.6834   3
   1   3   3 1388.62 71.0444   6
   1   3   3 1335.76 71.5445   8
  -2  -3  -3 275.106 15.4721   4
  -2  -3  -3 264.422 15.8445   6
  -2  -3  -3 281.105 15.2717   5
  -2  -3  -3 283.447 18.9728   9
  -2  -3  -3 260.978 18.1037   2
   2   3   3 248.000 18.0567   9
   2   3   3 254.326 15.3102   4
   2   3   3 259.472 18.2897   2
   2   3   3 257.902 16.9170   1
   2   3   3 264.772 15.1768   5
   2   3   3 281.687 18.7687   8
   2   3   3 248.827 18.6264   3
   2   3   3 259.964 15.7746   6
   2   3   3 262.120 18.9090   7
  -3  -3  -3 14.4955 3.17786   4
  -3  -3  -3 9.40622 4.30046   9
  -3  -3  -3 10.0211 4.56205   2
  -3  -3  -3 13.5032 3.15020   6
  -3  -3  -3 6.42532 3.93493   7
   3   3   3 10.5962 2.83728   4
   3   3   3 10.7031 4.59159   2
   3   3   3 16.3487 7.20367   9
   3   3   3 11.6673 5.48635   8
   3   3   3 11.3379 5.49268   3
   3   3   3 8.66850 2.66002   6
   3   3   3 5.81724 3.66115   7
   3   3   3 11.1019 2.88668   5
   3   3   3 7.80670 3.65110   1
  -4  -3  -3 8.46444 7.30662   3
   4   3   3 4.84861 7.42983   8
   4   3   3 3.33224 7.25219   7
   5   3   3 54.8034 14.2832   8
   4  -4  -3 -0.5958 2.69297   5
   4  -4  -3 0.98593 13.4473   8
   4  -4  -3 -4.7940 7.16928   1
  -4   4   3 -13.320 15.1126   7
  -4   4   3 7.33898 14.9086   8
  -4   4   3 -8.5197 18.9299   3
   3  -4  -3 3.93495 10.8618   8
   3  -4  -3 6.86842 3.47670   5
   3  -4  -3 7.74152 5.57986   1
   3  -4  -3 3.88333 2.81688   4
  -3   4   3 9.39355 13.4526   3
  -3   4   3 -8.8641 6.33989   9
  -3   4   3 2.75214 9.02503   7
  -3   4   3 6.90086 10.4346   8
   2  -4  -3 52.3031 11.4668   8
   2  -4  -3 46.0553 6.21416   4
   2  -4  -3 45.6503 6.58165   5
   2  -4  -3 42.1987 8.16653   1
  -2   4   3 44.0153 10.5751   8
  -2   4   3 41.5261 11.1703   7
  -2   4   3 39.9202 10.4869   9
  -2   4   3 47.2829 12.8355   3
   1  -4  -3 96.1921 6.18847   6
   1  -4  -3 88.1882 10.1401   8
   1  -4  -3 87.7191 7.16292   5
   1  -4  -3 92.4651 7.19796   4
   1  -4  -3 88.2943 8.60252   1
  -1   4   3 83.4882 13.3361   7
  -1   4   3 101.038 13.3383   9
  -1   4   3 89.4300 13.2627   3
  -1   4   3 89.6620 10.1697   8
  -1   4   3 88.7825 7.00775   2
  -1  -4  -3 60.8501 4.86321   4
  -1  -4  -3 55.9087 7.19927   9
  -1  -4  -3 58.5035 4.24357   5
  -1  -4  -3 52.8312 4.92576   6
   1   4   3 53.7649 6.31218   9
   1   4   3 58.0968 6.93465   3
   1   4   3 51.4664 4.84072   6
   1   4   3 54.4161 6.37084   7
   1   4   3 59.8934 5.51499   8
   1   4   3 47.9086 5.84468   2
  -2  -4  -3 893.022 46.0484   5
  -2  -4  -3 917.106 46.5528   4
  -2  -4  -3 887.120 49.7619   2
  -2  -4  -3 953.201 47.3947   6
   2   4   3 765.681 45.7676   5
   2   4   3 887.627 47.4322   1
   2   4   3 952.637 47.3250   6
   2   4   3 891.532 50.0625   2
   2   4   3 796.169 49.9996   3
   2   4   3 879.123 49.6109   8
   2   4   3 932.315 46.5353   4
   2   4   3 828.204 49.6426   9
  -3  -4  -3 1.54023 1.47742   4
  -3  -4  -3 4.07893 1.97730   5
  -3  -4  -3 7.15312 4.09480   2
  -3  -4  -3 4.18470 2.08901   6
  -3  -4  -3 4.03011 3.40380   7
  -3  -4  -3 2.49936 2.49410   9
   3   4   3 1.76434 3.10704   7
   3   4   3 4.06358 3.83845   2
   3   4   3 3.26418 3.43341   8
   3   4   3 3.50719 1.92788   5
   3   4   3 1.17871 2.30453   1
   3   4   3 5.00936 2.28665   4
   3   4   3 3.00031 1.86559   6
   3   4   3 2.38807 3.40495   3
   3   4   3 5.13166 5.32302   9
  -4  -4  -3 5.18159 4.12124   9
  -4  -4  -3 21.9173 7.90821   3
  -4  -4  -3 5.86014 2.67742   6
  -4  -4  -3 5.01099 4.53118   2
  -4  -4  -3 10.2953 5.39553   7
   4   4   3 12.1062 9.06910   8
   4   4   3 5.36021 5.42798   2
   4   4   3 11.1278 8.35171   3
   4   4   3 2.71956 3.66834   1
   4   4   3 13.3913 7.57252   7
   4  -5  -3 -25.130 19.4669   8
   4  -5  -3 3.81988 2.81788   5
   4  -5  -3 -7.3040 8.26287   1
  -4   5   3 -2.7282 20.9796   8
   3  -5  -3 11.5882 4.25952   4
   3  -5  -3 9.08986 3.55873   5
   3  -5  -3 8.64940 6.94348   1
   3  -5  -3 0.41146 13.9560   8
  -3   5   3 -8.7744 10.1875   7
  -3   5   3 6.87919 13.2528   8
  -3   5   3 -4.6390 15.3334   3
   2  -5  -3 23.9831 10.2730   8
   2  -5  -3 21.7597 6.92309   1
   2  -5  -3 22.2572 4.83660   4
   2  -5  -3 14.5489 4.17503   5
  -2   5   3 13.4830 10.6405   9
  -2   5   3 21.6048 9.44733   8
  -2   5   3 22.8597 12.1114   3
  -2   5   3 19.0034 12.0700   7
   1  -5  -3 146.540 12.0942   1
   1  -5  -3 164.044 9.54631   6
   1  -5  -3 160.130 10.8005   4
   1  -5  -3 130.695 10.1684   5
   1  -5  -3 150.614 14.5954   8
  -1   5   3 129.063 17.5667   9
  -1   5   3 138.833 17.8441   7
  -1   5   3 141.453 9.57140   2
  -1   5   3 143.768 14.7455   8
  -1   5   3 163.498 19.3712   3
   0  -5  -3 25.4968 3.84074   5
   0  -5  -3 23.4944 3.31018   1
   0  -5  -3 27.9813 4.25037   4
   0  -5  -3 23.7360 3.44376   6
   0   5   3 36.1720 9.80182   3
   0   5   3 30.5267 8.48934   9
   0   5   3 28.3738 7.18556   7
   0   5   3 30.3876 6.57015   8
   0   5   3 24.2940 3.72761   2
  -1  -5  -3 224.996 12.7942   5
  -1  -5  -3 231.753 14.0238   6
  -1  -5  -3 213.547 13.4209   4
  -1  -5  -3 206.478 16.7926   9
   1   5   3 233.840 16.2838   7
   1   5   3 202.717 16.5944   3
   1   5   3 206.460 15.1681   2
   1   5   3 233.367 16.5444   9
   1   5   3 234.074 14.9649   8
   1   5   3 236.430 14.0465   6
  -2  -5  -3 282.131 19.5507   2
  -2  -5  -3 297.285 16.6275   4
  -2  -5  -3 253.352 15.5442   5
  -2  -5  -3 294.680 17.3748   6
   2   5   3 235.451 18.1835   8
   2   5   3 315.021 17.4963   6
   2   5   3 259.878 20.0967   3
   2   5   3 269.463 19.9976   7
   2   5   3 272.082 19.8232   9
   2   5   3 274.858 16.3042   1
   2   5   3 296.477 20.0397   2
  -3  -5  -3 20.5082 4.17407   4
  -3  -5  -3 24.9255 4.13270   5
  -3  -5  -3 25.4818 6.46277   9
  -3  -5  -3 32.7880 5.37587   6
  -3  -5  -3 24.7482 7.21911   2
   3   5   3 25.2255 6.88953   7
   3   5   3 19.6186 6.52934   3
   3   5   3 34.1499 7.92506   2
   3   5   3 29.6088 5.78576   1
   3   5   3 23.6835 3.89157   5
   3   5   3 29.7762 8.05825   9
   3   5   3 25.3987 7.03579   8
   4   5   3 4.26614 7.29300   7
  -5  -5  -3 175.782 14.2478   8
   5   5   3 163.676 11.7524   3
   5   5   3 143.559 13.8824   8
   4  -6  -3 0.41413 2.96297   5
   4  -6  -3 -26.026 22.5942   8
   4  -6  -3 0.81951 8.49742   1
  -4   6   3 -32.797 22.8523   8
   3  -6  -3 -29.862 14.1549   8
   3  -6  -3 3.17098 3.01617   5
   3  -6  -3 5.53532 6.09672   1
  -3   6   3 -11.934 18.8602   3
  -3   6   3 -10.763 11.2482   7
  -3   6   3 -6.5233 14.7203   8
   2  -6  -3 69.6786 16.1718   8
   2  -6  -3 56.6011 10.6463   1
   2  -6  -3 50.3878 7.31813   4
   2  -6  -3 26.8411 5.73161   5
  -2   6   3 42.2840 13.3507   8
  -2   6   3 25.2500 13.0244   7
  -2   6   3 40.0785 16.1351   3
  -2   6   3 34.0427 14.2870   9
   1  -6  -3 4.49534 2.59312   5
   1  -6  -3 1.63561 2.44475   6
   1  -6  -3 1.62688 2.09624   1
   1  -6  -3 0.26471 2.92363   4
  -1   6   3 -1.0367 9.39095   7
  -1   6   3 5.43080 10.8154   3
  -1   6   3 5.94966 10.7784   9
  -1   6   3 6.05893 5.76756   8
  -1   6   3 1.73644 1.47060   2
   0  -6  -3 5.34186 2.25764   6
   0  -6  -3 7.39410 2.33714   5
   0  -6  -3 9.96976 3.36864   4
   0   6   3 11.4191 6.24673   8
   0   6   3 8.47790 2.96571   2
   0   6   3 12.2749 7.44441   9
   0   6   3 -1.6772 8.46902   3
   0   6   3 6.46637 5.54568   7
  -1  -6  -3 68.9995 6.17734   5
  -1  -6  -3 100.310 7.67421   4
  -1  -6  -3 72.9870 6.93845   6
   1   6   3 101.215 9.09710   2
   1   6   3 99.2920 10.3543   7
   1   6   3 104.935 11.9654   3
   1   6   3 92.6000 11.0469   9
   1   6   3 94.2868 9.76978   8
  -2  -6  -3 563.064 31.1410   1
  -2  -6  -3 574.409 33.2834   6
  -2  -6  -3 581.503 31.3658   5
  -2  -6  -3 545.452 32.2783   4
  -2  -6  -3 633.212 36.3015   2
   2   6   3 609.143 37.2962   7
   2   6   3 585.870 37.2081   3
   2   6   3 621.540 36.5598   2
   2   6   3 617.312 35.9676   8
   2   6   3 563.100 33.1447   6
   2   6   3 554.389 31.1140   1
   2   6   3 598.487 36.3387   9
  -3  -6  -3 39.0550 8.77608   2
  -3  -6  -3 31.6191 5.22161   4
  -3  -6  -3 33.3050 5.74746   6
  -3  -6  -3 39.7386 4.92095   5
   3   6   3 56.7150 11.3902   9
   3   6   3 35.8199 5.25992   1
   3   6   3 26.6884 5.33232   6
   3   6   3 31.9129 8.24267   7
   3   6   3 37.4458 9.21244   3
   3   6   3 29.8456 7.39686   8
   3   6   3 31.7616 8.39520   2
  -5  -6  -3 76.1569 12.7614   3
   5   6   3 110.711 11.7345   7
   5   6   3 130.799 11.8909   8
   3  -7  -3 2.33941 6.74016   1
   3  -7  -3 5.33506 3.73891   5
  -3   7   3 -33.371 23.0780   3
  -3   7   3 -16.023 19.8952   8
   2  -7  -3 13.2896 6.90119   1
   2  -7  -3 6.17861 3.74677   4
   2  -7  -3 5.40143 3.47588   5
  -2   7   3 -3.6179 15.0292   3
  -2   7   3 11.1232 11.8104   7
  -2   7   3 -13.478 12.3600   9
  -2   7   3 3.56483 12.0598   8
   1  -7  -3 95.6725 9.83577   1
   1  -7  -3 82.7939 9.52722   4
   1  -7  -3 67.4053 7.21894   6
   1  -7  -3 73.6872 7.46564   5
  -1   7   3 67.1061 17.7331   9
  -1   7   3 58.1727 18.0981   3
  -1   7   3 77.4983 15.1362   7
  -1   7   3 64.4050 13.2469   8
   0  -7  -3 12.5120 3.94870   4
   0  -7  -3 10.5545 3.24807   6
   0  -7  -3 11.5492 3.05608   1
   0  -7  -3 7.38238 2.68258   5
   0   7   3 12.3688 9.16675   9
   0   7   3 15.2302 8.47279   8
   0   7   3 11.1856 11.2523   3
   0   7   3 9.36009 6.20642   7
   0   7   3 12.2653 3.77046   2
  -1  -7  -3 134.230 9.11835   5
  -1  -7  -3 133.927 10.2181   4
  -1  -7  -3 146.982 10.3770   6
   1   7   3 127.027 14.6944   9
   1   7   3 129.189 11.4955   2
   1   7   3 131.708 13.3638   8
   1   7   3 135.653 15.5998   3
   1   7   3 145.707 13.8639   7
  -2  -7  -3 65.0961 8.82680   2
  -2  -7  -3 65.1872 6.70420   4
  -2  -7  -3 67.1657 5.53141   5
  -2  -7  -3 65.3124 6.99612   6
   2   7   3 65.1778 9.48851   9
   2   7   3 71.2263 8.29984   8
   2   7   3 73.9329 9.35710   2
   2   7   3 56.3537 8.76817   7
   2   7   3 59.0805 9.50745   3
  -3  -7  -3 98.9575 12.8333   2
  -3  -7  -3 122.083 10.1143   6
  -3  -7  -3 103.523 9.00036   4
   3   7   3 105.403 14.0216   2
   3   7   3 83.3172 12.8157   3
   3   7   3 104.308 12.2410   8
   3   7   3 107.386 13.9184   7
   3   7   3 114.862 13.9198   9
  -5  -7  -3 96.7275 12.1530   3
   5   7   3 118.769 11.4519   7
   3  -8  -3 7.14053 10.6978   1
   3  -8  -3 8.09350 4.07716   5
  -3   8   3 -57.289 26.6933   3
  -3   8   3 -33.474 23.0532   8
   2  -8  -3 5.80146 3.68468   4
   2  -8  -3 14.7893 7.82527   1
   2  -8  -3 4.35906 3.05920   5
  -2   8   3 9.97926 11.6561   7
  -2   8   3 12.3486 16.0047   8
  -2   8   3 -0.9051 19.2616   3
   1  -8  -3 79.9894 9.87359   1
   1  -8  -3 63.4412 8.42428   5
   1  -8  -3 65.2666 9.09439   4
  -1   8   3 53.4901 18.0849   9
  -1   8   3 70.6763 16.6080   8
  -1   8   3 59.9349 14.3005   7
  -1   8   3 53.7820 20.9181   3
   0  -8  -3 3.18057 1.97201   1
   0  -8  -3 2.23222 3.89051   4
   0  -8  -3 0.87729 2.07576   5
   0  -8  -3 6.12904 2.97612   6
   0   8   3 -3.6674 6.13337   7
   0   8   3 -0.0130 2.23895   2
   0   8   3 15.0344 12.3911   9
   0   8   3 0.78984 8.99109   8
   0   8   3 5.01342 11.1369   3
  -1  -8  -3 4.27080 2.36265   5
  -1  -8  -3 6.74561 3.01887   6
  -1  -8  -3 4.66809 3.65845   4
   1   8   3 5.65875 7.02221   9
   1   8   3 7.01177 6.59143   8
   1   8   3 -2.8938 6.53791   3
   1   8   3 2.80749 2.89276   2
   1   8   3 3.73784 4.27830   7
  -2  -8  -3 55.9538 8.62341   2
  -2  -8  -3 65.4250 7.94885   4
  -2  -8  -3 51.2677 5.15738   5
  -2  -8  -3 68.2474 7.23135   6
   2   8   3 68.6771 9.44754   2
   2   8   3 67.8688 10.8405   9
   2   8   3 50.7328 7.57139   8
   2   8   3 57.4407 10.9184   7
   2   8   3 59.7474 11.4134   3
  -3  -8  -3 13.5740 4.36601   4
  -3  -8  -3 12.4146 5.70246   2
  -3  -8  -3 11.4895 4.12767   6
   3   8   3 22.5491 6.27776   9
   3   8   3 13.0022 5.75343   8
   3   8   3 8.90896 5.61870   2
   3   8   3 6.72722 5.01318   3
   3   8   3 8.59109 5.92665   7
  -4  -8  -3 20.8175 6.55564   9
  -4  -8  -3 34.2758 7.02173   6
  -4  -8  -3 28.9861 10.0143   2
   4   8   3 51.5727 12.5145   8
   4   8   3 36.1771 13.1907   2
   4   8   3 42.7107 13.6796   7
   4   8   3 49.7138 12.8131   3
   3  -9  -3 4.11878 3.82927   5
   3  -9  -3 11.7097 9.06873   1
  -3   9   3 -66.903 32.7747   3
   2  -9  -3 -2.4835 6.79576   1
   2  -9  -3 -1.0298 1.90423   5
   2  -9  -3 3.57080 3.56047   4
  -2   9   3 -20.470 20.5046   8
  -2   9   3 4.19013 9.93173   7
  -2   9   3 -25.685 21.2410   3
   1  -9  -3 8.54759 3.53766   5
   1  -9  -3 12.0196 4.93694   4
   1  -9  -3 3.68161 4.54597   1
  -1   9   3 9.82691 8.58269   7
  -1   9   3 -0.7993 17.7664   3
  -1   9   3 -11.640 13.6240   9
  -1   9   3 -4.8649 11.1221   8
   0  -9  -3 17.6985 4.23645   5
   0  -9  -3 30.5142 6.04918   6
   0  -9  -3 23.7526 4.77246   1
   0  -9  -3 30.7175 7.04515   4
   0   9   3 17.2030 11.9319   9
   0   9   3 32.4205 13.1191   8
   0   9   3 27.9146 9.53438   7
   0   9   3 26.2960 16.5606   3
   0   9   3 27.5418 6.07249   2
  -1  -9  -3 95.6895 9.75152   4
  -1  -9  -3 104.996 8.46388   5
  -1  -9  -3 117.297 9.89069   6
   1   9   3 101.866 16.1940   8
   1   9   3 113.556 11.6549   2
   1   9   3 100.154 16.8879   9
   1   9   3 102.258 14.7972   7
   1   9   3 110.812 19.1119   3
  -2  -9  -3 13.5005 6.33948   2
  -2  -9  -3 17.2140 3.38380   5
  -2  -9  -3 18.0417 4.87164   6
  -2  -9  -3 12.9391 5.10728   4
   2   9   3 8.75569 7.16285   3
   2   9   3 19.4245 8.23293   9
   2   9   3 12.8701 4.76445   8
   2   9   3 12.5284 6.68207   7
   2   9   3 20.8653 7.65277   2
  -3  -9  -3 13.8973 6.43481   2
  -3  -9  -3 8.90965 4.05187   4
  -3  -9  -3 19.4139 5.02585   6
   3   9   3 29.1048 9.60420   2
   3   9   3 25.5016 9.15658   7
   3   9   3 19.4083 7.73028   3
   3   9   3 14.1213 5.43618   8
  -4  -9  -3 -1.9686 3.12532   2
  -4  -9  -3 0.10271 2.90572   6
   4   9   3 9.03805 7.49379   7
   4   9   3 3.03896 5.87276   2
   4   9   3 22.7468 6.62914   3
   2 -10  -3 -4.4750 5.63149   1
   2 -10  -3 6.86445 3.94927   4
   2 -10  -3 -0.1861 2.51314   5
  -2  10   3 -37.588 26.8008   3
  -2  10   3 -27.482 28.4924   8
   1 -10  -3 2.87743 2.56447   5
   1 -10  -3 1.04497 3.66286   4
   1 -10  -3 -1.9912 3.19714   1
  -1  10   3 12.1397 8.33445   7
  -1  10   3 -9.8858 14.6729   8
  -1  10   3 4.19317 22.8667   3
   0 -10  -3 7.28868 4.89880   4
   0 -10  -3 4.62206 4.43880   6
   0 -10  -3 6.05768 3.10538   5
   0  10   3 14.8935 10.9480   9
   0  10   3 0.29782 11.8894   3
   0  10   3 13.6885 7.64894   7
   0  10   3 1.26445 10.5374   8
  -1 -10  -3 58.9013 5.91832   5
  -1 -10  -3 47.3588 8.05973   4
  -1 -10  -3 53.5652 9.97879   2
  -1 -10  -3 46.3195 7.21366   6
   1  10   3 41.5512 11.4040   8
   1  10   3 63.5590 15.6214   3
   1  10   3 56.2696 13.0034   7
   1  10   3 52.9627 13.0830   9
   1  10   3 57.0002 10.6748   2
  -2 -10  -3 23.9978 5.33403   6
  -2 -10  -3 25.1592 6.20641   4
  -2 -10  -3 24.8403 7.54431   2
   2  10   3 44.6090 9.78931   9
   2  10   3 51.4533 11.9874   2
   2  10   3 39.1275 10.0190   7
   2  10   3 29.9314 9.80035   3
  -3 -10  -3 13.7071 5.11527   4
   3  10   3 13.6439 7.92213   7
   3  10   3 11.5059 7.52549   2
  -4 -10  -3 16.1187 7.97219   2
  -4 -10  -3 16.4598 5.17784   6
   4  10   3 23.0221 10.8456   7
   4  10   3 31.3037 14.4493   2
   2 -11  -3 3.84997 3.04812   5
   2 -11  -3 7.08919 3.65778   4
   2 -11  -3 20.1768 9.29285   1
  -2  11   3 -37.402 30.2870   3
   1 -11  -3 14.3617 6.10051   4
   1 -11  -3 6.38570 2.91057   5
  -1  11   3 -31.531 18.7301   8
  -1  11   3 21.8110 26.2426   3
  -1  11   3 19.1509 7.68141   7
   0 -11  -3 2.17688 2.67438   5
   0 -11  -3 -1.9372 4.08489   4
   0 -11  -3 -6.8202 3.74810   6
   0  11   3 5.76993 12.6546   8
   0  11   3 20.1196 17.9805   3
   0  11   3 11.4792 8.15940   7
   0  11   3 8.56682 10.9737   9
  -1 -11  -3 8.64850 4.91754   6
  -1 -11  -3 10.7396 5.52090   2
  -1 -11  -3 14.6851 5.70231   4
  -1 -11  -3 9.78642 3.11036   5
   1  11   3 19.4338 12.2425   3
   1  11   3 10.8402 7.36680   2
   1  11   3 12.6158 7.69791   9
   1  11   3 13.4920 7.79582   7
  -2 -11  -3 2.00500 4.10771   4
  -2 -11  -3 11.5861 4.91273   6
  -2 -11  -3 6.26952 4.81227   2
   2  11   3 11.3174 7.82568   7
   2  11   3 8.88614 7.53186   2
   2  11   3 23.8321 10.4061   3
  -3 -11  -3 7.35256 5.01696   6
   3  11   3 5.70943 7.54301   7
   3  11   3 28.5395 9.24010   3
   3  11   3 14.0872 8.14658   2
   4  11   3 27.1589 10.1071   7
   2 -12  -3 5.20434 3.49451   4
   2 -12  -3 1.45747 2.20152   5
  -2  12   3 -34.024 27.4779   3
   1 -12  -3 4.98478 2.93753   5
   1 -12  -3 6.62157 4.60366   4
  -1  12   3 8.99648 25.1385   3
   0 -12  -3 6.13474 3.22780   5
   0 -12  -3 0.75878 4.71638   4
   0  12   3 -4.9946 16.2830   3
  -1 -12  -3 3.93359 4.75829   4
  -1 -12  -3 4.32548 4.74980   2
  -1 -12  -3 -4.7176 4.08442   6
  -1 -12  -3 9.31522 3.00272   5
   1  12   3 30.2267 9.59995   7
   1  12   3 11.4021 12.2062   3
   1  12   3 7.41019 6.18246   2
  -2 -12  -3 4.75365 3.87770   6
  -2 -12  -3 3.55772 4.54578   2
  -2 -12  -3 2.95449 4.26572   4
   2  12   3 20.5881 8.70622   7
   2  12   3 10.3747 8.55972   2
   2  12   3 32.6578 12.1551   3
  -3 -12  -3 8.27441 6.66264   2
  -3 -12  -3 2.12809 4.37109   4
  -3 -12  -3 1.77381 5.04795   6
   3  12   3 16.6523 7.79504   7
   3  12   3 7.82131 8.31654   2
   4  12   3 79.9669 12.6505   7
   1 -13  -3 2.79868 4.06402   4
   1 -13  -3 6.64816 3.36867   5
  -1  13   3 10.4110 26.0312   3
   0  13   3 34.0568 19.9251   3
   1  13   3 44.0741 17.5800   3
  -2 -13  -3 4.01401 5.48861   2
   2  13   3 2.37627 7.15170   2
   2  13   3 57.8158 13.0930   3
   3  13   3 10.2891 10.6202   2
   3  13   3 73.8340 9.65942   7
   4  13   3 123.564 12.0197   7
   1 -14  -3 13.1758 6.10728   4
   0  14   3 43.3637 22.0174   3
   1  14   3 65.2831 19.9018   3
   3  14   3 21.7616 12.0427   2
   0  15   3 50.5316 19.9808   3
   1  15   3 130.415 22.9119   3
   1  16   3 649.550 34.9184   7
   1  14  -4 68.5310 15.6810   3
   0  14  -4 37.3604 17.0006   3
   0 -14   4 15.3345 6.20294   4
   4  13  -4 152.043 13.7262   7
   1  13  -4 53.9211 16.5682   3
   0  13  -4 49.5165 19.5869   3
   0  13  -4 10.1647 23.0094   8
   0 -13   4 3.35307 4.38602   4
   0 -13   4 19.2230 4.17794   5
  -1  13  -4 1.63924 21.7279   3
  -1  13  -4 -84.303 42.3725   8
   1 -13   4 10.8907 3.90423   5
   1 -13   4 6.14795 4.46469   4
   4  12  -4 84.7394 10.2336   7
   2  12  -4 12.6353 5.90029   7
   2  12  -4 -1.3232 6.01521   2
   2  12  -4 29.6160 10.8370   3
  -2 -12   4 2.53135 5.24321   6
  -2 -12   4 3.64275 5.35073   2
  -2 -12   4 3.32331 4.07600   4
   1  12  -4 9.32533 11.2113   3
   1  12  -4 8.72676 10.0189   8
  -1 -12   4 1.99410 3.92195   4
  -1 -12   4 -8.7313 4.23964   6
   0  12  -4 4.01941 17.0597   8
   0  12  -4 8.91046 15.8206   3
  -1  12  -4 -53.105 32.3715   8
  -1  12  -4 15.3520 24.7947   3
   1 -12   4 4.77904 3.09901   5
   1 -12   4 -1.8414 3.42972   4
   4  11  -4 25.6198 17.3161   2
   4  11  -4 82.7645 12.4634   7
   3  11  -4 14.4396 8.75267   2
   3  11  -4 15.8061 7.62903   3
   3  11  -4 16.1278 9.18299   7
  -3 -11   4 2.21049 4.66867   6
  -3 -11   4 4.35529 3.91165   4
  -3 -11   4 4.57740 4.93966   2
   2  11  -4 1.93377 4.95057   2
   2  11  -4 5.24748 6.62002   3
   2  11  -4 2.36363 5.10064   7
   2  11  -4 12.3829 6.14271   8
  -2 -11   4 0.42267 4.58524   2
  -2 -11   4 -4.0945 3.62697   6
  -2 -11   4 3.56641 3.99940   4
   1  11  -4 36.4099 13.2707   8
   1  11  -4 32.4924 8.85169   2
   1  11  -4 60.3633 13.9012   7
   1  11  -4 45.2496 15.4582   3
   1  11  -4 40.1378 10.3821   9
  -1 -11   4 23.6979 6.36843   4
  -1 -11   4 31.1182 7.75278   6
  -1 -11   4 40.9965 10.0894   2
   0  11  -4 4.31927 16.6158   8
   0  11  -4 20.1176 16.2299   3
   0 -11   4 5.35220 5.79677   6
  -1  11  -4 -34.722 28.4437   8
  -1  11  -4 4.61088 22.1955   3
   1 -11   4 4.86249 3.04823   5
   1 -11   4 2.27387 4.06275   4
  -2  11  -4 -8.6594 28.9266   3
   2 -11   4 3.63489 3.76839   4
   2 -11   4 3.90760 10.7023   1
   2 -11   4 2.13194 2.62838   5
   4  10  -4 36.2659 12.5673   7
   4  10  -4 18.4656 12.2141   2
   3  10  -4 83.9557 17.9979   3
   3  10  -4 87.3301 16.5821   7
   3  10  -4 81.1064 13.3465   8
   3  10  -4 75.9284 15.6868   2
  -3 -10   4 50.0704 8.81710   6
  -3 -10   4 66.3663 9.06792   4
  -3 -10   4 78.5703 15.1670   2
   2  10  -4 22.6119 7.61631   7
   2  10  -4 36.9603 9.31272   2
   2  10  -4 28.0302 8.33204   8
   2  10  -4 27.8849 9.62080   3
  -2 -10   4 31.3153 6.38278   4
  -2 -10   4 27.5000 7.71881   2
   1  10  -4 28.1460 10.0586   9
   1  10  -4 31.8730 9.77738   7
   1  10  -4 29.6492 12.3817   8
   1  10  -4 36.0574 12.9965   3
   1  10  -4 28.0004 8.19845   2
  -1 -10   4 34.6923 8.19704   2
  -1 -10   4 22.7490 6.09788   6
  -1 -10   4 26.0076 4.21570   5
  -1 -10   4 17.0060 5.58666   4
   0  10  -4 21.5058 13.7682   3
   0  10  -4 18.2499 15.1955   8
   0  10  -4 27.1361 7.46767   7
   0  10  -4 18.5137 10.8785   9
   0 -10   4 15.3289 5.22980   4
   0 -10   4 8.59269 5.43571   6
   0 -10   4 16.6317 4.32353   5
  -1  10  -4 -25.373 20.2398   8
  -1  10  -4 8.91542 3.78867   1
  -1  10  -4 2.45284 20.1295   3
   1 -10   4 8.29497 3.43072   5
   1 -10   4 -2.4329 3.73899   1
   1 -10   4 5.45675 3.84042   4
  -2  10  -4 -29.508 33.8500   8
  -2  10  -4 -36.160 31.0064   3
   2 -10   4 14.3729 11.7373   1
   2 -10   4 11.5916 5.25628   4
   2 -10   4 6.47018 3.15212   5
   4   9  -4 7.03986 8.54116   2
   4   9  -4 3.51309 6.75771   7
  -4  -9   4 6.53301 5.33148   2
  -4  -9   4 -2.8207 3.43042   6
  -4  -9   4 2.02593 3.52181   7
   3   9  -4 87.0341 17.5176   7
   3   9  -4 72.8525 15.6276   8
   3   9  -4 66.2746 14.4567   2
   3   9  -4 61.9682 14.2829   3
  -3  -9   4 70.1082 9.01533   4
  -3  -9   4 49.1132 11.5976   2
  -3  -9   4 63.0734 9.70588   6
   2   9  -4 23.0425 8.96154   9
   2   9  -4 15.1582 6.42051   8
   2   9  -4 13.5549 7.28581   3
   2   9  -4 14.4699 6.57931   7
   2   9  -4 7.42005 5.44942   2
  -2  -9   4 15.3779 6.34976   2
  -2  -9   4 10.4372 4.99772   6
  -2  -9   4 18.1720 5.01268   4
   1   9  -4 5.17222 8.91917   3
   1   9  -4 3.42114 4.22220   2
   1   9  -4 4.74888 9.28425   8
   1   9  -4 5.60247 8.25423   9
   1   9  -4 11.2079 6.04801   7
  -1  -9   4 5.33007 4.08555   6
  -1  -9   4 6.20456 4.16895   4
  -1  -9   4 3.69934 3.84580   2
  -1  -9   4 4.45146 1.95894   5
   0   9  -4 0.69474 13.4090   3
   0   9  -4 8.67707 5.61231   7
   0   9  -4 3.75153 10.6025   9
   0   9  -4 1.41998 4.02297   1
   0   9  -4 2.18730 12.5459   8
   0  -9   4 5.38090 3.65798   1
   0  -9   4 -0.0530 4.16647   6
   0  -9   4 6.75558 4.15326   4
   0  -9   4 2.69381 2.46931   5
  -1   9  -4 -0.0515 14.7526   9
  -1   9  -4 41.1579 8.53144   1
  -1   9  -4 26.9171 20.4982   8
  -1   9  -4 35.7972 8.96750   7
  -1   9  -4 30.3403 21.1579   3
   1  -9   4 36.4776 7.11649   4
   1  -9   4 49.4333 10.3623   1
   1  -9   4 42.1192 6.75057   5
  -2   9  -4 -21.563 25.8035   8
  -2   9  -4 -20.139 27.5276   3
   2  -9   4 4.77459 3.11688   5
   2  -9   4 3.23059 3.11211   4
   2  -9   4 -1.4328 8.06320   1
   3  -9   4 6.99335 13.3320   1
   5   8  -4 91.2595 12.1365   7
   4   8  -4 5.60211 8.98358   7
   4   8  -4 -1.1501 5.07501   3
   4   8  -4 1.50211 5.58777   8
  -4  -8   4 3.06956 3.93731   7
  -4  -8   4 -1.5025 3.52265   6
  -4  -8   4 -0.4543 3.58356   2
   3   8  -4 14.3506 4.73910   9
   3   8  -4 -2.8551 3.05396   7
   3   8  -4 -1.3783 3.43561   3
   3   8  -4 -3.3546 3.32522   2
   3   8  -4 1.96096 3.89530   8
  -3  -8   4 -0.4148 2.61109   4
  -3  -8   4 -0.3080 3.62094   2
  -3  -8   4 -0.9935 3.01203   6
   2   8  -4 3.70325 4.02245   7
   2   8  -4 5.21233 3.96713   2
   2   8  -4 1.32346 3.46104   8
   2   8  -4 10.4712 6.39084   9
   2   8  -4 2.43213 4.27095   3
  -2  -8   4 2.42759 3.16231   6
  -2  -8   4 6.47015 3.93018   2
  -2  -8   4 2.87000 3.24906   4
   1   8  -4 29.5397 7.45042   7
   1   8  -4 30.4995 10.3095   3
   1   8  -4 26.6877 9.46293   9
   1   8  -4 26.5914 10.6134   8
   1   8  -4 32.5745 7.24806   2
  -1  -8   4 37.3430 4.52943   5
  -1  -8   4 30.7864 6.88313   2
  -1  -8   4 37.6313 6.35916   4
  -1  -8   4 31.3276 5.94770   6
   0   8  -4 61.2422 6.77222   2
   0   8  -4 48.8277 14.8841   8
   0   8  -4 49.9363 13.8762   9
   0   8  -4 50.8217 10.1458   7
   0   8  -4 63.4902 8.37240   1
   0   8  -4 58.2963 17.1727   3
   0  -8   4 63.1557 8.50761   6
   0  -8   4 61.6612 5.93864   5
   0  -8   4 57.5861 6.53906   2
   0  -8   4 50.1013 8.09455   4
   0  -8   4 54.8092 7.10191   1
  -1   8  -4 17.7591 13.2374   9
  -1   8  -4 12.0275 14.0173   8
  -1   8  -4 26.8767 6.24371   1
  -1   8  -4 18.6158 19.4939   3
  -1   8  -4 18.9475 7.99797   7
   1  -8   4 13.9579 5.41916   6
   1  -8   4 20.1759 4.90108   5
   1  -8   4 12.6870 4.59238   4
   1  -8   4 27.6483 7.33203   1
  -2   8  -4 -6.1362 24.3008   3
  -2   8  -4 -13.309 19.6606   8
   2  -8   4 3.83119 3.50261   4
   2  -8   4 1.18860 5.76946   1
   2  -8   4 3.70146 2.73430   5
  -3   8  -4 -37.081 30.0354   8
  -3   8  -4 -55.187 34.1328   3
   3  -8   4 3.43218 3.14142   4
   3  -8   4 -8.4308 8.80821   1
   3  -8   4 1.53594 3.04848   5
   5   7  -4 49.7151 11.1035   7
   4   7  -4 24.4741 10.6308   7
   4   7  -4 27.3989 9.72060   3
   4   7  -4 22.3098 10.7829   8
  -4  -7   4 12.8217 6.56422   2
  -4  -7   4 16.8535 5.06150   6
  -4  -7   4 21.1266 7.96198   7
   3   7  -4 16.5118 6.86403   7
   3   7  -4 23.2586 8.40544   2
   3   7  -4 18.2218 6.84793   3
   3   7  -4 33.8292 9.90990   9
   3   7  -4 23.8973 8.01570   8
  -3  -7   4 14.7438 6.16915   2
  -3  -7   4 15.5844 3.71340   4
  -3  -7   4 19.4061 5.12356   6
   2   7  -4 27.6739 8.08357   9
   2   7  -4 25.3675 7.05469   8
   2   7  -4 20.2007 5.97067   7
   2   7  -4 24.1990 6.92427   2
   2   7  -4 20.5494 6.49940   3
  -2  -7   4 23.4426 6.64541   2
  -2  -7   4 20.9189 2.36099   5
  -2  -7   4 21.9858 4.94033   6
  -2  -7   4 25.5212 4.85697   4
   1   7  -4 4.12283 6.66211   8
   1   7  -4 1.10262 4.44877   9
   1   7  -4 2.77883 5.73656   3
   1   7  -4 3.65319 2.80664   1
   1   7  -4 3.11166 2.89531   2
   1   7  -4 2.59507 2.67300   7
  -1  -7   4 4.67656 3.10475   2
  -1  -7   4 4.43150 1.74348   5
  -1  -7   4 3.95355 3.25214   4
  -1  -7   4 6.42023 3.32853   6
   0   7  -4 14.7611 5.49640   7
   0   7  -4 19.8810 4.42539   2
   0   7  -4 12.3416 4.21437   1
   0   7  -4 19.5996 10.8237   9
   0   7  -4 13.8949 9.78524   8
   0   7  -4 11.4730 10.6591   3
   0  -7   4 16.6020 4.15785   1
   0  -7   4 21.0033 4.32244   2
   0  -7   4 18.6534 4.55665   4
   0  -7   4 16.1631 4.46772   6
   0  -7   4 20.7013 3.69193   5
  -1   7  -4 6.93141 9.91098   8
  -1   7  -4 8.86905 14.1160   9
  -1   7  -4 5.64812 7.81545   7
  -1   7  -4 20.3668 16.9621   3
   1  -7   4 8.29488 4.15484   1
   1  -7   4 5.20303 2.96068   5
   1  -7   4 9.51119 3.93527   4
   1  -7   4 4.57681 4.22806   6
  -2   7  -4 -4.9186 12.1660   8
  -2   7  -4 -3.7673 19.4737   3
  -2   7  -4 -0.2000 8.52116   7
   2  -7   4 4.71813 5.37860   1
   2  -7   4 6.24011 3.23754   5
   2  -7   4 2.08551 3.24921   4
  -3   7  -4 -47.749 28.6925   3
  -3   7  -4 -41.659 22.3106   8
   3  -7   4 1.10663 2.60011   5
   3  -7   4 2.21537 2.94029   4
   3  -7   4 4.11640 8.71663   1
   5   6  -4 62.3466 13.5850   7
  -5  -6   4 93.6920 13.3822   3
   4   6  -4 13.4401 9.22060   8
   4   6  -4 9.30281 9.08993   7
   4   6  -4 7.84369 7.52501   3
  -4  -6   4 7.54066 5.12918   7
  -4  -6   4 3.12801 5.06729   2
  -4  -6   4 3.39733 3.44379   6
  -4  -6   4 8.43730 4.76015   9
   3   6  -4 7.44596 3.04328   1
   3   6  -4 13.1969 6.42879   2
   3   6  -4 19.1481 7.40870   9
   3   6  -4 14.0625 6.14479   8
   3   6  -4 7.44326 4.85030   3
   3   6  -4 9.64364 5.35628   7
  -3  -6   4 8.12210 5.19248   2
  -3  -6   4 7.81771 2.87871   4
  -3  -6   4 13.4447 4.20176   6
   2   6  -4 33.8291 7.86324   2
   2   6  -4 35.6649 7.67497   3
   2   6  -4 33.3136 6.99745   7
   2   6  -4 33.2533 7.15435   8
   2   6  -4 33.7738 3.55850   1
   2   6  -4 39.3925 7.86052   9
  -2  -6   4 29.7740 5.37497   6
  -2  -6   4 34.9688 7.75314   2
  -2  -6   4 35.3463 4.96959   4
  -2  -6   4 38.6555 2.44778   5
   1   6  -4 32.6703 6.23005   7
   1   6  -4 39.8938 8.58231   8
   1   6  -4 34.9103 8.08774   3
   1   6  -4 25.3800 6.53976   9
   1   6  -4 44.7197 6.13813   2
   1   6  -4 37.0876 4.20712   1
  -1  -6   4 55.5523 6.68509   2
   0   6  -4 10.6509 8.23882   9
   0   6  -4 5.29310 3.76253   7
   0   6  -4 3.47412 8.24881   3
   0   6  -4 4.11171 2.36850   2
   0   6  -4 6.90744 7.32566   8
   0   6  -4 1.90756 2.38353   1
   0  -6   4 6.77865 3.15958   6
   0  -6   4 5.29015 3.29387   4
   0  -6   4 5.02014 2.44960   2
   0  -6   4 6.13024 2.05553   5
   0  -6   4 3.99754 2.24984   1
  -1   6  -4 31.7528 9.32455   7
  -1   6  -4 36.0630 13.0194   9
  -1   6  -4 43.6914 16.8739   3
  -1   6  -4 26.3190 9.74029   8
   1  -6   4 26.4098 5.58618   4
   1  -6   4 32.5395 5.69937   6
   1  -6   4 33.2260 6.92349   1
   1  -6   4 32.8391 5.33141   5
  -2   6  -4 12.8405 10.2158   7
  -2   6  -4 6.08818 12.6031   9
  -2   6  -4 18.2269 13.0647   8
  -2   6  -4 25.8937 18.5075   3
   2  -6   4 16.1742 4.27342   5
   2  -6   4 29.8315 8.68732   1
   2  -6   4 22.4318 5.36393   4
  -3   6  -4 -28.825 18.5625   8
  -3   6  -4 -34.980 22.5134   3
   3  -6   4 -4.5133 6.65769   1
   3  -6   4 1.27306 2.78953   4
   3  -6   4 2.62846 2.94091   5
  -4   6  -4 -64.187 31.5278   8
   4  -6   4 1.35059 3.92238   5
   4  -6   4 -10.717 9.36423   1
   5   5  -4 45.4416 10.4154   7
  -5  -5   4 43.4673 9.98224   3
   4   5  -4 7.20170 8.10260   8
   4   5  -4 13.1174 8.66702   7
   3   5  -4 142.122 11.9267   1
   3   5  -4 155.999 14.9887   2
   3   5  -4 136.650 15.5199   8
   3   5  -4 133.606 15.0224   7
   3   5  -4 121.797 14.5056   3
   3   5  -4 150.930 15.7733   9
  -3  -5   4 148.008 10.9261   6
  -3  -5   4 125.786 14.6204   7
  -3  -5   4 127.132 9.35564   4
  -3  -5   4 162.414 15.0703   2
   2   5  -4 8.06327 3.61227   3
   2   5  -4 11.5471 4.29977   7
   2   5  -4 10.3895 4.06790   8
   2   5  -4 10.5403 4.68168   2
   2   5  -4 9.59286 4.28553   9
   2   5  -4 11.0086 2.56781   1
  -2  -5   4 11.7682 1.47156   5
  -2  -5   4 8.59542 2.42664   4
  -2  -5   4 13.0479 3.39035   6
  -2  -5   4 10.0411 4.58390   2
   1   5  -4 176.308 12.3559   2
   1   5  -4 122.770 8.92577   1
   1   5  -4 156.866 13.2169   9
   1   5  -4 164.489 12.1803   7
   1   5  -4 132.497 12.8269   8
   1   5  -4 120.667 12.7901   3
  -1  -5   4 177.396 8.63057   5
   0   5  -4 1106.62 56.1031   1
   0   5  -4 991.577 61.5064   3
   0   5  -4 1073.05 55.5171   2
   0   5  -4 1027.36 60.8881   8
   0   5  -4 993.387 56.8848   7
   0   5  -4 1093.53 61.4160   9
   0  -5   4 1015.40 55.3220   4
   0  -5   4 1068.29 54.6450   5
   0  -5   4 1035.46 55.2063   6
   0  -5   4 1086.94 55.4876   2
   0  -5   4 1008.94 55.5545   1
  -1   5  -4 2.90857 8.92092   9
  -1   5  -4 5.28043 6.21535   8
  -1   5  -4 6.44445 6.73917   7
  -1   5  -4 5.26328 10.1283   3
   1  -5   4 7.29948 2.35775   5
   1  -5   4 5.73599 2.89232   4
   1  -5   4 7.06360 2.91014   1
   1  -5   4 9.74149 3.34352   6
  -2   5  -4 8.76080 8.40301   8
  -2   5  -4 15.1184 13.0405   3
  -2   5  -4 11.0191 10.5178   7
  -2   5  -4 9.65549 11.4756   9
   2  -5   4 15.6125 4.30632   5
   2  -5   4 12.7098 4.13350   4
   2  -5   4 7.78379 4.66084   1
  -3   5  -4 -25.802 17.2720   3
  -3   5  -4 -4.0598 16.3334   8
   3  -5   4 9.68727 4.02408   5
   3  -5   4 4.93074 3.41196   4
   3  -5   4 5.54265 7.68992   1
  -4   5  -4 -35.119 23.4458   8
   4  -5   4 0.23448 3.19368   5
   4  -5   4 0.04108 8.94845   1
   4   4  -4 6.34095 7.67009   8
   4   4  -4 0.96587 6.87942   7
   4   4  -4 5.25585 6.85962   3
  -4  -4   4 3.82556 5.55808   2
  -4  -4   4 22.2117 7.79887   3
   3   4  -4 14.7636 4.41197   1
   3   4  -4 14.3670 2.58214   5
   3   4  -4 13.0226 5.42309   8
   3   4  -4 34.1544 9.42916   9
   3   4  -4 9.65537 4.46864   3
   3   4  -4 10.1793 5.07487   7
  -3  -4   4 16.1356 3.50000   6
  -3  -4   4 14.5345 5.41203   2
  -3  -4   4 11.6258 4.93443   7
  -3  -4   4 18.4708 3.06951   4
  -3  -4   4 9.84101 4.33838   9
   2   4  -4 210.871 17.8575   3
   2   4  -4 288.289 19.6728   8
   2   4  -4 234.785 18.2728   7
   2   4  -4 215.793 17.6231   9
   2   4  -4 254.025 18.3237   2
   2   4  -4 232.623 13.2467   5
   2   4  -4 255.863 15.6222   1
  -2  -4   4 248.378 14.1054   4
  -2  -4   4 241.548 13.2882   5
  -2  -4   4 260.841 15.3986   6
  -2  -4   4 287.748 18.9709   2
   1   4  -4 14.2733 3.85904   9
   1   4  -4 19.6203 2.51346   1
   1   4  -4 17.1524 4.49327   3
   1   4  -4 26.7040 5.46839   2
   1   4  -4 16.9743 4.64500   8
   1   4  -4 19.8332 4.29199   7
  -1  -4   4 20.2839 3.19095   4
  -1  -4   4 17.9695 1.55283   5
  -1  -4   4 19.1947 4.56848   2
  -1  -4   4 21.8551 3.48409   6
   0   4  -4 248.309 21.0260   3
   0   4  -4 263.673 14.9250   2
   0   4  -4 264.301 19.9428   9
   0   4  -4 224.907 15.8358   7
   0   4  -4 245.809 15.1737   1
   0   4  -4 263.177 19.8791   8
   0  -4   4 246.506 14.1210   5
   0  -4   4 232.873 14.6401   6
   0  -4   4 238.302 14.9621   1
   0  -4   4 252.989 14.7957   2
   0  -4   4 256.907 14.9521   4
  -1   4  -4 35.8592 8.41822   8
  -1   4  -4 34.5345 9.75671   3
  -1   4  -4 35.3863 8.37268   7
  -1   4  -4 33.9474 9.97735   9
   1  -4   4 47.9144 6.06222   4
   1  -4   4 34.2719 6.11632   1
   1  -4   4 35.3280 4.91884   5
   1  -4   4 35.4583 4.65086   6
  -2   4  -4 0.61873 8.02639   9
  -2   4  -4 5.62516 8.55529   7
  -2   4  -4 0.98179 5.65454   8
  -2   4  -4 6.50966 9.04778   3
   2  -4   4 0.08071 1.56011   6
   2  -4   4 0.37628 1.86029   5
   2  -4   4 0.46765 2.17973   4
   2  -4   4 -1.3830 2.51684   1
   2  -4   4 4.50463 6.24831   8
  -3   4  -4 43.3309 13.1287   7
  -3   4  -4 73.5113 19.0380   8
  -3   4  -4 83.1420 23.8637   3
   3  -4   4 76.3548 19.7368   8
   3  -4   4 95.0102 16.8710   1
   3  -4   4 73.8927 10.5861   4
   3  -4   4 70.6108 7.91102   5
  -4   4  -4 -44.756 23.2646   3
  -4   4  -4 3.36693 17.9018   8
   4  -4   4 -3.0219 7.49868   1
   4  -4   4 4.10340 3.18198   5
   4  -4   4 -18.248 19.6950   8
   5   3  -4 71.4154 12.6284   8
   4   3  -4 4.49632 8.75806   7
  -4  -3   4 10.0836 6.35508   3
   3   3  -4 16.4180 2.78072   4
   3   3  -4 16.7917 3.05085   5
   3   3  -4 17.1454 4.89562   1
   3   3  -4 16.3583 6.01383   7
   3   3  -4 14.0829 6.12856   8
   3   3  -4 9.87321 5.07295   3
   3   3  -4 25.5576 8.28437   9
  -3  -3   4 16.4100 3.50811   6
  -3  -3   4 8.39577 4.07349   9
  -3  -3   4 15.0665 2.61590   4
  -3  -3   4 16.1841 5.81889   2
  -3  -3   4 9.24832 4.54418   7
   2   3  -4 157.979 13.3018   8
   2   3  -4 137.612 12.1888   9
   2   3  -4 149.020 10.8170   1
   2   3  -4 138.997 12.2157   2
   2   3  -4 152.428 13.2190   3
   2   3  -4 139.689 12.6628   7
   2   3  -4 145.979 8.47076   5
  -2  -3   4 144.434 9.80070   6
  -2  -3   4 145.481 12.4572   2
  -2  -3   4 155.692 13.2499   7
  -2  -3   4 141.038 8.70744   4
   1   3  -4 13.7736 3.63197   9
   1   3  -4 12.9599 3.89173   8
   1   3  -4 18.5987 4.48507   2
   1   3  -4 16.2633 2.54737   1
   1   3  -4 12.1901 3.01654   7
   1   3  -4 7.94330 3.02108   3
  -1  -3   4 15.8308 4.21409   2
  -1  -3   4 14.6368 0.89559   9
  -1  -3   4 18.7802 3.06726   6
  -1  -3   4 20.9560 2.77019   4
   0   3  -4 73.2059 7.07629   7
   0   3  -4 79.2393 11.4297   3
   0   3  -4 97.8232 11.4588   8
   0   3  -4 90.8181 6.12418   2
   0   3  -4 84.7700 6.60036   1
   0   3  -4 86.3095 12.7107   9
   0  -3   4 87.1991 5.50465   5
   0  -3   4 87.3848 6.29825   6
   0  -3   4 82.9830 6.27581   1
   0  -3   4 83.4797 6.02748   2
   0  -3   4 76.8947 6.06723   4
   0  -3   4 83.4437 10.9655   9
  -1   3  -4 132.082 12.3757   7
  -1   3  -4 124.936 12.1388   8
  -1   3  -4 125.067 14.4221   3
  -1   3  -4 127.615 13.2783   9
   1  -3   4 117.831 10.2445   1
   1  -3   4 139.401 8.62756   6
   1  -3   4 126.792 8.81615   4
   1  -3   4 118.321 8.50050   5
  -2   3  -4 20.6984 8.61025   3
  -2   3  -4 25.4844 8.79819   9
  -2   3  -4 30.2583 8.59245   8
  -2   3  -4 20.3168 7.28222   7
   2  -3   4 28.6498 5.01319   5
   2  -3   4 20.9759 4.31123   4
   2  -3   4 25.7184 6.15018   1
   2  -3   4 29.0786 8.45172   8
   2  -3   4 25.9197 3.44459   6
  -3   3  -4 91.1812 19.5179   8
  -3   3  -4 65.9547 19.2701   3
  -3   3  -4 53.8873 12.2837   7
  -3   3  -4 38.8324 11.5175   9
   3  -3   4 72.7849 11.0089   1
   3  -3   4 86.0455 19.0206   8
   3  -3   4 52.7609 7.65348   4
   3  -3   4 64.0808 8.72077   5
  -4   3  -4 40.4430 25.8672   3
  -4   3  -4 61.4514 24.2731   8
   4  -3   4 61.0009 15.6729   1
   4  -3   4 47.0306 9.35416   5
   4  -3   4 39.2882 23.3996   8
   5   2  -4 55.6159 14.0455   8
   4   2  -4 10.5632 10.5981   8
   4   2  -4 22.2795 11.7414   3
   4   2  -4 7.12894 5.46116   1
   4   2  -4 11.2777 4.79752   5
  -4  -2   4 7.16639 6.91611   2
  -4  -2   4 14.5937 7.77194   7
  -4  -2   4 19.7873 9.93364   3
  -4  -2   4 8.32090 5.73243   9
   3   2  -4 1.09530 3.36983   8
   3   2  -4 5.62637 1.76707   4
   3   2  -4 7.05122 6.28415   9
   3   2  -4 7.96316 3.67262   1
   3   2  -4 6.57861 4.68802   7
   3   2  -4 6.93791 2.36933   5
   3   2  -4 1.81848 2.90006   3
  -3  -2   4 7.09709 4.50130   2
  -3  -2   4 4.88822 1.98950   6
  -3  -2   4 6.62746 1.85550   4
  -3  -2   4 3.07713 3.26815   9
  -3  -2   4 0.37413 3.13600   7
  -3  -2   4 3.87437 4.90188   3
   2   2  -4 -0.1259 1.38860   3
   2   2  -4 -0.4513 2.14771   9
   2   2  -4 0.36617 0.77131   4
   2   2  -4 0.83332 2.00848   7
   2   2  -4 -0.5479 1.50970   8
   2   2  -4 -1.4396 0.72922   5
  -2  -2   4 1.55327 1.17343   6
  -2  -2   4 2.81830 1.03356   4
  -2  -2   4 0.38113 2.19572   7
  -2  -2   4 -0.8510 1.52562   9
  -2  -2   4 -0.9674 2.03373   2
   1   2  -4 1005.01 54.4962   7
   1   2  -4 995.613 51.2491   5
   1   2  -4 987.051 54.2726   2
   1   2  -4 1035.60 52.9645   1
   1   2  -4 1096.40 55.1240   8
   1   2  -4 1048.11 55.0495   3
   1   2  -4 1033.57 54.4878   9
  -1  -2   4 1004.24 54.3499   2
  -1  -2   4 982.531 52.4940   6
  -1  -2   4 982.634 51.7310   4
   0   2  -4 1576.27 84.1501   7
   0   2  -4 1644.97 86.1880   9
   0   2  -4 1685.39 84.5694   1
   0   2  -4 1694.69 86.8973   3
   0   2  -4 1675.50 86.7778   8
   0  -2   4 1581.15 83.9047   2
   0  -2   4 1587.75 84.3519   1
   0  -2   4 1700.52 86.5768   9
   0  -2   4 1670.90 83.9495   4
   0  -2   4 1680.87 83.5271   5
   0  -2   4 1644.36 84.0138   6
  -1   2  -4 25.7066 5.91294   9
  -1   2  -4 16.7095 4.47556   8
  -1   2  -4 23.1309 5.27756   3
  -1   2  -4 20.5856 4.57133   7
   1  -2   4 19.9668 4.93573   8
   1  -2   4 19.5519 3.31566   4
   1  -2   4 25.3277 3.16937   6
   1  -2   4 21.2333 3.14457   5
   1  -2   4 23.4594 4.69167   1
  -2   2  -4 30.2504 4.30406   2
  -2   2  -4 34.1693 8.52525   9
  -2   2  -4 35.0378 8.30198   3
  -2   2  -4 38.2635 8.60573   8
  -2   2  -4 32.1825 7.17159   7
   2  -2   4 46.7777 6.98802   1
   2  -2   4 38.6091 5.26532   4
   2  -2   4 43.9762 8.96539   8
   2  -2   4 45.3977 5.96493   5
   2  -2   4 38.2889 3.53742   6
  -3   2  -4 -0.6977 6.86406   8
  -3   2  -4 -5.6132 7.38976   3
  -3   2  -4 -4.0352 5.08709   7
  -3   2  -4 -4.5982 6.00556   9
   3  -2   4 -0.6799 2.94179   1
   3  -2   4 -1.2266 1.55930   5
   3  -2   4 2.29780 2.34373   4
   3  -2   4 1.92671 6.78222   8
  -4   2  -4 -4.7949 16.3851   3
  -4   2  -4 17.7513 17.1297   8
   4  -2   4 9.98785 4.79401   5
   4  -2   4 11.8091 19.0335   8
   4  -2   4 11.0694 7.71843   1
   4   1  -4 4.41993 9.25506   3
   4   1  -4 8.69748 5.87752   1
   4   1  -4 3.56148 7.30742   8
   4   1  -4 2.80012 2.56229   5
  -4  -1   4 3.66603 5.64489   7
  -4  -1   4 4.21965 7.91247   3
   3   1  -4 29.5963 10.5521   9
   3   1  -4 15.1522 2.67798   4
   3   1  -4 15.9453 6.11204   8
   3   1  -4 17.4167 5.63401   1
   3   1  -4 11.0069 5.32487   3
   3   1  -4 12.4312 3.06824   5
  -3  -1   4 13.6650 5.52622   7
  -3  -1   4 18.7856 6.90411   3
  -3  -1   4 19.8150 6.66638   2
  -3  -1   4 12.9439 5.50740   9
  -3  -1   4 17.1276 2.86744   6
   2   1  -4 306.810 22.9799   3
   2   1  -4 336.016 22.6455   7
   2   1  -4 332.809 23.4656   8
   2   1  -4 348.873 21.7321   1
  -2  -1   4 402.289 22.4208   2
  -2  -1   4 295.159 22.2092   7
  -2  -1   4 340.146 23.0199   9
   1   1  -4 8283.84 447.613   3
   1   1  -4 8755.22 441.214   5
   1   1  -4 8509.58 441.093   1
   1   1  -4 9028.74 448.521   8
   1   1  -4 9137.68 447.164   7
   1   1  -4 7948.74 443.646   9
   1   1  -4 8228.50 440.034   4
  -1  -1   4 8452.85 439.794   6
  -1  -1   4 8250.89 440.035   4
  -1  -1   4 9722.45 447.305   7
  -1  -1   4 9999.99 441.940   2
   0   1  -4 1247.53 67.8599   3
   0   1  -4 1286.93 66.5855   7
   0   1  -4 1315.80 67.6985   9
   0   1  -4 1341.68 67.4645   1
   0   1  -4 1315.00 68.5702   8
   0  -1   4 1340.86 67.1566   2
   0  -1   4 1244.30 67.7155   9
   0  -1   4 1289.44 66.7142   4
   0  -1   4 1387.61 66.5512   5
   0  -1   4 1388.48 66.9747   6
  -1   1  -4 21.8860 2.67354   2
  -1   1  -4 14.2743 3.60024   3
  -1   1  -4 31.0177 5.12581   8
  -1   1  -4 17.6267 3.34930   7
  -1   1  -4 23.2259 4.57211   9
   1  -1   4 17.7116 2.76405   5
   1  -1   4 16.9701 3.43083   1
   1  -1   4 14.0661 2.10735   2
   1  -1   4 28.0426 4.06421   9
   1  -1   4 19.2184 2.92261   4
  -2   1  -4 8.96305 4.75307   3
  -2   1  -4 9.84075 4.26012   9
  -2   1  -4 10.3743 5.04738   8
  -2   1  -4 8.70290 2.70567   2
  -2   1  -4 6.13306 3.50094   7
   2  -1   4 8.96131 2.64582   4
   2  -1   4 10.9711 3.00127   5
   2  -1   4 8.25480 3.66511   1
   2  -1   4 8.00036 1.94219   6
   2  -1   4 8.29293 4.48229   8
  -3   1  -4 16.6735 6.85407   9
  -3   1  -4 21.3649 10.1756   3
  -3   1  -4 14.3828 6.51453   7
  -3   1  -4 25.5840 10.5875   8
   3  -1   4 13.8808 3.84184   4
   3  -1   4 18.0899 6.64715   1
   3  -1   4 14.7840 4.24827   5
   3  -1   4 23.5402 9.48811   8
  -4   1  -4 5.72362 12.4641   8
  -4   1  -4 -2.8400 6.25441   7
  -4   1  -4 -5.1097 12.2126   3
   4  -1   4 -6.0028 12.9804   8
   4  -1   4 0.88664 2.88576   5
   4  -1   4 -1.6885 4.84035   1
  -5   1  -4 9.35553 23.6850   8
   5  -1   4 -4.7939 3.30265   5
   5  -1   4 -6.5111 7.11690   1
   4   0  -4 -6.0562 11.1149   3
   4   0  -4 -0.8977 3.76001   1
   4   0  -4 4.10660 2.86696   5
   4   0  -4 1.80065 9.69344   8
  -4   0   4 1.69648 7.48189   7
  -4   0   4 -3.3957 8.44798   3
   3   0  -4 15.3432 3.06239   4
   3   0  -4 12.0114 6.65166   3
   3   0  -4 18.8291 7.62271   8
   3   0  -4 20.3083 6.33150   1
   3   0  -4 19.0582 4.07590   5
  -3   0   4 12.6679 6.11776   2
  -3   0   4 21.4117 7.99351   3
  -3   0   4 14.0930 6.44249   7
  -3   0   4 15.6827 5.97327   9
   2   0  -4 66.1672 8.72879   8
   2   0  -4 67.8329 9.09868   9
   2   0  -4 60.6569 7.24407   1
  -2   0   4 57.2310 7.93003   9
   1   0  -4 743.953 39.2258   5
   1   0  -4 678.927 41.5550   3
   1   0  -4 758.158 38.6216   4
   1   0  -4 809.550 41.8184   9
   1   0  -4 844.289 41.2295   1
  -1   0   4 750.060 42.1751   3
  -1   0   4 805.406 41.7878   9
  -1   0   4 761.205 41.8598   7
  -1   0   4 724.986 38.7430   6
  -1   0   4 728.720 40.8248   2
   0   0  -4 8.06118 1.61746   8
   0   0  -4 6.96339 0.81449   9
   0   0  -4 8.23501 0.99843   5
   0   0  -4 8.83804 1.59216   1
   0   0  -4 8.13640 0.87921   3
   0   0   4 7.27970 1.18123   7
   0   0   4 8.55187 0.99552   5
   0   0   4 9.96070 1.87550   2
   0   0   4 7.31009 1.12198   6
   0   0   4 8.15559 0.87235   4
   0   0   4 7.35877 0.77103   9
  -1   0  -4 1047.00 55.7446   3
  -1   0  -4 1124.90 55.5077   9
  -1   0  -4 1047.90 54.8109   7
  -1   0  -4 1065.12 56.0357   8
  -1   0  -4 1067.71 55.3552   9
   1   0   4 1073.90 55.9440   8
   1   0   4 1011.00 53.7868   5
   1   0   4 1013.70 55.2181   1
   1   0   4 1048.33 54.8713   7
   1   0   4 941.132 53.9263   2
   1   0   4 972.549 53.4823   6
   1   0   4 1057.73 55.6287   3
   1   0   4 1031.62 53.8079   4
   1   0   4 1117.34 55.4802   9
  -2   0  -4 230.928 18.1151   3
  -2   0  -4 230.263 15.1439   2
  -2   0  -4 228.183 16.9405   9
  -2   0  -4 225.341 17.5713   8
  -2   0  -4 218.511 16.2138   7
   2   0   4 236.638 16.8161   1
   2   0   4 221.462 13.1765   6
   2   0   4 209.730 17.1313   3
   2   0   4 239.405 14.0092   4
   2   0   4 231.443 17.6033   8
   2   0   4 223.628 16.5004   7
   2   0   4 219.748 14.7790   2
   2   0   4 227.078 14.0358   5
  -3   0  -4 14.3005 7.80508   3
  -3   0  -4 8.23254 2.02423   6
  -3   0  -4 9.57262 4.35225   2
  -3   0  -4 11.0599 7.44198   8
  -3   0  -4 11.3977 5.09441   9
  -3   0  -4 7.57383 4.77607   7
   3   0   4 14.9001 5.81694   1
   3   0   4 7.18455 2.88989   5
   3   0   4 11.0687 6.47483   8
   3   0   4 10.2780 7.28247   3
   3   0   4 9.01458 2.32870   6
   3   0   4 6.27962 2.83988   4
  -4   0  -4 16.5513 10.1380   8
  -4   0  -4 -3.0279 5.09209   7
  -4   0  -4 -8.2181 9.80639   3
   4   0   4 -2.1171 1.85822   5
   4   0   4 -5.0503 11.0285   8
   4   0   4 -2.4540 4.50154   1
  -5   0  -4 52.9424 20.4757   8
  -5   1   4 91.8991 22.1253   8
   4  -1  -4 5.14354 5.66244   1
   4  -1  -4 6.14341 3.18635   5
   4  -1  -4 -5.3438 10.9380   8
  -4   1   4 -0.9240 7.70953   7
  -4   1   4 -6.1158 11.0309   3
   3  -1  -4 31.5237 10.5469   3
   3  -1  -4 39.2171 10.0925   8
   3  -1  -4 40.7215 5.19909   4
   3  -1  -4 32.1676 5.24612   5
   3  -1  -4 36.8668 8.13680   1
  -3   1   4 25.2776 8.38856   7
  -3   1   4 26.1020 9.27836   3
  -3   1   4 28.8910 8.46813   2
  -3   1   4 30.6116 8.87284   9
   2  -1  -4 99.9276 7.26553   5
   2  -1  -4 94.1719 9.48900   1
   2  -1  -4 76.3614 10.2537   8
   2  -1  -4 104.180 6.55699   4
   2  -1  -4 78.4244 10.0901   3
  -2   1   4 92.9642 10.8940   7
  -2   1   4 102.604 10.7558   9
  -2   1   4 82.0648 8.90666   2
  -2   1   4 104.553 11.9568   3
   1  -1  -4 1005.84 52.2586   9
   1  -1  -4 991.080 51.7178   1
   1  -1  -4 1067.93 49.3890   4
   1  -1  -4 1000.81 49.8745   5
   1  -1  -4 821.691 52.0225   3
   1  -1  -4 853.635 52.0303   8
  -1   1   4 1017.93 52.8630   7
  -1   1   4 866.401 52.3850   3
  -1   1   4 1012.15 52.5126   9
  -1   1   4 997.681 51.2612   2
   0  -1  -4 1002.65 53.4998   9
   0  -1  -4 1058.49 53.0946   8
   0  -1  -4 1013.19 52.9270   4
   0  -1  -4 950.320 53.4271   1
   0   1   4 1034.79 52.9785   6
   0   1   4 1110.62 54.6581   7
   0   1   4 1102.86 53.6874   9
   0   1   4 1095.99 53.8538   3
   0   1   4 1041.28 54.1060   2
  -1  -1  -4 9091.87 451.932   9
  -1  -1  -4 8897.96 452.319   9
   1   1   4 8835.95 449.115   7
   1   1   4 9109.75 447.277   8
   1   1   4 8643.08 443.471   1
   1   1   4 9532.21 444.331   6
   1   1   4 8748.74 445.753   5
   1   1   4 8883.16 446.698   9
   1   1   4 8575.89 444.040   4
   1   1   4 8228.30 443.273   2
   1   1   4 8287.26 450.548   3
  -2  -1  -4 153.541 11.8943   2
  -2  -1  -4 150.941 12.5394   7
  -2  -1  -4 164.817 13.3128   9
  -2  -1  -4 171.674 14.2314   3
   2   1   4 145.574 13.0600   3
   2   1   4 153.028 10.2762   5
   2   1   4 155.493 11.8840   2
   2   1   4 152.327 12.6985   7
   2   1   4 163.175 12.6406   1
   2   1   4 161.452 10.0203   6
   2   1   4 185.265 13.9468   9
   2   1   4 158.651 10.2512   4
   2   1   4 167.757 13.7331   8
  -3  -1  -4 123.237 15.1996   8
  -3  -1  -4 134.063 16.1348   3
  -3  -1  -4 108.601 8.14316   6
  -3  -1  -4 116.713 11.5153   2
  -3  -1  -4 117.642 12.9694   7
  -3  -1  -4 115.511 13.0649   9
   3   1   4 119.859 14.6836   3
   3   1   4 126.149 12.6037   1
   3   1   4 128.474 13.9115   7
   3   1   4 112.536 8.78631   4
   3   1   4 104.064 8.16330   6
   3   1   4 108.713 9.15060   5
   3   1   4 117.474 11.7182   2
   3   1   4 116.902 14.1149   8
  -4  -1  -4 7.75664 5.77740   9
  -4  -1  -4 12.4246 6.76709   7
  -4  -1  -4 35.2063 14.0306   3
   4   1   4 14.8888 11.9816   8
   4   1   4 15.2788 4.54066   5
   4   1   4 21.0001 7.91740   1
   4   1   4 24.7263 13.9878   3
  -5  -1  -4 57.3325 18.4487   8
   4  -2  -4 3.84380 5.54678   1
   4  -2  -4 4.21559 13.3076   8
   4  -2  -4 2.79160 3.06523   5
  -4   2   4 -8.2309 8.03487   7
  -4   2   4 1.24585 11.8864   3
  -4   2   4 38.1064 13.1108   8
   3  -2  -4 3.65947 3.99950   1
   3  -2  -4 1.34656 1.67676   5
   3  -2  -4 5.19373 2.27536   4
   3  -2  -4 4.99591 5.12145   8
  -3   2   4 -0.5247 5.82331   7
  -3   2   4 3.35109 5.49827   9
  -3   2   4 -2.7969 6.69876   3
  -3   2   4 3.30915 5.03959   8
   2  -2  -4 137.832 14.3438   8
   2  -2  -4 145.217 10.2819   5
   2  -2  -4 150.137 9.74889   4
   2  -2  -4 146.170 13.0316   1
  -2   2   4 155.678 12.7396   2
  -2   2   4 144.777 14.6087   9
  -2   2   4 165.269 16.6168   3
  -2   2   4 144.294 15.0522   7
   1  -2  -4 16.8794 3.91143   1
   1  -2  -4 18.5114 4.36290   8
   1  -2  -4 15.2444 2.75829   5
   1  -2  -4 27.6609 3.36054   4
   1  -2  -4 19.7902 4.15418   9
  -1   2   4 14.5471 4.17205   3
  -1   2   4 19.0463 4.80651   9
  -1   2   4 19.9198 5.52351   7
  -1   2   4 24.9653 4.74234   2
   0  -2  -4 2406.69 123.541   5
   0  -2  -4 2442.04 123.859   1
   0  -2  -4 2626.91 125.512   9
   0  -2  -4 2506.82 123.874   8
   0  -2  -4 2234.19 123.421   4
   0  -2  -4 2249.01 123.241   6
   0   2   4 2290.87 123.288   6
   0   2   4 2553.45 126.087   7
   0   2   4 2499.27 123.893   8
   0   2   4 2558.05 125.976   3
   0   2   4 2696.16 125.844   9
   0   2   4 2276.21 124.363   2
  -1  -2  -4 782.467 38.4546   5
  -1  -2  -4 726.997 39.8517   9
  -1  -2  -4 725.672 38.5368   4
   1   2   4 723.044 39.7152   9
   1   2   4 720.451 39.0410   1
   1   2   4 773.523 40.2018   2
   1   2   4 738.764 38.5922   4
   1   2   4 664.165 39.7596   3
   1   2   4 692.626 39.9900   7
   1   2   4 757.975 38.4325   5
   1   2   4 862.356 40.0353   8
  -2  -2  -4 1.13497 2.73384   2
  -2  -2  -4 3.62135 1.43005   6
  -2  -2  -4 0.56308 1.93406   7
  -2  -2  -4 2.12580 1.83145   9
   2   2   4 1.25062 2.22169   9
   2   2   4 0.35062 1.10386   6
   2   2   4 -0.6938 1.74647   2
   2   2   4 1.23110 1.74897   3
   2   2   4 1.31613 2.15742   8
   2   2   4 0.13106 1.09368   5
   2   2   4 0.17963 1.73282   7
   2   2   4 1.19248 1.17257   4
   2   2   4 1.98923 1.85218   1
  -3  -2  -4 16.8329 6.73980   3
  -3  -2  -4 9.49531 4.58779   9
  -3  -2  -4 10.6493 2.87328   6
  -3  -2  -4 13.2681 4.89632   2
  -3  -2  -4 11.0520 4.55810   7
   3   2   4 14.5068 3.10117   6
   3   2   4 19.6487 6.99472   8
   3   2   4 11.8140 4.97217   2
   3   2   4 16.0584 7.41921   9
   3   2   4 15.4294 5.69008   7
   3   2   4 14.5769 3.29092   4
   3   2   4 11.1261 3.15505   5
   3   2   4 11.7939 4.66464   1
   3   2   4 12.8741 5.98766   3
  -4  -2  -4 10.2581 5.53179   9
  -4  -2  -4 21.1535 9.61803   3
  -4  -2  -4 17.2603 8.15078   2
  -4  -2  -4 2.53780 4.70286   7
   4   2   4 10.9456 5.45916   1
   4   2   4 18.3581 10.5805   3
   4   2   4 10.4460 3.80371   5
   4   2   4 20.0630 10.2826   8
  -5  -2  -4 86.8459 17.2889   8
   5   2   4 72.7949 15.2741   8
   4  -3  -4 0.38600 6.35377   1
   4  -3  -4 0.57910 2.80388   5
   4  -3  -4 6.02781 12.5881   8
  -4   3   4 5.56921 12.7428   8
  -4   3   4 -13.790 14.7595   3
  -4   3   4 -13.753 9.49360   7
   3  -3  -4 80.2646 10.8092   4
   3  -3  -4 69.1647 14.9343   8
   3  -3  -4 79.6070 14.0290   1
   3  -3  -4 63.4998 8.62286   5
  -3   3   4 85.8553 19.2677   3
  -3   3   4 71.2762 15.4774   8
  -3   3   4 39.8784 11.1623   9
  -3   3   4 52.7037 13.3359   7
   2  -3  -4 11.8893 3.21804   4
   2  -3  -4 11.8256 5.20768   8
   2  -3  -4 14.3968 3.47779   5
   2  -3  -4 10.6006 4.03875   1
  -2   3   4 16.8589 7.30777   7
  -2   3   4 9.13164 6.49951   9
  -2   3   4 15.2724 6.99081   3
  -2   3   4 7.70969 5.33681   8
  -2   3   4 19.1890 6.02458   2
   1  -3  -4 98.3594 9.14707   1
   1  -3  -4 105.748 7.70285   5
   1  -3  -4 103.866 7.51993   4
   1  -3  -4 108.945 6.29867   6
   1  -3  -4 122.098 10.5350   8
  -1   3   4 112.151 12.4300   7
  -1   3   4 111.506 11.3470   9
  -1   3   4 116.164 8.95233   2
  -1   3   4 117.501 10.5950   8
   0  -3  -4 637.367 36.0495   9
   0  -3  -4 640.193 32.6444   4
   0  -3  -4 627.528 32.5450   5
   0  -3  -4 598.662 32.1954   6
   0  -3  -4 612.036 32.8248   1
   0   3   4 609.133 36.2344   7
   0   3   4 620.020 36.5363   9
   0   3   4 621.555 33.6820   8
   0   3   4 640.082 32.3180   6
   0   3   4 618.570 37.1332   3
   0   3   4 588.400 33.3767   2
  -1  -3  -4 918.586 46.5412   5
  -1  -3  -4 822.342 46.9727   6
  -1  -3  -4 1006.33 46.7249   1
  -1  -3  -4 851.284 46.7592   4
  -1  -3  -4 864.074 48.5189   9
   1   3   4 857.119 48.1379   9
   1   3   4 812.085 48.5525   3
   1   3   4 884.296 47.5850   8
   1   3   4 925.063 49.1750   7
   1   3   4 997.437 46.6929   1
   1   3   4 1007.38 49.0223   2
   1   3   4 875.126 47.0652   6
  -2  -3  -4 211.439 13.5063   6
  -2  -3  -4 246.516 16.1350   2
  -2  -3  -4 223.776 13.0705   5
  -2  -3  -4 214.159 16.0557   9
  -2  -3  -4 231.729 13.3833   4
   2   3   4 203.661 12.8379   5
   2   3   4 202.777 13.0678   4
   2   3   4 216.350 15.8858   9
   2   3   4 232.799 13.7035   6
   2   3   4 207.240 16.0736   3
   2   3   4 236.305 16.8113   7
   2   3   4 249.646 16.4787   2
   2   3   4 199.683 14.5338   1
   2   3   4 220.411 16.1068   8
  -3  -3  -4 14.5339 3.38959   6
  -3  -3  -4 18.2357 5.67591   9
  -3  -3  -4 16.1300 3.36784   4
  -3  -3  -4 21.0659 6.32432   2
  -3  -3  -4 18.9527 5.85514   7
   3   3   4 14.4683 5.64368   3
   3   3   4 28.8711 8.96354   9
   3   3   4 7.39240 4.22890   7
   3   3   4 16.8589 6.40789   8
   3   3   4 11.0283 4.70386   2
   3   3   4 19.1002 3.58274   4
   3   3   4 16.6308 3.64537   6
   3   3   4 16.0239 3.51777   5
   3   3   4 21.0159 5.47294   1
  -4  -3  -4 16.4171 9.24923   3
  -4  -3  -4 2.44406 3.67358   9
  -4  -3  -4 9.12568 5.62858   2
  -4  -3  -4 6.36448 5.22612   7
   4   3   4 8.08631 5.39283   1
   4   3   4 8.91099 8.63061   8
   4   3   4 6.73012 8.27329   7
   4   3   4 9.63203 3.62070   5
   4   3   4 2.22865 7.50115   3
   5   3   4 55.8249 13.5111   8
   4  -4  -4 -1.8755 7.95469   1
   4  -4  -4 8.78721 18.1762   8
   4  -4  -4 7.26372 4.28812   5
  -4   4   4 -18.641 11.5059   7
  -4   4   4 -23.226 15.1560   3
  -4   4   4 20.3562 19.7320   8
   3  -4  -4 13.5935 4.24162   5
   3  -4  -4 22.5139 12.9506   8
   3  -4  -4 10.4582 6.05360   1
  -3   4   4 13.2021 13.1344   3
  -3   4   4 3.41478 9.20680   9
  -3   4   4 22.8477 13.1213   8
  -3   4   4 5.77134 10.0388   7
   2  -4  -4 61.9825 11.0222   8
   2  -4  -4 51.8805 5.75631   5
   2  -4  -4 57.0466 8.47371   1
   2  -4  -4 56.1063 6.96642   4
  -2   4   4 50.6104 12.6350   7
  -2   4   4 64.0293 13.8053   3
  -2   4   4 47.6995 10.4554   8
  -2   4   4 36.2726 10.4953   9
   1  -4  -4 162.046 12.8364   1
   1  -4  -4 162.836 14.2050   8
   1  -4  -4 160.983 10.9786   4
   1  -4  -4 158.488 11.0717   5
   1  -4  -4 179.677 9.81362   6
  -1   4   4 185.236 11.6278   2
  -1   4   4 170.478 16.1567   9
  -1   4   4 169.110 17.5059   7
  -1   4   4 162.499 14.1622   8
  -1   4   4 168.906 17.8452   3
   0  -4  -4 378.597 21.6974   4
   0  -4  -4 434.545 26.4602   9
   0  -4  -4 382.181 21.4949   5
   0  -4  -4 379.555 21.8384   1
   0  -4  -4 386.899 21.2639   6
   0   4   4 406.204 25.9274   7
   0   4   4 394.938 27.6436   3
   0   4   4 405.282 23.8217   8
   0   4   4 372.749 22.3926   2
   0   4   4 394.959 26.2425   9
  -1  -4  -4 18.8342 3.05879   4
  -1  -4  -4 12.3394 2.71400   6
  -1  -4  -4 19.3258 2.65013   5
  -1  -4  -4 10.2396 3.50263   9
  -1  -4  -4 15.4466 1.92325   1
   1   4   4 14.8499 3.74279   9
   1   4   4 14.8049 3.75197   3
   1   4   4 17.3735 3.06595   6
   1   4   4 11.7019 3.51802   2
   1   4   4 18.3742 4.12628   7
   1   4   4 16.6537 2.99389   8
  -2  -4  -4 39.8533 3.96032   4
  -2  -4  -4 46.0111 3.81047   5
  -2  -4  -4 41.6021 5.26580   6
   2   4   4 24.9777 5.36915   2
   2   4   4 18.3368 3.90836   1
   2   4   4 36.9628 5.98036   3
   2   4   4 19.9421 4.60253   7
   2   4   4 33.2479 5.26915   8
   2   4   4 45.9636 4.78678   6
   2   4   4 23.8469 5.04119   9
  -3  -4  -4 3.89754 2.12631   4
  -3  -4  -4 2.74979 2.57453   9
  -3  -4  -4 9.31797 4.58252   2
  -3  -4  -4 4.45221 3.59203   7
  -3  -4  -4 7.76329 2.63470   6
  -3  -4  -4 6.07986 2.27549   5
   3   4   4 7.40477 4.47363   2
   3   4   4 3.87996 4.62649   9
   3   4   4 4.44828 3.99758   8
   3   4   4 7.45088 2.52392   5
   3   4   4 5.65286 2.32419   4
   3   4   4 9.26404 2.99033   6
   3   4   4 3.35260 3.43407   7
   3   4   4 3.02625 2.74392   1
   3   4   4 5.52998 4.23146   3
  -4  -4  -4 7.15599 5.26502   2
  -4  -4  -4 22.8349 7.88677   3
  -4  -4  -4 8.25002 3.13036   6
   4   4   4 5.38458 5.77645   2
   4   4   4 9.04992 3.32681   6
   4   4   4 5.92207 7.16616   8
   4  -5  -4 5.11637 3.92037   5
   4  -5  -4 -14.506 20.7112   8
   4  -5  -4 1.53383 8.64069   1
  -4   5   4 1.67440 20.6739   8
  -4   5   4 -15.384 22.6705   3
   3  -5  -4 3.60386 2.75363   5
   3  -5  -4 -10.072 9.58492   8
   3  -5  -4 5.34853 6.04417   1
  -3   5   4 8.49890 11.4094   8
  -3   5   4 -4.9490 11.0757   7
  -3   5   4 -4.1763 15.2157   3
   2  -5  -4 3.23093 3.99741   1
   2  -5  -4 8.93824 7.40623   8
   2  -5  -4 3.35952 2.45959   5
   2  -5  -4 8.09462 3.36147   4
  -2   5   4 -2.5999 8.98511   9
  -2   5   4 8.67284 11.2914   7
  -2   5   4 13.4894 11.0303   3
  -2   5   4 5.67313 6.84314   8
   1  -5  -4 25.9085 5.14872   1
   1  -5  -4 25.2864 4.40019   4
   1  -5  -4 29.7102 4.75435   5
   1  -5  -4 29.6991 3.51255   6
   1  -5  -4 28.2827 6.93453   8
  -1   5   4 23.1250 9.50979   7
  -1   5   4 20.9601 5.91135   8
  -1   5   4 26.1644 3.68028   2
  -1   5   4 18.7551 9.16992   9
  -1   5   4 19.6513 9.24511   3
   0  -5  -4 15.0189 2.97359   1
   0  -5  -4 13.4821 2.52491   6
   0  -5  -4 15.0069 3.34419   4
   0  -5  -4 15.1150 3.04223   5
   0   5   4 17.5449 7.80800   3
   0   5   4 9.78933 5.22324   7
   0   5   4 15.3883 5.34485   8
   0   5   4 19.3726 7.71377   9
   0   5   4 16.2011 3.75002   2
  -1  -5  -4 107.294 10.9596   9
   1   5   4 131.238 11.9561   3
   1   5   4 107.556 10.3212   7
  -2  -5  -4 76.3985 6.10610   1
  -2  -5  -4 82.2775 7.09937   6
  -2  -5  -4 75.3675 6.27967   4
  -2  -5  -4 69.1044 5.63003   5
   2   5   4 83.8720 9.26697   7
   2   5   4 76.7685 8.85849   9
   2   5   4 84.1808 9.02220   2
   2   5   4 65.6432 7.53091   8
   2   5   4 69.8742 6.21437   1
   2   5   4 72.0252 6.74885   6
   2   5   4 69.1231 8.69011   3
  -3  -5  -4 10.8774 2.93306   5
  -3  -5  -4 7.95032 3.91766   9
  -3  -5  -4 13.6804 3.45568   6
  -3  -5  -4 17.2919 3.54888   4
  -3  -5  -4 8.41737 4.69468   2
   3   5   4 12.6092 5.50891   3
   3   5   4 13.2198 6.01281   9
   3   5   4 13.6444 5.66047   2
   3   5   4 16.4096 5.74609   8
   3   5   4 12.2759 4.15811   1
   3   5   4 9.88644 5.13690   7
   3   5   4 13.6306 3.21609   5
   3   5   4 18.4937 3.94845   4
   3   5   4 13.4626 3.60132   6
   4   5   4 7.40637 7.23232   7
  -5  -5  -4 159.102 13.5406   8
   5   5   4 162.155 13.5687   8
   5   5   4 151.373 12.5960   3
   4  -6  -4 -2.4893 7.84523   1
   4  -6  -4 10.7595 4.61815   5
   4  -6  -4 23.5739 22.5552   8
  -4   6   4 -28.162 22.3452   8
  -4   6   4 -44.904 25.8539   3
   3  -6  -4 5.60790 6.62389   1
   3  -6  -4 1.95075 3.28065   5
   3  -6  -4 -22.576 15.2158   8
  -3   6   4 -21.311 17.9264   3
  -3   6   4 -11.407 14.3179   8
  -3   6   4 -11.340 12.1372   7
   2  -6  -4 10.5885 3.92683   4
   2  -6  -4 8.78289 3.20608   5
   2  -6  -4 16.2591 10.6211   8
   2  -6  -4 17.1601 6.09140   1
  -2   6   4 10.7746 12.6217   3
  -2   6   4 4.17659 11.5430   9
  -2   6   4 12.0509 9.41464   8
  -2   6   4 0.63830 10.5967   7
   1  -6  -4 0.69322 1.96661   5
   1  -6  -4 1.42270 2.53119   6
   1  -6  -4 3.00364 2.51176   1
   1  -6  -4 3.20345 3.16915   4
  -1   6   4 2.00818 1.71208   2
  -1   6   4 18.9310 12.6464   3
  -1   6   4 5.73440 8.97191   7
  -1   6   4 6.45062 9.45784   9
  -1   6   4 1.16819 4.88509   8
   0  -6  -4 617.594 31.8812   6
   0  -6  -4 580.457 32.4844   4
   0  -6  -4 615.930 32.1202   5
   0  -6  -4 596.679 32.6669   1
   0   6   4 551.714 36.6348   8
   0   6   4 566.616 32.9867   2
   0   6   4 588.784 38.7953   9
   0   6   4 580.769 40.9884   3
   0   6   4 557.109 36.8801   7
  -1  -6  -4 148.856 10.3507   6
  -1  -6  -4 135.289 9.24783   5
  -1  -6  -4 144.813 10.1832   4
   1   6   4 151.939 15.0679   3
   1   6   4 153.755 13.8629   9
   1   6   4 131.760 11.7045   8
   1   6   4 159.460 13.7972   7
   1   6   4 145.043 11.8536   2
  -2  -6  -4 52.5282 4.55524   5
  -2  -6  -4 28.4547 4.22354   1
  -2  -6  -4 60.5104 5.55402   4
  -2  -6  -4 47.2928 6.40590   6
   2   6   4 57.3575 7.92117   9
   2   6   4 39.5389 6.17143   8
   2   6   4 50.0495 7.42530   2
   2   6   4 57.6374 5.96738   6
   2   6   4 37.4600 7.46133   7
   2   6   4 33.3983 4.17170   1
   2   6   4 46.1309 7.77578   3
  -3  -6  -4 12.3926 3.76826   6
  -3  -6  -4 18.4993 6.80868   2
  -3  -6  -4 14.0302 3.30343   5
  -3  -6  -4 18.1614 4.06230   4
   3   6   4 20.7110 7.29466   3
   3   6   4 17.7220 4.33234   1
   3   6   4 18.6428 6.96891   7
   3   6   4 16.4756 4.33194   6
   3   6   4 14.8394 5.44608   8
   3   6   4 27.0533 8.10041   9
   3   6   4 14.2181 6.20800   2
  -4  -6  -4 13.4678 4.34569   6
  -4  -6  -4 17.7618 7.15786   7
  -4  -6  -4 10.1972 4.39070   9
  -4  -6  -4 10.3047 6.22268   2
   4   6   4 21.5696 9.61137   8
   4   6   4 9.34816 7.33673   2
   4   6   4 17.0619 9.83003   7
   4   6   4 15.1165 9.50224   3
  -5  -6  -4 88.2486 13.1303   3
   5   6   4 97.6014 11.7053   7
   3  -7  -4 10.5193 8.26970   1
   3  -7  -4 2.45126 2.84343   5
  -3   7   4 -23.570 20.1337   3
  -3   7   4 -20.945 19.6395   8
  -3   7   4 -19.281 12.2308   7
   2  -7  -4 0.47999 2.53142   4
   2  -7  -4 8.59933 5.33125   1
   2  -7  -4 0.42885 1.93773   5
  -2   7   4 -5.2886 10.6238   7
  -2   7   4 -15.503 13.4932   3
  -2   7   4 -6.7483 9.68778   8
  -2   7   4 -21.163 11.7769   9
   1  -7  -4 67.9578 8.34515   1
  -1   7   4 50.8998 13.5057   7
  -1   7   4 45.6408 16.4933   3
  -1   7   4 47.7800 11.4042   8
  -1   7   4 33.1882 15.3635   9
   0  -7  -4 62.9243 5.81138   6
   0  -7  -4 59.5890 5.82386   5
   0  -7  -4 59.3487 7.61466   4
   0  -7  -4 58.1064 5.90183   1
   0   7   4 53.0376 11.1582   8
   0   7   4 55.9278 14.5319   3
   0   7   4 52.5001 10.0927   7
   0   7   4 58.5347 6.41291   2
   0   7   4 52.3407 12.2975   9
  -1  -7  -4 15.6259 3.94621   4
  -1  -7  -4 20.8482 3.59750   5
  -1  -7  -4 24.7491 4.29793   6
   1   7   4 20.8902 6.15327   7
   1   7   4 22.5189 5.43947   2
   1   7   4 19.1689 6.48621   9
   1   7   4 20.4286 5.95046   8
   1   7   4 22.6514 8.09313   3
  -2  -7  -4 10.1485 2.77512   5
  -2  -7  -4 12.8469 3.63502   4
  -2  -7  -4 13.7159 3.78530   6
   2   7   4 6.31634 4.25541   3
   2   7   4 10.9035 4.74506   2
   2   7   4 13.4396 5.90179   9
   2   7   4 6.63021 4.21176   7
   2   7   4 6.38672 2.99276   8
  -3  -7  -4 24.8721 5.05824   4
  -3  -7  -4 28.2806 8.22366   2
  -3  -7  -4 35.6545 6.15112   6
   3   7   4 25.1021 6.81122   8
   3   7   4 31.1463 8.40809   7
   3   7   4 57.1084 11.8576   9
   3   7   4 23.7833 7.97257   2
   3   7   4 28.3985 8.41799   3
  -5  -7  -4 99.5934 12.6933   3
   3  -8  -4 3.98520 3.15419   5
   3  -8  -4 -3.0106 9.01284   1
  -3   8   4 -31.783 23.3017   3
  -3   8   4 -30.264 22.3932   8
   2  -8  -4 29.2137 10.7297   1
   2  -8  -4 15.2489 4.35407   5
   2  -8  -4 13.3241 4.95928   4
  -2   8   4 3.11394 22.3942   3
  -2   8   4 8.58016 12.5166   7
  -2   8   4 20.1263 17.2321   8
   1  -8  -4 102.323 11.2318   1
   1  -8  -4 83.0208 8.09919   5
   1  -8  -4 88.2713 9.38298   4
  -1   8   4 56.5298 20.0254   3
  -1   8   4 60.8317 15.0306   7
  -1   8   4 84.4303 16.6841   8
  -1   8   4 70.7205 19.6747   9
   0  -8  -4 91.8445 8.11829   1
   0  -8  -4 86.0707 7.80666   5
   0  -8  -4 86.0873 8.68158   4
   0  -8  -4 93.5262 8.00737   6
   0   8   4 72.3782 16.6928   3
   0   8   4 118.300 18.4507   8
   0   8   4 82.4296 14.0329   7
   0   8   4 85.0255 8.57724   2
   0   8   4 96.7914 17.9218   9
  -1  -8  -4 4.64131 3.57314   4
  -1  -8  -4 3.55205 2.36770   5
  -1  -8  -4 2.14391 2.25830   6
   1   8   4 5.13037 4.60429   7
   1   8   4 3.57250 5.89996   8
   1   8   4 1.12331 2.77019   2
   1   8   4 1.12340 6.21229   9
   1   8   4 -1.0621 7.32378   3
  -2  -8  -4 96.8290 8.74182   6
  -2  -8  -4 72.0066 7.60635   4
  -2  -8  -4 100.784 7.10287   5
   2   8   4 72.9562 12.0468   3
   2   8   4 85.4361 11.9592   7
   2   8   4 85.0333 10.6657   2
   2   8   4 78.7113 9.47939   8
   2   8   4 92.4588 12.2219   9
  -3  -8  -4 4.10984 3.18241   6
  -3  -8  -4 3.63055 2.88623   4
  -3  -8  -4 2.94245 3.72174   2
   3   8   4 4.93966 4.83469   3
   3   8   4 3.27727 3.45493   8
   3   8   4 3.95697 4.59138   2
   3   8   4 13.9473 5.80329   9
   3   8   4 5.58768 5.58637   7
   3  -9  -4 18.0324 10.2921   1
   3  -9  -4 8.80314 4.62154   5
  -3   9   4 -50.223 29.0445   8
   2  -9  -4 3.53566 7.04261   1
   2  -9  -4 3.65717 3.10342   4
   2  -9  -4 5.13488 3.03295   5
  -2   9   4 -20.170 20.9063   3
  -2   9   4 -9.1441 18.3387   8
  -2   9   4 8.39613 10.6694   7
   1  -9  -4 7.63037 3.18690   5
   1  -9  -4 2.38925 3.36851   4
   1  -9  -4 3.77678 3.56406   1
  -1   9   4 -17.259 13.0594   9
  -1   9   4 11.2153 17.4435   3
  -1   9   4 0.27675 11.2134   8
  -1   9   4 7.09618 8.79204   7
   0  -9  -4 258.312 17.0288   5
   0  -9  -4 270.412 18.8963   4
   0  -9  -4 270.772 17.8775   1
   0  -9  -4 252.027 17.2879   6
   0   9   4 265.936 34.5152   3
   0   9   4 254.140 27.9874   8
   0   9   4 250.859 18.9795   2
   0   9   4 243.220 24.0559   7
   0   9   4 265.530 29.4067   9
  -1  -9  -4 13.1216 3.75788   6
  -1  -9  -4 6.87049 4.59784   4
  -1  -9  -4 7.18746 2.96017   5
   1   9   4 3.84806 5.77809   7
   1   9   4 5.70055 9.88773   3
   1   9   4 7.79468 4.37382   2
   1   9   4 4.60420 6.86930   8
   1   9   4 3.62701 7.18771   9
  -2  -9  -4 6.95146 3.43564   6
  -2  -9  -4 3.60470 4.23311   2
  -2  -9  -4 5.68956 2.64312   5
  -2  -9  -4 3.35716 3.75233   4
   2   9   4 1.45857 4.08408   7
   2   9   4 6.14424 3.79865   8
   2   9   4 11.0733 6.11869   9
   2   9   4 -2.0740 4.99528   3
   2   9   4 3.04201 3.97711   2
  -3  -9  -4 57.5335 12.4173   2
  -3  -9  -4 58.7965 8.96664   6
  -3  -9  -4 82.9267 10.1339   4
   3   9   4 78.4087 15.7123   3
   3   9   4 91.1364 17.7723   7
   3   9   4 69.4944 14.6474   2
  -4  -9  -4 2.49166 3.63496   4
  -4  -9  -4 6.39483 3.71560   6
  -4  -9  -4 1.49950 4.22901   2
   4   9   4 1.23357 6.85071   7
   4   9   4 6.38264 6.98367   2
   2 -10  -4 -6.1887 7.23245   1
   2 -10  -4 0.65871 3.13975   4
   2 -10  -4 -0.6092 2.31468   5
  -2  10   4 -32.136 29.0333   3
  -2  10   4 8.15279 10.2009   7
   1 -10  -4 2.06983 2.31984   5
   1 -10  -4 2.90066 3.78160   4
   1 -10  -4 -3.6670 3.02231   1
  -1  10   4 -11.719 14.4691   8
  -1  10   4 19.6285 9.34080   7
  -1  10   4 2.55307 22.1712   3
   0 -10  -4 5.13523 2.78802   5
   0 -10  -4 -0.1856 3.51738   6
   0 -10  -4 -1.5738 4.14742   4
   0  10   4 4.98184 9.39252   9
   0  10   4 16.7088 15.5608   3
   0  10   4 -4.9909 9.09302   8
   0  10   4 12.5379 8.03615   7
  -1 -10  -4 72.8841 6.96723   5
  -1 -10  -4 64.3761 9.63758   4
  -1 -10  -4 60.0094 8.29444   6
   1  10   4 54.4065 12.2734   9
   1  10   4 77.5338 10.4117   2
   1  10   4 67.0900 13.5027   7
   1  10   4 58.1340 12.6515   8
   1  10   4 65.5478 17.0716   3
  -2 -10  -4 29.3754 8.34682   2
  -2 -10  -4 17.6386 5.39854   4
   2  10   4 42.8214 11.3261   7
   2  10   4 51.1116 11.5221   2
   2  10   4 35.5024 10.4793   3
  -3 -10  -4 24.3208 8.56400   2
  -3 -10  -4 7.24153 4.44520   6
  -3 -10  -4 14.6910 4.95243   4
   3  10   4 24.4580 9.30190   3
   3  10   4 23.7350 9.92410   7
   3  10   4 12.4015 7.17505   2
  -4 -10  -4 4.99321 5.29095   2
   4  10   4 10.0974 7.76185   2
   4  10   4 14.3509 8.98171   7
   2 -11  -4 2.90350 3.30230   4
   2 -11  -4 9.12224 7.35271   1
   2 -11  -4 -1.7719 2.76544   5
  -2  11   4 -56.756 28.4685   8
  -2  11   4 -61.581 29.3941   3
   1 -11  -4 9.36644 3.29513   5
   1 -11  -4 14.3899 5.44419   4
  -1  11   4 19.0889 22.5663   3
  -1  11   4 -4.8232 20.8305   8
  -1  11   4 25.7053 9.16402   7
   0 -11  -4 3.97734 5.11912   6
   0 -11  -4 8.80019 3.86759   5
   0 -11  -4 4.54867 4.98172   4
   0  11   4 6.17923 7.53652   7
   0  11   4 2.45546 10.1460   9
   0  11   4 2.28349 11.2887   8
   0  11   4 7.94617 15.1203   3
  -1 -11  -4 -0.4324 3.38325   6
  -1 -11  -4 1.43460 2.19180   5
  -1 -11  -4 5.23304 3.81473   2
  -1 -11  -4 3.83350 4.17557   4
   1  11   4 7.19023 6.80896   7
   1  11   4 18.8813 8.04540   9
   1  11   4 3.19823 4.67373   2
   1  11   4 7.72421 11.7010   3
  -2 -11  -4 1.99157 3.46229   6
  -2 -11  -4 2.10017 3.98961   4
   2  11   4 3.49118 5.84884   7
   2  11   4 12.7961 8.21663   3
  -3 -11  -4 8.08282 5.03671   4
   3  11   4 11.4783 7.86692   7
   3  11   4 9.71054 7.33856   2
   3  11   4 26.2392 9.37738   3
   4  11   4 35.8395 10.3877   7
   2 -12  -4 2.07481 3.07738   5
   2 -12  -4 8.29430 4.05649   4
  -2  12   4 -29.131 34.6926   3
   1 -12  -4 6.68937 3.11741   5
   1 -12  -4 2.97250 4.64551   4
  -1  12   4 -6.3370 21.2191   3
   0 -12  -4 23.6168 7.61200   4
   0 -12  -4 26.5471 5.83995   5
   0  12   4 62.9647 23.8535   3
   0  12   4 71.7644 14.9184   7
  -1 -12  -4 0.27817 4.29840   4
  -1 -12  -4 5.56714 2.51471   5
  -1 -12  -4 -4.1794 4.23111   6
  -1 -12  -4 2.32700 4.41345   2
   1  12   4 18.3200 7.99675   9
   1  12   4 16.8633 7.38473   7
   1  12   4 7.14119 13.3115   3
   1  12   4 1.88923 5.22936   2
  -2 -12  -4 21.6631 9.29895   2
  -2 -12  -4 18.2311 6.65398   4
  -2 -12  -4 13.2101 5.70323   6
   2  12   4 36.8343 10.8443   7
   2  12   4 38.6499 12.1121   3
   2  12   4 16.4745 10.0547   2
  -3 -12  -4 6.13314 5.14685   2
  -3 -12  -4 -3.4873 3.65225   6
   3  12   4 0.45240 6.23951   2
   3  12   4 13.6364 6.37889   7
   4  12   4 71.1073 11.5578   7
   1 -13  -4 11.8623 4.22896   5
   1 -13  -4 5.97008 4.82673   4
  -1  13   4 10.8254 23.2994   3
   0 -13  -4 0.15420 4.78997   4
   0 -13  -4 20.8890 4.41705   5
   0  13   4 17.4489 20.8456   3
  -1 -13  -4 13.4270 6.45578   6
  -1 -13  -4 17.1249 6.65466   4
   1  13   4 40.3685 17.3027   3
  -2 -13  -4 8.21826 5.67839   4
   4  13   4 16.8849 16.4282   2
   1 -14  -4 7.21604 5.00187   4
   0  14   4 19.6820 18.1849   3
  -1 -14  -4 17.2617 6.96584   4
   1  14   4 39.3839 15.8639   3
   0  15   4 49.7544 20.7053   3
   1  15   4 161.842 24.9105   3
   1  16   4 465.518 25.8363   7
   1  14  -5 137.402 23.0191   3
   0  14  -5 43.0285 18.0825   3
   1  13  -5 34.2571 13.9102   3
   0  13  -5 16.1202 16.8710   3
   0  13  -5 -18.322 18.0461   8
   0 -13   5 5.01240 4.80200   4
   0 -13   5 8.17745 3.00053   5
  -1  13  -5 21.5022 25.4186   3
  -1  13  -5 -66.685 39.5562   8
   1 -13   5 9.07168 3.61341   5
   1 -13   5 7.48148 4.32665   4
   3  12  -5 2.37132 6.60193   2
   2  12  -5 33.0526 8.66143   7
   2  12  -5 46.8094 13.6995   3
   2  12  -5 17.3717 10.2200   2
   2  12  -5 30.0773 10.9675   8
  -2 -12   5 13.4422 5.32347   4
  -2 -12   5 8.58090 6.79757   2
  -2 -12   5 8.25351 5.72338   6
   1  12  -5 7.56773 10.3252   8
   1  12  -5 25.7236 14.2106   3
  -1 -12   5 -0.2287 5.95992   6
   0  12  -5 -4.4120 15.8559   8
   0  12  -5 24.0482 18.0324   3
   0 -12   5 -1.9107 5.66380   6
  -1  12  -5 8.62403 21.2412   3
  -1  12  -5 -11.923 36.7020   8
   1 -12   5 9.36292 4.69378   4
   1 -12   5 9.72508 3.70485   5
   4  11  -5 81.3520 12.7765   7
   3  11  -5 27.8244 12.9906   2
   3  11  -5 38.6004 12.0120   7
   3  11  -5 42.9621 12.6931   3
  -3 -11   5 11.5014 7.94746   2
  -3 -11   5 28.4409 6.57518   4
  -3 -11   5 15.1785 6.60102   6
   2  11  -5 -0.1349 4.93331   2
   2  11  -5 9.80577 5.92090   8
   2  11  -5 17.9029 9.97377   3
   2  11  -5 10.5386 6.52778   7
  -2 -11   5 1.35748 4.32288   2
  -2 -11   5 -1.8975 2.88015   4
  -2 -11   5 0.11976 4.20388   6
   1  11  -5 16.7031 6.86489   2
   1  11  -5 31.9289 9.46313   9
   1  11  -5 26.8082 9.27079   7
   1  11  -5 30.2799 12.5694   3
   1  11  -5 23.2625 12.1259   8
  -1 -11   5 23.1368 7.25683   2
  -1 -11   5 16.6778 6.66295   6
  -1 -11   5 20.5996 6.19544   4
   0  11  -5 2.07060 16.7964   8
   0  11  -5 16.6814 16.4577   3
   0 -11   5 -3.7536 4.89273   6
  -1  11  -5 -2.7696 21.6886   3
  -1  11  -5 -10.254 28.2726   8
   1 -11   5 2.37755 2.34688   5
   1 -11   5 6.27946 4.17918   4
  -2  11  -5 -28.312 27.8112   3
   2 -11   5 -7.9285 8.44883   1
   2 -11   5 4.05333 3.74550   4
   2 -11   5 1.70727 2.73723   5
   4  10  -5 28.5692 11.3725   7
   3  10  -5 26.3067 7.69050   8
   3  10  -5 26.1833 9.82328   3
   3  10  -5 23.3748 9.55473   2
   3  10  -5 33.5253 10.8134   7
  -3 -10   5 21.6881 6.51174   6
  -3 -10   5 25.5595 5.63512   4
  -3 -10   5 19.8471 7.75504   2
   2  10  -5 59.2034 12.2899   8
   2  10  -5 72.1564 10.8321   2
   2  10  -5 48.5854 12.7468   3
   2  10  -5 61.8922 12.8278   7
  -2 -10   5 56.2052 11.3033   2
  -2 -10   5 40.1799 7.90893   6
  -2 -10   5 49.7867 8.35506   4
   1  10  -5 19.8868 8.26569   9
   1  10  -5 18.3538 7.50794   7
   1  10  -5 13.5946 6.21495   2
   1  10  -5 8.48836 9.93270   8
   1  10  -5 10.9495 10.8556   3
  -1 -10   5 11.4876 5.32061   6
  -1 -10   5 14.1542 5.62366   4
  -1 -10   5 14.7014 5.80814   2
   0  10  -5 -5.3057 13.1890   8
   0  10  -5 15.8571 13.8076   3
   0  10  -5 11.5191 4.83147   7
   0  10  -5 -0.2269 8.52475   9
   0 -10   5 -7.2319 3.89373   6
   0 -10   5 0.62560 1.96994   5
   0 -10   5 6.17267 3.97384   4
  -1  10  -5 -1.2624 24.0811   8
  -1  10  -5 1.22588 20.2120   3
  -1  10  -5 10.4315 4.86792   1
   1 -10   5 3.79897 5.89947   1
   1 -10   5 7.96341 4.53741   4
   1 -10   5 14.3771 4.30943   5
  -2  10  -5 -32.596 35.3328   8
  -2  10  -5 28.4342 7.02691   1
  -2  10  -5 -9.9007 32.4425   3
   2 -10   5 16.9119 4.80669   5
   2 -10   5 17.1022 6.16045   4
   2 -10   5 12.5070 12.0641   1
   5   9  -5 124.337 11.6917   7
   4   9  -5 1.33456 7.52665   7
   3   9  -5 13.5337 7.13668   7
   3   9  -5 25.3404 9.42558   3
   3   9  -5 27.9508 8.49565   8
   3   9  -5 17.4973 7.14586   2
  -3  -9   5 15.9176 6.74717   2
  -3  -9   5 16.8701 5.05013   6
  -3  -9   5 15.9798 4.57086   4
   2   9  -5 14.4519 7.62411   9
   2   9  -5 -0.1237 4.29654   3
   2   9  -5 -0.5083 4.06671   2
   2   9  -5 0.57447 3.91517   7
   2   9  -5 1.82386 4.21540   8
  -2  -9   5 -0.1527 3.19984   4
  -2  -9   5 4.78931 4.46473   6
  -2  -9   5 -0.6500 3.24942   2
   1   9  -5 3.66409 7.64493   9
   1   9  -5 3.27558 4.60075   7
   1   9  -5 7.52008 10.2198   8
   1   9  -5 -1.8494 9.02532   3
   1   9  -5 4.30393 4.26159   2
  -1  -9   5 6.04593 4.43734   6
  -1  -9   5 6.62740 4.15388   4
  -1  -9   5 4.61230 2.03046   5
  -1  -9   5 5.97762 4.42669   2
   0   9  -5 2.99158 13.8248   3
   0   9  -5 10.9539 5.83781   7
   0   9  -5 0.98278 9.25465   9
   0   9  -5 5.43949 4.39583   1
   0   9  -5 6.64522 13.2572   8
   0  -9   5 6.99307 5.26303   6
   0  -9   5 4.87283 2.59350   5
   0  -9   5 7.99159 4.59297   4
   0  -9   5 3.92480 3.90557   1
  -1   9  -5 19.7206 18.4752   3
  -1   9  -5 23.5518 6.14128   1
  -1   9  -5 17.2039 7.01590   7
  -1   9  -5 23.6107 21.0858   8
  -1   9  -5 -2.2849 13.8496   9
   1  -9   5 13.5242 3.87254   5
   1  -9   5 13.1585 4.82522   4
   1  -9   5 23.2303 7.57635   1
  -2   9  -5 -30.257 26.8543   3
  -2   9  -5 19.5947 5.34150   1
   2  -9   5 -5.0880 7.42055   1
   2  -9   5 1.78789 3.39852   4
   2  -9   5 4.20391 2.95934   5
   3  -9   5 10.6385 4.19432   4
   3  -9   5 8.92461 5.00785   5
   3  -9   5 1.61659 12.5652   1
   5   8  -5 74.4294 10.7605   7
   4   8  -5 5.12645 6.86199   8
   4   8  -5 8.03781 7.04056   3
   4   8  -5 0.08974 6.49091   7
  -4  -8   5 5.74784 4.83804   7
  -4  -8   5 5.26513 5.11854   2
  -4  -8   5 4.31201 3.74452   6
   3   8  -5 -2.4156 3.24649   2
   3   8  -5 0.26590 3.85648   7
   3   8  -5 1.84751 4.33441   8
   3   8  -5 -0.1131 3.15869   3
  -3  -8   5 -1.8767 3.04713   2
  -3  -8   5 -2.1827 2.28064   4
  -3  -8   5 -3.2771 2.06017   6
   2   8  -5 -0.3784 3.55742   7
   2   8  -5 2.37047 3.51399   2
   2   8  -5 3.06689 5.48842   9
   2   8  -5 1.71140 3.81235   8
   2   8  -5 -1.0181 4.11955   3
  -2  -8   5 1.21358 3.09539   4
  -2  -8   5 0.57767 3.25498   6
  -2  -8   5 0.74924 3.02351   2
   1   8  -5 4.96283 4.31211   7
   1   8  -5 9.61902 7.44225   9
   1   8  -5 9.33732 4.33499   2
   1   8  -5 -1.9240 6.55665   3
   1   8  -5 9.55498 8.75089   8
  -1  -8   5 10.9392 4.28991   2
  -1  -8   5 5.20363 1.84436   5
  -1  -8   5 11.9804 4.62481   4
  -1  -8   5 7.54641 4.33865   6
   0   8  -5 1.40744 4.29672   7
   0   8  -5 3.19491 10.9750   8
   0   8  -5 -6.2366 11.1796   3
   0   8  -5 -1.0971 2.05935   2
   0   8  -5 7.74166 11.1644   9
   0   8  -5 1.26161 3.35982   1
   0  -8   5 3.67611 4.09888   6
   0  -8   5 0.69440 2.27628   2
   0  -8   5 0.63561 2.48994   1
   0  -8   5 -0.4411 1.51485   5
   0  -8   5 2.22426 3.72557   4
  -1   8  -5 23.2231 18.9819   3
  -1   8  -5 10.4884 5.96577   7
  -1   8  -5 34.4747 17.5785   8
  -1   8  -5 15.0128 5.13448   1
  -1   8  -5 -7.1542 13.0937   9
   1  -8   5 8.21166 5.28916   6
   1  -8   5 4.05878 3.50687   4
   1  -8   5 10.8713 3.58115   5
   1  -8   5 13.4946 5.65498   1
  -2   8  -5 -3.0171 26.5001   3
  -2   8  -5 6.93945 22.6706   8
  -2   8  -5 23.5544 6.38346   1
   2  -8   5 19.6669 5.06226   5
   2  -8   5 10.2442 4.61588   4
   2  -8   5 25.2778 11.7501   1
  -3   8  -5 -54.468 27.5035   8
   3  -8   5 1.17022 3.12654   4
   3  -8   5 1.67159 2.95059   5
   3  -8   5 -12.962 8.34033   1
   5   7  -5 82.0741 12.1580   7
   4   7  -5 8.07772 7.33478   7
   4   7  -5 1.15699 5.94173   3
   4   7  -5 -0.1963 6.79468   8
  -4  -7   5 1.67895 3.53935   7
  -4  -7   5 1.78957 3.08048   6
  -4  -7   5 0.83179 3.79870   2
   3   7  -5 17.3351 6.80143   7
   3   7  -5 10.1626 5.83386   8
   3   7  -5 14.2856 6.97216   9
   3   7  -5 6.93541 4.75008   3
   3   7  -5 11.7069 6.03997   2
  -3  -7   5 12.0316 4.49821   6
  -3  -7   5 14.4991 3.71952   4
  -3  -7   5 13.2312 5.94654   2
   2   7  -5 18.5670 6.23281   3
   2   7  -5 33.5441 9.27230   9
   2   7  -5 28.6926 7.59958   2
   2   7  -5 13.1379 5.46982   8
   2   7  -5 23.5416 6.74692   7
  -2  -7   5 25.3058 6.89660   2
  -2  -7   5 23.3791 4.75785   4
  -2  -7   5 32.8054 5.70801   6
   1   7  -5 18.4477 6.48744   9
   1   7  -5 12.5270 7.88083   8
   1   7  -5 22.4267 5.85161   2
   1   7  -5 18.2542 5.30511   7
   1   7  -5 18.0873 4.16931   1
   1   7  -5 22.4976 8.34711   3
  -1  -7   5 18.1028 4.62222   4
  -1  -7   5 22.4189 3.09036   5
  -1  -7   5 18.2350 4.42497   6
  -1  -7   5 19.1047 5.28407   2
   0   7  -5 18.7197 5.18059   1
   0   7  -5 13.6497 10.3264   3
   0   7  -5 20.2209 10.9706   8
   0   7  -5 14.1971 5.00793   7
   0   7  -5 26.8258 11.3362   9
   0   7  -5 22.4207 4.71880   2
   0  -7   5 21.0912 4.76394   1
   0  -7   5 24.4147 5.28403   4
   0  -7   5 22.1986 3.88790   5
   0  -7   5 23.3729 5.06178   6
   0  -7   5 20.3883 4.49274   2
  -1   7  -5 2.92271 3.59988   1
  -1   7  -5 9.45329 11.3904   8
  -1   7  -5 9.42472 7.38293   7
  -1   7  -5 10.5574 15.3182   3
  -1   7  -5 -0.7759 13.1002   9
   1  -7   5 0.74249 4.01166   6
   1  -7   5 3.19653 2.90317   5
   1  -7   5 -0.7793 3.01417   1
   1  -7   5 2.96004 3.57232   4
  -2   7  -5 5.67060 20.7070   3
  -2   7  -5 -0.2176 15.1704   8
   2  -7   5 -0.2823 2.43384   5
   2  -7   5 3.99870 5.64456   1
   2  -7   5 3.86867 3.52866   4
  -3   7  -5 -50.837 28.9569   3
  -3   7  -5 -41.051 22.1690   8
   3  -7   5 -5.4261 7.30455   1
   3  -7   5 5.20966 3.72219   4
   3  -7   5 0.64782 2.44636   5
   5   6  -5 58.6091 14.5538   7
  -5  -6   5 92.9321 13.4230   3
   4   6  -5 6.25520 8.60077   7
   3   6  -5 10.7869 3.47161   1
   3   6  -5 12.3982 5.70904   7
   3   6  -5 11.1035 5.50830   3
   3   6  -5 21.4715 7.71992   9
   3   6  -5 9.11140 5.19905   8
   3   6  -5 10.1774 5.23628   2
  -3  -6   5 15.0568 3.43920   4
  -3  -6   5 7.13980 3.48800   6
  -3  -6   5 16.4898 6.45540   2
   2   6  -5 33.6096 7.27539   3
   2   6  -5 48.1829 9.68752   2
   2   6  -5 44.5866 8.92009   9
   2   6  -5 48.0277 8.77800   7
   2   6  -5 35.9635 7.89138   8
   2   6  -5 47.0845 4.35332   1
  -2  -6   5 41.1973 6.17462   6
  -2  -6   5 52.7079 5.29214   4
  -2  -6   5 39.3442 8.52184   2
   1   6  -5 3.11110 5.13052   8
   1   6  -5 6.93296 5.11517   3
   1   6  -5 1.67780 2.48648   7
   1   6  -5 4.50183 3.93253   9
   1   6  -5 10.1583 3.70260   2
   1   6  -5 5.29326 2.61540   1
  -1  -6   5 6.14600 1.57957   5
  -1  -6   5 9.41612 3.20355   6
  -1  -6   5 7.22393 3.28119   2
  -1  -6   5 9.56007 3.16148   4
   0   6  -5 4.49994 7.40975   8
   0   6  -5 0.70166 2.14821   1
   0   6  -5 2.01168 2.91215   7
   0   6  -5 3.02304 7.41785   3
   0   6  -5 -0.8138 7.62353   9
   0   6  -5 -0.9996 1.46541   2
   0  -6   5 -0.3214 2.52598   6
   0  -6   5 -1.0526 1.48214   2
   0  -6   5 -1.1034 0.86885   5
   0  -6   5 0.91962 1.77269   1
   0  -6   5 1.19607 2.45134   4
  -1   6  -5 15.3261 13.0388   9
  -1   6  -5 24.2785 13.7854   3
  -1   6  -5 3.42699 6.55814   7
  -1   6  -5 6.66733 8.94684   8
   1  -6   5 6.47986 3.59298   1
   1  -6   5 11.4351 3.88671   4
   1  -6   5 5.69753 3.85370   6
   1  -6   5 9.45706 2.93459   5
  -2   6  -5 24.8899 13.7953   9
  -2   6  -5 54.9596 21.9156   3
  -2   6  -5 59.0650 18.3237   8
  -2   6  -5 38.0788 12.5096   7
   2  -6   5 72.2405 13.3053   1
   2  -6   5 55.7964 8.07999   5
   2  -6   5 59.3254 8.48517   4
  -3   6  -5 -23.719 19.2631   8
  -3   6  -5 -37.197 23.9440   3
   3  -6   5 -0.5821 2.32861   5
   3  -6   5 4.72779 3.50520   4
   3  -6   5 -8.4397 5.89050   1
  -4   6  -5 -48.743 34.7290   8
   4  -6   5 3.84770 3.61247   5
   5   5  -5 53.3150 12.3479   7
  -5  -5   5 45.5409 10.7097   3
   3   5  -5 50.9513 11.3177   9
   3   5  -5 23.7969 7.27119   2
   3   5  -5 25.0025 5.27619   1
   3   5  -5 28.7479 8.34827   8
   3   5  -5 19.3197 6.24983   3
   3   5  -5 21.4196 7.11724   7
  -3  -5   5 26.9997 7.73222   2
  -3  -5   5 23.8411 3.75652   4
  -3  -5   5 16.3678 5.86516   7
  -3  -5   5 24.9479 4.81659   6
   2   5  -5 1.05339 2.22304   8
   2   5  -5 1.54726 3.09761   2
   2   5  -5 -0.1235 1.11583   1
   2   5  -5 -0.7624 1.74444   3
   2   5  -5 0.62933 2.49060   9
   2   5  -5 1.18701 2.48668   7
  -2  -5   5 0.75500 1.75204   4
  -2  -5   5 0.51696 1.96228   6
  -2  -5   5 1.29976 3.01235   2
   1   5  -5 18.7869 5.41607   9
   1   5  -5 26.4732 5.44177   2
   1   5  -5 17.4532 3.10307   1
   1   5  -5 14.0617 4.76139   3
   1   5  -5 13.5492 5.23838   8
   1   5  -5 15.3410 4.04567   7
  -1  -5   5 18.7494 3.59190   4
  -1  -5   5 16.7882 3.35869   6
   0   5  -5 86.2711 7.90028   1
   0   5  -5 102.786 14.6430   3
   0   5  -5 94.2848 13.3841   8
   0   5  -5 86.5732 8.58354   7
   0   5  -5 103.961 15.0032   9
   0   5  -5 76.5625 6.84670   2
   0  -5   5 81.1323 6.07858   5
   0  -5   5 79.8399 7.21151   1
   0  -5   5 68.6810 6.78206   2
   0  -5   5 79.2539 7.11582   4
   0  -5   5 78.3912 7.01314   6
  -1   5  -5 18.1732 7.39301   7
  -1   5  -5 17.6474 10.8186   9
  -1   5  -5 15.5509 10.0736   3
  -1   5  -5 16.5411 7.62779   8
   1  -5   5 20.6773 4.49838   6
   1  -5   5 17.2703 4.80841   1
   1  -5   5 18.3575 4.41349   4
   1  -5   5 19.3728 3.73835   5
  -2   5  -5 4.11965 9.82827   7
  -2   5  -5 1.58418 13.7226   3
  -2   5  -5 10.3255 8.53557   8
  -2   5  -5 -4.0516 10.1654   9
   2  -5   5 1.72294 2.26611   4
   2  -5   5 2.66586 2.44212   5
   2  -5   5 -1.9313 2.95836   1
  -3   5  -5 7.85881 21.3607   3
  -3   5  -5 8.15695 16.0017   8
   3  -5   5 22.5086 5.57002   4
   3  -5   5 25.2892 6.01416   5
   3  -5   5 25.9573 10.5723   1
  -4   5  -5 -33.262 24.3587   8
   4  -5   5 -2.6155 9.79974   1
   4  -5   5 2.50844 4.16633   5
  -5  -4   5 34.9963 12.0543   3
   4   4  -5 1.87866 6.43754   7
   4   4  -5 7.42411 6.97535   3
   4   4  -5 5.38175 6.70457   8
  -4  -4   5 2.25257 4.97912   2
  -4  -4   5 7.34948 4.71479   9
  -4  -4   5 17.6987 6.65125   3
   3   4  -5 22.7849 6.87847   3
   3   4  -5 23.1023 5.59002   1
   3   4  -5 19.2849 6.90069   7
   3   4  -5 32.1121 9.02992   9
   3   4  -5 18.8423 6.96650   8
   3   4  -5 29.2273 3.68989   5
  -3  -4   5 22.5958 6.32668   9
  -3  -4   5 30.4768 8.18157   2
  -3  -4   5 29.5983 3.83652   4
  -3  -4   5 24.3230 4.59095   6
  -3  -4   5 23.1744 7.06150   7
   2   4  -5 12.9745 4.58335   2
   2   4  -5 12.3996 4.04789   8
   2   4  -5 9.40854 3.48188   3
   2   4  -5 14.2084 4.34872   9
   2   4  -5 10.9317 2.73159   1
   2   4  -5 12.7769 4.04932   7
  -2  -4   5 8.31067 2.56508   6
  -2  -4   5 9.40202 4.12045   2
  -2  -4   5 10.5390 2.21550   4
   1   4  -5 65.3731 6.67544   7
   1   4  -5 55.4960 6.43958   2
   1   4  -5 58.0713 7.58413   3
   1   4  -5 53.5276 7.37179   8
   1   4  -5 59.2368 4.90111   1
   1   4  -5 56.8639 6.97662   9
  -1  -4   5 63.5592 5.16726   4
  -1  -4   5 65.3599 5.60428   6
  -1  -4   5 56.5673 6.44587   2
  -1  -4   5 64.8097 3.58418   5
   0   4  -5 6.05369 5.76949   8
   0   4  -5 -0.2104 1.99289   7
   0   4  -5 8.58800 6.65337   9
   0   4  -5 -2.1008 4.83127   3
   0   4  -5 2.09254 1.57621   2
   0   4  -5 1.36775 1.90244   1
   0  -4   5 1.10555 5.12611   9
   0  -4   5 -0.2108 1.36768   1
   0  -4   5 2.63380 1.66632   2
   0  -4   5 5.01344 1.99349   4
   0  -4   5 1.85619 1.24828   5
  -1   4  -5 8.19789 7.27786   3
  -1   4  -5 6.91999 5.87961   7
  -1   4  -5 16.9760 8.25390   9
   1  -4   5 11.3704 3.40825   1
  -2   4  -5 5.86175 8.25928   7
  -2   4  -5 4.40200 8.76411   9
  -2   4  -5 17.5008 11.3464   3
  -2   4  -5 6.57947 7.36663   8
   2  -4   5 1.88038 6.41894   8
   2  -4   5 4.76174 2.47192   5
   2  -4   5 3.16123 2.76234   4
   2  -4   5 1.18840 1.64682   6
   2  -4   5 -0.0123 3.07969   1
  -3   4  -5 11.8167 12.5393   8
  -3   4  -5 7.75610 16.5061   3
  -3   4  -5 -13.227 8.26440   9
   3  -4   5 9.68646 6.24883   1
   3  -4   5 13.4269 14.5218   8
   3  -4   5 15.9662 4.83592   4
   3  -4   5 11.7449 4.17723   5
  -4   4  -5 -32.396 19.6745   8
   4  -4   5 -2.1119 7.59803   1
   4  -4   5 6.88251 24.3414   8
   4  -4   5 1.97190 3.67148   5
   5   3  -5 67.9082 15.3687   8
   4   3  -5 6.32986 7.14288   3
   4   3  -5 4.21569 7.59067   8
   4   3  -5 6.54628 4.77240   1
   4   3  -5 0.91409 7.70114   7
  -4  -3   5 17.8471 7.76001   3
  -4  -3   5 1.67775 5.29978   2
   3   3  -5 11.9718 4.43904   1
   3   3  -5 9.41375 2.29834   5
   3   3  -5 9.40543 6.42331   9
   3   3  -5 7.87045 4.35382   7
   3   3  -5 9.15875 5.02928   8
   3   3  -5 9.85733 4.77952   3
  -3  -3   5 10.6332 4.84840   9
  -3  -3   5 7.96374 2.83477   6
  -3  -3   5 7.81717 4.41829   7
  -3  -3   5 10.1398 2.08429   4
  -3  -3   5 7.95499 4.52088   2
   2   3  -5 109.574 10.5568   2
   2   3  -5 105.310 10.8343   3
   2   3  -5 113.462 9.08428   1
   2   3  -5 106.879 6.66102   5
   2   3  -5 116.883 10.8742   9
   2   3  -5 108.685 10.9680   7
   2   3  -5 127.948 11.6362   8
  -2  -3   5 106.244 10.4496   2
  -2  -3   5 113.368 11.0371   7
  -2  -3   5 109.421 8.02871   6
  -2  -3   5 116.583 7.04376   4
   1   3  -5 458.552 26.7194   7
   1   3  -5 429.695 27.2426   3
   1   3  -5 440.658 26.6969   9
   1   3  -5 452.237 24.7684   1
   1   3  -5 456.277 26.7925   2
   1   3  -5 448.280 27.7557   8
  -1  -3   5 466.139 26.8950   2
  -1  -3   5 511.286 24.3827   4
  -1  -3   5 448.662 24.9268   6
   0   3  -5 8.32899 6.09008   3
   0   3  -5 5.59313 5.16019   8
   0   3  -5 4.70624 2.26359   1
   0   3  -5 7.68745 6.61690   9
   0   3  -5 1.96948 2.15667   7
   0  -3   5 5.45554 2.11978   1
   0  -3   5 9.42462 6.01630   9
  -1   3  -5 22.9232 6.30785   8
  -1   3  -5 23.1919 7.16697   9
  -1   3  -5 10.5360 5.78070   3
  -1   3  -5 25.0075 6.22609   7
   1  -3   5 20.9448 3.44921   5
   1  -3   5 22.4246 4.83453   1
  -2   3  -5 21.6821 7.62235   7
  -2   3  -5 18.0790 7.00173   8
  -2   3  -5 16.6457 8.34813   9
  -2   3  -5 24.2221 9.99077   3
   2  -3   5 27.6580 5.06886   5
   2  -3   5 30.7473 3.95392   6
   2  -3   5 26.2784 4.85394   4
   2  -3   5 21.4770 7.50826   8
   2  -3   5 30.1960 7.36474   1
  -3   3  -5 14.9722 12.9937   3
  -3   3  -5 6.85382 10.4130   8
  -3   3  -5 3.68140 7.45264   7
  -3   3  -5 6.86560 8.79452   9
   3  -3   5 11.9379 11.2638   8
   3  -3   5 9.61665 3.61191   4
   3  -3   5 10.5585 3.84029   5
   3  -3   5 19.8838 7.92360   1
  -4   3  -5 21.3031 17.7663   8
  -4   3  -5 -13.426 19.7190   3
   4  -3   5 14.4767 5.28700   5
   4  -3   5 14.3077 9.27884   1
   4  -3   5 -16.419 15.5382   8
   5   2  -5 81.8810 13.3975   8
   4   2  -5 3.91919 8.24798   3
   4   2  -5 3.82218 4.36255   1
   4   2  -5 4.85783 9.14093   8
  -4  -2   5 7.35253 6.04148   7
  -4  -2   5 8.29667 6.85623   3
  -4  -2   5 -5.9953 4.78404   2
  -4  -2   5 3.31052 4.64095   9
   3   2  -5 4.63790 3.82585   3
   3   2  -5 4.00185 1.89902   4
   3   2  -5 9.16803 5.00057   7
   3   2  -5 4.10854 1.95884   5
   3   2  -5 10.6893 6.60771   9
   3   2  -5 4.07458 3.14494   1
   3   2  -5 0.62181 3.32638   8
  -3  -2   5 2.26033 3.01229   7
  -3  -2   5 2.75232 4.93473   3
  -3  -2   5 4.43369 3.50041   9
  -3  -2   5 4.46453 4.25210   2
  -3  -2   5 4.64345 2.15555   6
  -3  -2   5 7.03916 1.69291   4
   2   2  -5 45.9776 6.91816   8
   2   2  -5 39.1729 6.30626   3
   2   2  -5 46.2159 3.57992   5
   2   2  -5 42.1065 7.45126   9
   2   2  -5 43.8505 3.25173   4
   2   2  -5 40.0657 6.55961   7
   2   2  -5 43.0016 5.41182   1
  -2  -2   5 45.1858 4.02068   6
  -2  -2   5 44.1493 7.44473   2
  -2  -2   5 39.4346 6.36472   9
  -2  -2   5 43.7504 3.24285   4
  -2  -2   5 43.3573 6.74502   7
   1   2  -5 163.712 12.4286   8
   1   2  -5 160.074 11.6838   7
   1   2  -5 165.404 10.7016   1
   1   2  -5 161.295 12.1399   3
   1   2  -5 163.669 8.78142   5
   1   2  -5 154.747 11.6206   9
  -1  -2   5 172.637 9.42903   4
  -1  -2   5 196.985 12.2757   2
  -1  -2   5 208.266 10.4903   6
   0   2  -5 2.70401 4.72298   9
   0  -2   5 -1.1883 1.55058   4
   0  -2   5 1.50718 2.07772   6
   0  -2   5 3.58649 1.79229   2
   0  -2   5 3.54233 4.62434   9
  -1   2  -5 62.1295 8.28890   8
  -1   2  -5 70.7346 9.27402   3
  -1   2  -5 74.9703 9.31905   9
  -1   2  -5 65.3058 7.24778   7
   1  -2   5 73.0273 5.35011   6
   1  -2   5 65.4602 6.74529   1
   1  -2   5 66.4585 5.42709   4
   1  -2   5 71.6384 8.51758   8
   1  -2   5 61.5777 5.18707   5
  -2   2  -5 37.4901 8.71556   3
  -2   2  -5 51.8290 9.97179   9
  -2   2  -5 39.4293 4.53004   2
  -2   2  -5 56.5835 8.65390   7
  -2   2  -5 43.6531 9.49859   8
   2  -2   5 48.3758 4.14178   6
   2  -2   5 46.2719 7.23448   1
   2  -2   5 52.0071 5.23441   4
   2  -2   5 48.5396 9.61311   8
   2  -2   5 46.4701 5.03845   5
  -3   2  -5 -3.0718 5.63167   9
  -3   2  -5 -3.6914 5.52648   8
  -3   2  -5 -0.0717 8.88297   3
  -3   2  -5 -0.6320 5.06052   7
   3  -2   5 -3.5198 3.03674   1
   3  -2   5 -3.5411 4.89324   8
   3  -2   5 -2.8388 1.81430   5
   3  -2   5 1.02245 2.22080   4
  -4   2  -5 17.9108 18.5980   8
  -4   2  -5 -5.0284 16.8733   3
   4  -2   5 2.62454 17.8223   8
   4  -2   5 3.66892 3.40101   5
   4  -2   5 11.7156 8.49026   1
   4   1  -5 4.69934 9.56259   3
   4   1  -5 5.18159 2.67449   5
   4   1  -5 6.93538 10.4668   8
   4   1  -5 0.35482 4.03595   1
  -4  -1   5 -0.9384 5.24857   7
  -4  -1   5 5.05651 7.69278   3
   3   1  -5 58.0638 5.49507   5
   3   1  -5 39.1813 9.40355   3
   3   1  -5 81.9105 14.5130   9
   3   1  -5 60.7044 8.54116   1
   3   1  -5 51.2387 11.4757   8
  -3  -1   5 58.4522 4.96873   6
  -3  -1   5 65.1747 9.85475   9
  -3  -1   5 67.0736 11.9343   3
  -3  -1   5 47.0447 9.53522   2
  -3  -1   5 47.3988 9.41664   7
   2   1  -5 528.025 30.8902   4
   2   1  -5 573.926 36.8489   8
   2   1  -5 521.777 35.6053   9
   2   1  -5 631.535 35.0571   1
   2   1  -5 614.108 36.4340   7
   2   1  -5 620.692 31.8701   5
  -2  -1   5 643.279 31.7215   6
  -2  -1   5 658.533 35.6444   2
  -2  -1   5 604.544 36.4372   7
  -2  -1   5 586.000 36.2895   9
   1   1  -5 466.168 27.8573   7
   1   1  -5 517.021 28.5970   8
   1   1  -5 462.936 27.4492   9
   1   1  -5 489.029 25.1886   5
   1   1  -5 477.288 26.9938   1
   1   1  -5 512.238 28.2333   3
  -1  -1   5 468.761 25.6259   6
  -1  -1   5 477.859 27.6381   9
  -1  -1   5 527.773 27.9023   2
  -1  -1   5 480.805 27.8917   7
  -1  -1   5 489.686 24.7972   4
   0   1  -5 1.50288 0.59042   7
   0   1  -5 1.43370 1.23646   1
   0   1  -5 2.47519 1.67438   9
   0   1  -5 2.81273 1.71646   3
   0   1  -5 2.73480 2.40916   8
   0  -1   5 1.83411 0.71568   5
   0  -1   5 1.30560 1.43355   2
   0  -1   5 1.27802 1.12126   6
   0  -1   5 1.33182 0.94755   4
   0  -1   5 2.38453 1.87461   9
  -1   1  -5 471.656 25.6039   7
  -1   1  -5 453.330 27.5568   8
  -1   1  -5 441.114 27.2069   3
  -1   1  -5 444.612 26.8442   9
   1  -1   5 437.318 24.0809   2
   1  -1   5 482.655 24.8472   5
   1  -1   5 462.471 26.4122   9
   1  -1   5 464.794 24.7205   4
   1  -1   5 473.377 24.4588   6
   1  -1   5 452.662 27.4068   8
   1  -1   5 448.402 26.4049   1
  -2   1  -5 1.62571 3.33635   8
  -2   1  -5 2.70597 1.80462   2
  -2   1  -5 1.31625 2.52336   7
  -2   1  -5 2.55535 3.61429   3
  -2   1  -5 2.42073 3.32353   9
   2  -1   5 0.05387 2.66607   8
   2  -1   5 0.60791 1.45060   2
   2  -1   5 3.05311 1.76407   5
   2  -1   5 1.51614 1.67800   4
   2  -1   5 1.07837 1.13043   6
   2  -1   5 2.25770 2.58947   1
  -3   1  -5 11.1589 6.78216   9
  -3   1  -5 8.77062 5.85663   7
  -3   1  -5 17.4893 8.85563   3
  -3   1  -5 13.0677 8.56433   8
   3  -1   5 11.9058 3.69434   4
   3  -1   5 9.17715 3.73866   5
   3  -1   5 14.4073 5.93408   1
   3  -1   5 10.3780 7.05799   8
  -4   1  -5 -10.050 12.3701   3
  -4   1  -5 2.15296 12.3125   8
   4  -1   5 1.42668 3.09837   5
   4  -1   5 1.55875 5.45801   1
   4  -1   5 -15.637 11.7941   8
   4   0  -5 10.1778 6.72936   1
   4   0  -5 5.97275 12.3099   3
   4   0  -5 10.8772 3.98292   5
   4   0  -5 3.17828 10.4363   8
  -4   0   5 1.29919 8.29729   3
  -4   0   5 7.39956 7.68909   7
   3   0  -5 17.0960 5.98738   1
   3   0  -5 17.6006 7.31169   8
   3   0  -5 13.5775 6.41097   3
   3   0  -5 19.3456 3.83406   5
  -3   0   5 17.7776 7.14396   2
  -3   0   5 19.2014 6.49985   9
  -3   0   5 16.0782 6.69198   7
  -3   0   5 17.9977 7.44594   3
   2   0  -5 454.656 31.4642   8
   2   0  -5 477.856 30.1344   1
   2   0  -5 537.759 26.5099   4
   2   0  -5 525.688 27.3428   5
   2   0  -5 502.193 31.9072   9
   2   0  -5 455.598 31.5901   3
  -2   0   5 531.909 30.3257   2
  -2   0   5 491.229 26.1519   6
  -2   0   5 513.980 32.8825   3
  -2   0   5 461.950 31.2575   9
  -2   0   5 513.937 31.9541   7
   1   0  -5 3576.15 180.865   9
   1   0  -5 3549.68 178.283   5
   1   0  -5 3629.12 177.795   4
   1   0  -5 3383.44 180.285   9
   1   0  -5 3568.28 181.351   8
   1   0  -5 3342.14 180.989   3
   1   0  -5 3549.74 180.166   1
  -1   0   5 3510.57 180.745   9
  -1   0   5 3571.58 177.900   6
  -1   0   5 3487.52 180.213   2
  -1   0   5 3619.24 181.079   7
  -1   0   5 3468.58 180.511   9
  -1   0   5 3694.82 181.651   3
   0   0  -5 0.18695 0.36558   9
   0   0  -5 0.59749 1.08098   1
   0   0  -5 0.55668 0.54885   5
   0   0  -5 0.35271 0.38326   3
   0   0  -5 0.00481 1.08257   8
   0   0   5 0.43151 0.38118   9
   0   0   5 1.91913 1.43661   2
   0   0   5 1.28568 0.74966   6
   0   0   5 0.25001 0.76234   7
   0   0   5 0.12817 0.50054   4
   0   0   5 0.05703 0.48637   5
  -1   0  -5 163.930 11.1668   9
  -1   0  -5 160.481 10.9933   9
  -1   0  -5 161.657 11.4446   3
  -1   0  -5 149.622 11.8902   8
  -1   0  -5 170.140 10.6287   7
   1   0   5 151.060 11.5701   8
   1   0   5 167.091 11.2871   1
   1   0   5 168.516 11.1194   9
   1   0   5 167.787 9.94305   4
   1   0   5 162.557 9.70388   6
   1   0   5 175.864 10.7236   7
   1   0   5 177.542 9.99687   5
   1   0   5 194.615 10.3809   2
   1   0   5 159.291 11.2510   3
  -2   0  -5 8.58051 3.87463   8
  -2   0  -5 11.9271 3.50711   2
  -2   0  -5 8.20932 3.43432   9
  -2   0  -5 5.78136 2.75515   7
  -2   0  -5 11.0085 4.06057   3
   2   0   5 4.41444 1.99236   5
   2   0   5 5.96086 2.24735   4
   2   0   5 7.50368 3.44326   3
   2   0   5 3.09247 2.66655   7
   2   0   5 4.55873 2.18281   2
   2   0   5 2.00806 2.83005   1
  -3   0  -5 10.0655 2.23886   6
  -3   0  -5 11.3877 4.86613   2
  -3   0  -5 9.39256 7.10566   3
  -3   0  -5 8.78745 4.88352   7
  -3   0  -5 9.41141 7.42102   8
  -3   0  -5 9.56115 5.36110   9
   3   0   5 23.8854 9.84531   3
   3   0   5 9.20366 2.53055   6
   3   0   5 10.1650 5.28844   1
   3   0   5 12.0379 3.67112   5
   3   0   5 14.6397 3.53733   4
   3   0   5 7.26971 5.65043   8
  -4   0  -5 18.6692 10.8834   8
  -4   0  -5 -4.2023 4.77617   7
  -4   0  -5 3.17816 11.7621   3
   4   0   5 4.50310 3.06096   5
   4   0   5 3.26080 5.69883   1
   4   0   5 -3.1051 9.78940   8
  -5   0  -5 37.9516 20.2706   8
   5  -1  -5 5.84592 9.36695   1
  -5   1   5 -11.878 18.6274   3
   4  -1  -5 -0.7500 4.46076   1
   4  -1  -5 0.31679 2.14539   5
   4  -1  -5 8.06169 11.6562   8
  -4   1   5 -7.8052 6.56266   7
  -4   1   5 -3.7625 9.74468   3
   3  -1  -5 27.7818 9.32959   8
   3  -1  -5 43.9966 9.12967   1
   3  -1  -5 31.3198 5.14351   5
   3  -1  -5 26.2771 9.46972   3
  -3   1   5 30.4005 9.40539   7
  -3   1   5 31.8451 8.84721   2
  -3   1   5 26.1443 9.23219   3
  -3   1   5 23.3134 7.79093   9
   2  -1  -5 175.853 16.0138   8
   2  -1  -5 196.322 11.8917   5
   2  -1  -5 192.359 11.0820   4
   2  -1  -5 180.905 14.4914   1
   2  -1  -5 178.850 15.8245   3
  -2   1   5 172.500 15.5430   7
  -2   1   5 192.482 16.7835   3
  -2   1   5 174.680 9.88323   6
  -2   1   5 184.646 15.7388   9
  -2   1   5 193.248 14.0760   2
   1  -1  -5 497.317 28.1181   1
   1  -1  -5 499.465 25.6723   4
   1  -1  -5 513.867 26.3350   5
   1  -1  -5 494.245 28.4644   9
   1  -1  -5 484.884 28.9200   8
   1  -1  -5 456.323 28.7645   3
  -1   1   5 491.614 29.2427   7
  -1   1   5 481.697 29.0609   3
  -1   1   5 493.159 28.6863   9
  -1   1   5 512.047 28.0507   2
   0  -1  -5 348.655 17.4180   8
   0  -1  -5 291.552 17.0666   4
   0  -1  -5 327.542 17.2845   5
   0  -1  -5 352.287 17.6717   9
   0  -1  -5 341.573 17.9868   1
   0   1   5 347.629 17.8761   3
   0   1   5 309.906 17.1342   4
   0   1   5 357.317 17.7791   9
   0   1   5 323.374 18.4884   2
   0   1   5 329.717 18.8509   7
   0   1   5 290.289 17.1373   6
  -1  -1  -5 489.881 26.6952   9
  -1  -1  -5 455.343 26.9251   8
  -1  -1  -5 497.813 26.6678   9
   1   1   5 464.712 26.8703   3
   1   1   5 479.499 26.6895   1
   1   1   5 510.788 26.7979   7
   1   1   5 458.326 26.9206   8
   1   1   5 443.363 26.3898   2
   1   1   5 498.002 25.6614   4
   1   1   5 488.423 26.6017   9
   1   1   5 502.266 25.6056   5
   1   1   5 506.860 25.7217   6
  -2  -1  -5 113.470 9.64160   2
  -2  -1  -5 125.722 10.8605   9
  -2  -1  -5 124.930 11.4056   3
  -2  -1  -5 108.668 9.88355   7
   2   1   5 100.460 7.72480   5
   2   1   5 131.202 11.4082   8
   2   1   5 122.856 11.0757   9
   2   1   5 115.162 10.2577   7
   2   1   5 106.875 7.59237   6
   2   1   5 116.180 10.7961   3
   2   1   5 96.5923 9.62796   1
   2   1   5 100.248 7.68254   4
   2   1   5 102.981 9.18974   2
  -3  -1  -5 22.7102 6.51330   9
  -3  -1  -5 24.3757 6.44426   2
  -3  -1  -5 22.0493 6.31114   7
  -3  -1  -5 25.2326 3.78345   6
  -3  -1  -5 25.0253 8.45003   8
  -3  -1  -5 32.3901 9.09404   3
   3   1   5 28.2360 8.78085   3
   3   1   5 29.3263 4.86756   4
   3   1   5 25.6796 5.92192   2
   3   1   5 29.7157 7.87426   8
   3   1   5 25.0635 7.00173   7
  -4  -1  -5 -4.3466 8.70619   3
  -4  -1  -5 -3.3068 3.25440   9
  -4  -1  -5 -1.8692 4.16482   7
  -4  -1  -5 16.8174 8.73525   8
   4   1   5 -1.7219 4.39681   1
   4   1   5 -14.484 7.17841   3
   4   1   5 0.09194 10.3624   8
   4   1   5 1.63444 2.67899   5
  -5  -1  -5 51.9573 18.1294   8
   4  -2  -5 14.5196 12.4191   8
   4  -2  -5 18.1183 5.55850   5
   4  -2  -5 20.7101 8.63697   1
  -4   2   5 5.05406 10.5813   7
  -4   2   5 22.8355 16.1286   3
  -4   2   5 62.4655 16.2736   8
   3  -2  -5 16.9142 6.25521   1
   3  -2  -5 16.3768 4.27878   5
   3  -2  -5 17.0713 7.42727   8
  -3   2   5 13.5509 9.56084   3
  -3   2   5 9.91548 7.24972   9
  -3   2   5 20.9982 8.14454   8
  -3   2   5 6.75851 7.52334   7
   2  -2  -5 170.146 15.6616   8
   2  -2  -5 197.922 15.2472   1
   2  -2  -5 175.022 11.7545   5
   2  -2  -5 161.868 10.8775   4
  -2   2   5 193.818 18.0656   3
  -2   2   5 164.609 14.0276   2
  -2   2   5 176.974 16.8174   7
  -2   2   5 172.607 16.0693   9
   1  -2  -5 18.8973 4.38709   8
   1  -2  -5 11.7900 3.35893   1
   1  -2  -5 20.9878 2.87422   4
   1  -2  -5 17.7751 3.05808   5
  -1   2   5 20.3429 4.73989   9
  -1   2   5 14.2226 4.17938   3
  -1  -2  -5 3527.70 185.157   4
  -1  -2  -5 3449.68 185.611   1
  -1  -2  -5 3546.26 186.236   9
  -1  -2  -5 3718.47 185.099   5
   1   2   5 3481.79 186.160   9
   1   2   5 4154.35 187.079   2
   1   2   5 3667.29 185.262   4
   1   2   5 3575.71 185.713   1
   1   2   5 4175.54 186.421   8
   1   2   5 3361.22 186.336   3
   1   2   5 3763.78 185.113   5
   1   2   5 3584.60 186.792   7
  -2  -2  -5 36.5946 5.45682   2
  -2  -2  -5 38.3554 5.70080   9
   2   2   5 43.5647 4.02789   4
   2   2   5 38.0072 6.05923   3
   2   2   5 42.0351 6.19487   9
   2   2   5 41.7554 6.23902   8
   2   2   5 46.4952 4.26002   6
   2   2   5 42.4955 4.04314   5
   2   2   5 43.1416 5.86664   7
   2   2   5 47.7743 5.70782   1
   2   2   5 38.1089 5.47408   2
  -3  -2  -5 32.1996 7.52622   2
  -3  -2  -5 23.8297 3.96627   6
  -3  -2  -5 20.8642 6.12265   9
  -3  -2  -5 29.6513 8.32673   3
  -3  -2  -5 24.5321 6.40754   7
   3   2   5 41.0415 11.1020   9
   3   2   5 23.9665 4.11987   4
   3   2   5 29.6951 8.31669   8
   3   2   5 29.7589 7.74537   7
   3   2   5 32.9330 5.11996   5
   3   2   5 31.5418 7.49296   2
   3   2   5 23.4083 6.35415   1
   3   2   5 21.6318 6.73287   3
   3   2   5 23.8549 4.10332   6
  -4  -2  -5 -1.9291 2.84348   9
  -4  -2  -5 0.87694 3.64758   7
  -4  -2  -5 -3.7936 5.50897   3
   4   2   5 2.54942 8.40617   8
   4   2   5 0.07584 2.37219   5
   4   2   5 -1.5790 4.03517   1
   4   2   5 2.44171 8.47106   3
  -5  -2  -5 74.1965 15.9309   8
   5   2   5 89.0791 19.4662   8
   4  -3  -5 3.70496 7.21489   1
   4  -3  -5 8.99555 13.1328   8
   4  -3  -5 -1.5194 2.18594   5
  -4   3   5 -17.020 14.0490   3
  -4   3   5 32.8593 15.0366   8
  -4   3   5 -1.4934 11.3021   7
   3  -3  -5 45.7453 9.78692   1
   3  -3  -5 48.2218 12.4122   8
   3  -3  -5 41.1813 6.68606   5
  -3   3   5 43.1162 12.6217   7
  -3   3   5 43.0215 11.5572   9
  -3   3   5 59.0434 13.8705   8
  -3   3   5 61.5606 16.2687   3
   2  -3  -5 17.7599 5.25130   1
   2  -3  -5 17.2342 3.79749   5
   2  -3  -5 17.9057 3.56177   4
   2  -3  -5 18.7037 6.32303   8
  -2   3   5 19.5434 6.66494   2
  -2   3   5 14.5731 7.45998   7
  -2   3   5 19.1700 7.69358   9
  -2   3   5 13.1466 6.08713   8
  -2   3   5 16.6775 6.97869   3
   1  -3  -5 745.228 37.8173   6
   1  -3  -5 750.031 39.3417   4
   1  -3  -5 744.811 39.7333   5
   1  -3  -5 761.377 41.8679   1
   1  -3  -5 729.855 42.6433   8
  -1   3   5 763.947 44.5876   3
  -1   3   5 744.977 43.7479   9
  -1   3   5 725.090 40.7181   2
  -1   3   5 742.970 44.2908   7
  -1   3   5 737.086 42.5993   8
   0  -3  -5 16.8541 5.15208   9
   0  -3  -5 7.04088 1.99252   4
   0  -3  -5 2.90181 1.86991   5
   0  -3  -5 1.74864 1.56898   1
   0   3   5 14.2485 5.91744   9
   0   3   5 5.42424 2.67704   2
   0   3   5 5.87909 1.50031   6
   0   3   5 7.36906 5.52974   7
   0   3   5 10.9931 6.27609   3
   0   3   5 8.53805 2.46740   8
  -1  -3  -5 483.857 26.5593   4
  -1  -3  -5 492.556 26.8510   6
  -1  -3  -5 473.581 28.0804   9
  -1  -3  -5 486.583 26.5378   1
  -1  -3  -5 505.941 26.3245   5
   1   3   5 476.723 27.7746   9
   1   3   5 493.627 26.5221   1
   1   3   5 483.916 28.5958   7
   1   3   5 588.746 28.9706   2
   1   3   5 509.340 26.6633   4
   1   3   5 527.807 27.0205   6
   1   3   5 476.923 28.3282   3
   1   3   5 482.549 26.9323   8
  -2  -3  -5 537.371 28.8323   5
  -2  -3  -5 547.917 29.4717   6
  -2  -3  -5 555.425 29.1776   4
  -2  -3  -5 518.076 31.9419   9
   2   3   5 514.518 28.6844   5
   2   3   5 553.891 32.1456   8
   2   3   5 507.542 28.8906   4
   2   3   5 465.889 31.6385   3
   2   3   5 618.776 29.8252   6
   2   3   5 563.326 32.8076   7
   2   3   5 523.315 31.8405   9
   2   3   5 500.521 31.5426   2
   2   3   5 526.594 30.6146   1
  -3  -3  -5 11.0696 3.01068   4
  -3  -3  -5 10.9849 4.89626   2
  -3  -3  -5 6.18338 3.46386   9
  -3  -3  -5 8.38139 5.39552   3
  -3  -3  -5 6.04024 2.25535   6
  -3  -3  -5 9.86019 4.30517   7
   3   3   5 8.29439 2.56767   4
   3   3   5 17.0773 7.32615   9
   3   3   5 10.2058 4.36090   1
   3   3   5 10.1563 4.48862   7
   3   3   5 5.13190 2.20449   6
   3   3   5 9.56216 4.26915   2
   3   3   5 8.07082 4.40641   3
   3   3   5 9.05235 4.74612   8
   3   3   5 7.32019 2.73862   5
  -4  -3  -5 1.37753 3.68265   7
  -4  -3  -5 9.27685 7.52253   3
  -4  -3  -5 1.43999 3.76970   2
  -4  -3  -5 1.18152 3.07897   9
   4   3   5 -4.1280 5.80323   7
   4   3   5 1.52260 4.22170   1
   4   3   5 1.76506 4.11447   2
   4   3   5 -4.6363 5.58299   3
   4   3   5 0.26571 2.28430   5
   4   3   5 3.55366 7.24524   8
  -5  -3  -5 85.2856 13.2869   8
   5   3   5 87.5664 14.6654   8
   4  -4  -5 5.02257 13.3514   8
   4  -4  -5 2.45115 3.51808   5
   4  -4  -5 4.28176 8.11065   1
  -4   4   5 -24.692 18.9938   3
  -4   4   5 -16.445 10.8898   7
  -4   4   5 6.44765 16.3290   8
   3  -4  -5 22.4608 8.72317   1
   3  -4  -5 10.8921 10.4853   8
   3  -4  -5 10.4862 4.00241   5
  -3   4   5 12.1649 13.3685   3
  -3   4   5 24.1687 11.8630   8
  -3   4   5 7.30638 9.65936   9
  -3   4   5 8.84064 10.3925   7
   2  -4  -5 119.796 9.80059   5
   2  -4  -5 134.181 13.1226   1
   2  -4  -5 132.849 15.9700   8
   2  -4  -5 109.579 9.36399   4
  -2   4   5 133.823 18.4268   7
  -2   4   5 132.406 11.7946   2
  -2   4   5 122.339 17.2582   9
  -2   4   5 130.163 18.2696   3
  -2   4   5 141.959 16.1080   8
   1  -4  -5 64.5202 6.09174   5
   1  -4  -5 77.1805 5.13807   6
   1  -4  -5 83.0216 9.42768   8
   1  -4  -5 80.1146 6.52990   4
   1  -4  -5 81.6086 8.15393   1
  -1   4   5 75.8219 12.0660   3
  -1   4   5 83.8807 12.4335   9
  -1   4   5 82.7935 7.61172   2
  -1   4   5 75.9598 9.09074   8
  -1   4   5 89.6449 13.7290   7
   0  -4  -5 2.81665 1.44982   6
   0  -4  -5 5.77593 4.79942   9
   0  -4  -5 1.65961 1.69818   5
   0  -4  -5 4.45805 2.11249   4
   0   4   5 11.1644 6.33658   3
   0   4   5 14.4094 3.40664   8
   0   4   5 7.99129 2.41979   2
   0   4   5 8.97814 4.89730   7
   0   4   5 14.0249 6.21901   9
  -1  -4  -5 16.6606 2.69482   5
  -1  -4  -5 14.8030 2.86684   6
  -1  -4  -5 10.0448 3.72967   9
  -1  -4  -5 17.0401 2.41235   1
   1   4   5 17.2565 4.38217   2
   1   4   5 17.5134 3.91030   9
   1   4   5 13.9754 3.99172   7
   1   4   5 15.1825 3.76046   3
   1   4   5 21.1653 2.84742   8
   1   4   5 14.0596 2.80608   6
  -2  -4  -5 655.629 32.3829   6
  -2  -4  -5 531.068 30.8944   5
  -2  -4  -5 578.532 31.4736   4
   2   4   5 633.801 31.6129   4
   2   4   5 641.710 32.6236   1
   2   4   5 537.235 34.2337   2
   2   4   5 487.180 34.1946   3
   2   4   5 543.138 34.8532   7
   2   4   5 507.598 30.8098   5
   2   4   5 620.048 34.3357   8
   2   4   5 665.484 32.3633   6
   2   4   5 542.121 34.1532   9
  -3  -4  -5 5.25161 3.82888   2
  -3  -4  -5 1.26299 2.73671   7
  -3  -4  -5 7.04899 2.47021   6
  -3  -4  -5 8.43442 3.76593   9
  -3  -4  -5 7.62960 2.49384   5
  -3  -4  -5 7.51546 2.50696   4
   3   4   5 7.20302 3.40015   1
   3   4   5 15.1674 6.44773   9
   3   4   5 3.66825 2.01271   5
   3   4   5 5.80904 2.45333   4
   3   4   5 6.08428 4.38325   8
   3   4   5 6.42697 2.40597   6
   3   4   5 8.22083 4.72040   7
   3   4   5 3.77829 3.71473   3
   3   4   5 4.11494 3.59419   2
  -4  -4  -5 5.88822 2.53944   6
  -4  -4  -5 6.24162 4.18683   9
  -4  -4  -5 7.80283 2.35295   5
  -4  -4  -5 16.4434 6.49833   3
  -4  -4  -5 0.57053 3.90245   2
   4   4   5 3.07774 6.79586   8
   4   4   5 1.63894 3.84228   1
   4   4   5 5.51328 2.90650   5
   4   4   5 0.80357 6.31506   3
   4   4   5 4.67528 5.33518   2
   4   4   5 3.63587 2.60606   6
   4   4   5 8.21553 7.74360   7
  -5  -4  -5 126.380 14.5505   8
  -5  -4  -5 213.283 16.7072   1
   5   4   5 183.683 17.5391   8
   5   4   5 168.611 13.5218   3
   4  -5  -5 3.16120 3.21541   5
   4  -5  -5 6.87783 9.34448   1
   4  -5  -5 -10.621 22.2931   8
  -4   5   5 -17.628 19.4355   3
  -4   5   5 -5.0846 19.4517   8
   3  -5  -5 5.69478 7.30439   1
   3  -5  -5 7.70321 13.7272   8
   3  -5  -5 6.71312 3.21272   5
  -3   5   5 -8.3207 10.3283   7
  -3   5   5 7.66147 16.4596   3
  -3   5   5 7.21411 13.0982   8
   2  -5  -5 1.73945 3.39192   1
   2  -5  -5 2.31105 5.42416   8
   2  -5  -5 2.82725 2.55159   5
   2  -5  -5 1.65708 2.59216   4
  -2   5   5 3.55099 5.85795   8
  -2   5   5 10.6985 11.7269   7
  -2   5   5 -1.8576 8.90470   9
  -2   5   5 10.6406 11.1491   3
   1  -5  -5 169.286 10.6022   6
   1  -5  -5 170.307 11.8324   5
   1  -5  -5 160.436 11.7897   4
   1  -5  -5 187.240 13.9659   1
   1  -5  -5 198.023 16.2686   8
  -1   5   5 182.359 15.7254   8
  -1   5   5 168.333 18.2218   9
  -1   5   5 183.069 19.9924   7
  -1   5   5 197.180 21.6995   3
  -1   5   5 164.376 11.6995   2
   0  -5  -5 2.18728 1.58856   1
   0  -5  -5 2.50531 2.05625   4
   0  -5  -5 2.50898 1.50882   6
   0  -5  -5 2.67931 1.93401   5
   0   5   5 7.65723 6.76874   9
   0   5   5 6.87612 3.98637   8
   0   5   5 2.77274 6.52207   3
   0   5   5 3.03144 2.14736   2
   0   5   5 6.32277 5.45870   7
  -1  -5  -5 710.643 43.1987   9
  -1  -5  -5 779.459 39.6017   5
  -1  -5  -5 757.450 40.1511   4
  -1  -5  -5 788.725 40.5734   6
   1   5   5 775.398 40.9827   8
   1   5   5 733.809 43.2079   7
   1   5   5 706.893 42.0410   2
   1   5   5 740.449 43.6423   3
   1   5   5 738.879 42.9290   9
   1   5   5 792.626 40.5944   6
  -2  -5  -5 201.833 12.7156   5
  -2  -5  -5 211.014 13.1578   1
  -2  -5  -5 204.208 13.2469   4
   2   5   5 256.930 17.1877   2
   2   5   5 223.545 13.4521   1
   2   5   5 266.762 14.5772   6
   2   5   5 174.410 15.7400   3
   2   5   5 196.799 15.0551   8
   2   5   5 200.995 16.1083   9
   2   5   5 212.511 16.7603   7
  -3  -5  -5 44.3585 4.88069   5
  -3  -5  -5 47.4454 9.81009   2
  -3  -5  -5 43.4010 6.55149   6
  -3  -5  -5 37.3212 7.70008   9
  -3  -5  -5 42.5186 5.92865   4
   3   5   5 60.7114 11.2889   9
   3   5   5 38.8024 6.08177   1
   3   5   5 42.8017 9.25365   3
   3   5   5 53.8910 10.8697   7
   3   5   5 37.3391 8.26511   8
   3   5   5 45.2507 10.1543   2
   3   5   5 38.6847 5.20721   5
   3   5   5 33.3337 5.93155   6
   3   5   5 40.5839 5.48033   4
   4   5   5 5.09532 6.48919   7
   4   5   5 6.10265 6.95023   8
  -5  -5  -5 195.769 16.4001   8
   5   5   5 181.662 13.3474   3
   5   5   5 188.223 16.0913   7
   4  -6  -5 49.4760 21.5702   8
   4  -6  -5 3.85022 8.79902   1
   4  -6  -5 3.18406 3.22844   5
  -4   6   5 -10.381 23.2766   8
   3  -6  -5 4.25536 6.61263   1
   3  -6  -5 -0.9930 2.64042   5
  -3   6   5 -10.682 19.1178   3
  -3   6   5 -11.733 11.4816   7
  -3   6   5 1.99946 15.4230   8
   2  -6  -5 65.4643 10.1635   1
   2  -6  -5 82.7974 17.7551   8
   2  -6  -5 71.4580 7.52238   5
   2  -6  -5 73.9937 8.85534   4
  -2   6   5 42.5960 14.6470   7
  -2   6   5 54.8523 15.7865   9
  -2   6   5 63.4019 14.5001   8
  -2   6   5 52.5875 17.7308   3
   1  -6  -5 8.29643 2.97243   5
   1  -6  -5 12.4219 3.11167   6
   1  -6  -5 11.8511 3.98741   4
   1  -6  -5 14.3467 4.37752   1
  -1   6   5 11.9847 3.05475   2
  -1   6   5 12.2955 6.45519   8
  -1   6   5 18.9976 12.6109   3
  -1   6   5 19.2374 10.8574   7
  -1   6   5 9.41080 9.58329   9
   0  -6  -5 10.0606 2.70136   5
   0  -6  -5 12.1685 3.64157   4
   0  -6  -5 4.94924 2.06459   1
   0  -6  -5 4.47018 1.99478   6
   0   6   5 9.59719 5.40108   8
   0   6   5 13.4951 9.69164   3
   0   6   5 9.82004 8.35421   9
   0   6   5 9.57980 3.01103   2
   0   6   5 5.02295 5.32737   7
  -1  -6  -5 105.106 7.89247   6
  -1  -6  -5 82.0661 6.65632   5
  -1  -6  -5 82.7907 7.25340   4
   1   6   5 84.0057 8.65857   8
   1   6   5 114.315 8.12028   6
   1   6   5 77.0823 10.7997   3
   1   6   5 98.9179 11.0722   9
   1   6   5 98.2706 10.8377   7
   1   6   5 107.322 9.37485   2
  -2  -6  -5 154.717 10.6962   1
  -2  -6  -5 174.166 10.8203   5
  -2  -6  -5 170.536 11.6903   4
  -2  -6  -5 157.839 12.0033   6
   2   6   5 152.800 11.8227   6
   2   6   5 186.824 14.7699   9
   2   6   5 172.263 15.2374   7
   2   6   5 167.755 14.5049   2
   2   6   5 179.948 15.5812   3
   2   6   5 192.095 13.8422   8
  -3  -6  -5 25.2280 4.83824   4
  -3  -6  -5 24.0433 4.11988   5
  -3  -6  -5 9.07934 3.31517   6
  -3  -6  -5 12.8504 5.72003   2
  -3  -6  -5 29.5768 4.38515   1
   3   6   5 9.27755 3.67019   6
   3   6   5 18.4941 6.81289   7
   3   6   5 15.3283 5.50670   8
   3   6   5 23.5458 7.27903   9
   3   6   5 16.7126 6.55981   3
   3   6   5 17.8756 6.58616   2
   3   6   5 15.9160 4.34866   1
   4   6   5 7.51458 8.34415   7
  -5  -6  -5 99.6810 14.2726   3
   5   6   5 119.684 11.9610   7
   5   6   5 149.729 12.1770   8
   3  -7  -5 5.37950 6.55613   1
   3  -7  -5 -21.145 16.9032   8
   3  -7  -5 -0.7736 2.66009   5
  -3   7   5 -22.894 17.2782   8
  -3   7   5 -29.036 12.6597   7
  -3   7   5 -20.359 19.3933   3
   2  -7  -5 5.94734 3.39636   4
   2  -7  -5 7.85948 3.20910   5
   2  -7  -5 7.72879 5.34901   1
  -2   7   5 0.77875 9.95415   8
  -2   7   5 1.86372 11.4413   7
  -2   7   5 -21.124 11.1994   9
  -2   7   5 -3.9207 14.6278   3
   1  -7  -5 128.965 10.9897   4
   1  -7  -5 137.233 10.2161   6
   1  -7  -5 125.377 10.3507   5
   1  -7  -5 142.359 12.5965   1
  -1   7   5 119.789 20.8499   9
  -1   7   5 127.907 17.2576   8
  -1   7   5 95.2962 20.5000   3
  -1   7   5 158.867 22.3333   7
   0  -7  -5 5.66420 3.76416   4
   0  -7  -5 5.34105 2.28212   6
   0  -7  -5 2.35523 2.40947   5
   0  -7  -5 2.09717 1.75100   1
   0   7   5 -0.4748 10.0013   3
   0   7   5 4.01227 2.53341   2
   0   7   5 9.44655 7.16485   8
   0   7   5 8.09889 8.79688   9
   0   7   5 0.13264 5.32355   7
  -1  -7  -5 168.390 12.4858   4
  -1  -7  -5 173.202 11.5509   5
  -1  -7  -5 186.934 12.5736   6
   1   7   5 169.500 15.7920   7
   1   7   5 196.612 17.3910   9
   1   7   5 195.390 15.2632   8
   1   7   5 168.290 13.9166   2
   1   7   5 191.485 18.1442   3
  -2  -7  -5 16.3741 4.02212   6
  -2  -7  -5 21.7987 3.72867   5
  -2  -7  -5 14.0842 3.54197   4
   2   7   5 17.9522 5.69520   3
   2   7   5 21.5154 6.39568   2
   2   7   5 22.9316 7.15257   9
   2   7   5 17.9922 4.09224   6
   2   7   5 21.1210 4.93659   8
   2   7   5 18.5683 6.00419   7
  -3  -7  -5 38.6346 6.46599   6
  -3  -7  -5 37.9352 6.01979   4
  -3  -7  -5 32.8767 8.83916   2
  -3  -7  -5 29.7264 4.72856   5
   3   7   5 38.4979 9.81959   7
   3   7   5 31.5850 7.46418   8
   3   7   5 37.6001 9.86799   3
   3   7   5 20.3461 4.80222   6
   3   7   5 35.6170 9.63475   9
   3   7   5 37.8472 9.41274   2
  -5  -7  -5 120.152 14.7143   3
   5   7   5 151.538 13.2162   7
   3  -8  -5 6.93626 4.50174   5
   3  -8  -5 8.28660 10.4445   1
  -3   8   5 -19.294 22.8626   8
  -3   8   5 -49.568 27.3663   3
   2  -8  -5 -0.0587 2.31130   5
   2  -8  -5 1.49706 5.04892   1
   2  -8  -5 9.14871 4.04882   4
  -2   8   5 6.54961 12.2151   7
  -2   8   5 5.46501 14.1211   8
  -2   8   5 -2.5572 22.4210   3
   1  -8  -5 20.7234 5.68449   1
   1  -8  -5 24.2574 5.93396   4
   1  -8  -5 20.4542 4.70099   5
  -1   8   5 25.2129 11.5792   8
  -1   8   5 17.7920 11.6784   7
  -1   8   5 25.3433 17.0247   3
  -1   8   5 16.0614 15.5240   9
   0  -8  -5 2.02258 2.44214   5
   0  -8  -5 2.45845 1.72926   1
   0  -8  -5 0.32864 3.55307   4
   0  -8  -5 6.18277 2.68955   6
   0   8   5 -0.1429 10.6299   9
   0   8   5 1.72184 6.94329   7
   0   8   5 4.81707 2.71513   2
   0   8   5 7.04957 8.92596   8
   0   8   5 1.96582 12.0978   3
  -1  -8  -5 13.5173 3.83403   6
  -1  -8  -5 15.4746 4.35600   4
  -1  -8  -5 10.0423 3.15474   5
   1   8   5 4.82063 4.53253   7
   1   8   5 15.9122 6.63494   8
   1   8   5 7.93571 4.05482   2
   1   8   5 6.54364 7.91224   3
   1   8   5 14.4607 7.69134   9
  -2  -8  -5 114.509 8.67093   5
  -2  -8  -5 131.879 10.4986   4
  -2  -8  -5 113.185 10.2385   6
   2   8   5 106.079 12.3695   2
   2   8   5 144.635 14.6764   9
   2   8   5 123.247 11.5939   8
   2   8   5 118.592 14.6153   3
   2   8   5 122.746 14.1763   7
  -3  -8  -5 19.4664 7.15535   2
  -3  -8  -5 19.6941 5.03384   4
  -3  -8  -5 14.3018 4.93959   6
   3   8   5 16.8494 6.31749   8
   3   8   5 13.3979 5.85367   3
   3   8   5 32.4764 8.30103   9
   3   8   5 14.3725 6.74243   2
   3   8   5 22.0339 8.20455   7
   3  -9  -5 10.7164 9.26484   1
   3  -9  -5 5.31829 3.55611   5
   2  -9  -5 3.13448 7.82078   1
   2  -9  -5 4.44960 3.22529   4
   2  -9  -5 3.40834 2.70220   5
  -2   9   5 -33.495 24.4642   3
  -2   9   5 1.88159 10.7174   7
  -2   9   5 -17.813 17.4207   8
   1  -9  -5 80.1366 10.7638   1
   1  -9  -5 44.4743 7.75779   4
   1  -9  -5 67.7599 8.87964   5
  -1   9   5 65.5331 17.7511   8
  -1   9   5 62.7283 14.8279   7
  -1   9   5 32.2465 16.7013   9
  -1   9   5 64.0781 22.6951   3
   0  -9  -5 98.8888 9.28491   6
   0  -9  -5 92.9165 8.62378   5
   0  -9  -5 108.779 9.34142   1
   0  -9  -5 70.0922 9.86455   4
   0   9   5 115.383 17.4790   7
   0   9   5 91.1153 18.7625   9
   0   9   5 78.3931 15.8660   8
   0   9   5 105.951 10.9171   2
   0   9   5 94.4814 20.4089   3
  -1  -9  -5 139.476 10.7751   6
  -1  -9  -5 138.268 9.79246   5
  -1  -9  -5 101.164 10.3884   4
   1   9   5 129.146 16.1352   8
   1   9   5 129.925 12.9989   2
   1   9   5 113.176 19.2701   3
   1   9   5 132.162 15.5371   7
   1   9   5 112.587 17.4447   9
  -2  -9  -5 0.82789 3.04362   4
  -2  -9  -5 7.66836 2.85645   5
  -2  -9  -5 6.19665 3.26516   6
   2   9   5 3.82846 6.40342   3
   2   9   5 5.92674 5.12640   2
   2   9   5 2.67007 2.83918   8
   2   9   5 -3.6403 3.86751   7
   2   9   5 10.2209 6.03412   9
  -3  -9  -5 34.4705 9.43670   2
  -3  -9  -5 36.7358 7.03609   6
  -3  -9  -5 32.6922 6.38438   4
   3   9   5 48.9023 11.3481   3
   3   9   5 54.9497 12.1630   2
   3   9   5 45.0478 11.5668   7
  -4  -9  -5 1.94336 3.18700   6
  -4  -9  -5 5.96295 5.56706   2
  -4  -9  -5 -5.5450 1.91149   4
   4   9   5 2.57962 5.77971   2
   4   9   5 -0.0121 6.30165   7
   2 -10  -5 5.11258 3.23228   5
   2 -10  -5 8.77437 8.83683   1
   2 -10  -5 8.48270 4.53736   4
  -2  10   5 -26.749 27.8104   3
  -2  10   5 -33.968 23.2366   8
   1 -10  -5 0.07436 3.88978   4
   1 -10  -5 1.91971 2.40127   5
   1 -10  -5 2.70089 4.52817   1
  -1  10   5 -6.0488 20.2493   3
  -1  10   5 -8.7726 12.8758   8
  -1  10   5 7.85081 8.76835   7
   0 -10  -5 11.6714 5.25911   4
   0 -10  -5 11.4493 3.58518   5
   0 -10  -5 8.71738 4.53479   6
   0  10   5 14.9223 14.9370   3
   0  10   5 1.03814 9.65079   8
   0  10   5 18.8558 11.5011   9
   0  10   5 15.2102 7.77251   7
  -1 -10  -5 22.0890 4.41303   5
  -1 -10  -5 43.3524 7.73490   4
  -1 -10  -5 25.5368 5.34223   6
   1  10   5 28.8495 10.2342   9
   1  10   5 27.6818 10.3002   7
   1  10   5 18.0523 8.47400   8
   1  10   5 32.4244 8.83216   2
   1  10   5 13.7280 10.3162   3
  -2 -10  -5 58.3913 11.7167   2
  -2 -10  -5 58.0000 8.61433   4
  -2 -10  -5 52.4747 7.98707   6
  -2 -10  -5 50.1050 5.52709   5
   2  10   5 71.5406 14.7173   3
   2  10   5 70.6423 14.3220   7
   2  10   5 85.7245 15.4109   2
  -4 -10  -5 10.8190 4.97575   6
  -4 -10  -5 19.0437 8.54581   2
  -4 -10  -5 24.3143 6.27438   4
   4  10   5 34.6609 13.0523   7
   4  10   5 21.8797 11.0748   2
   2 -11  -5 17.4735 8.11114   1
   2 -11  -5 -2.9022 2.96314   5
   2 -11  -5 9.06113 4.41723   4
  -2  11   5 -34.333 28.8831   3
   1 -11  -5 9.92125 5.66001   4
   1 -11  -5 7.84382 3.41911   5
  -1  11   5 -17.424 16.9369   8
  -1  11   5 -16.460 23.1695   3
  -1  11   5 9.84111 7.04281   7
   0 -11  -5 0.36062 2.48976   5
   0 -11  -5 1.38728 4.19457   4
   0 -11  -5 -2.9580 3.95342   6
   0  11   5 2.89219 11.6996   8
   0  11   5 11.8015 17.2979   3
   0  11   5 13.1360 8.47719   7
   0  11   5 2.02677 9.33925   9
  -1 -11  -5 53.2216 8.86846   6
  -1 -11  -5 58.3814 9.66121   4
  -1 -11  -5 70.8410 7.21677   5
   1  11   5 110.609 19.0145   7
   1  11   5 74.8756 18.4648   3
   1  11   5 71.9085 14.4757   9
   1  11   5 90.7857 15.8652   2
  -2 -11  -5 2.16092 4.19531   2
  -2 -11  -5 -2.9477 2.59875   6
  -2 -11  -5 2.84970 3.58767   4
   2  11   5 5.41779 6.91793   3
   2  11   5 8.36366 7.25771   2
   2  11   5 9.61748 7.86559   7
  -3 -11  -5 8.00997 6.07387   2
   3  11   5 24.7931 7.05435   3
   3  11   5 2.97777 6.37280   2
   3  11   5 14.3445 9.90721   7
   4  11   5 42.1113 9.80532   7
   2 -12  -5 6.28701 3.47703   4
   2 -12  -5 9.63367 4.83965   5
  -2  12   5 -63.133 29.8692   3
   1 -12  -5 6.74358 3.24678   5
   1 -12  -5 5.43829 4.77166   4
  -1  12   5 5.32069 27.2248   3
  -1  12   5 28.7599 8.28355   7
   0 -12  -5 9.78351 3.52229   5
   0 -12  -5 3.89234 4.49587   4
   0  12   5 13.0881 17.0063   3
   0  12   5 30.7931 9.34198   7
  -1 -12  -5 7.44474 4.42942   2
  -1 -12  -5 9.41717 3.05745   5
  -1 -12  -5 1.26632 4.31978   4
  -1 -12  -5 0.63778 4.29831   6
   1  12   5 20.8326 9.17146   7
   1  12   5 17.8462 7.20443   9
   1  12   5 12.8929 13.5602   3
   1  12   5 3.50632 6.27958   2
  -2 -12  -5 -0.1371 4.08434   4
  -2 -12  -5 -2.9495 3.35517   6
  -2 -12  -5 7.05518 5.26878   2
   2  12   5 11.5580 10.1234   2
   2  12   5 25.4367 9.96286   7
   2  12   5 22.1196 10.4432   3
   3  12   5 18.4252 8.21380   7
   3  12   5 0.15183 7.08023   2
   4  12   5 60.8598 10.8061   7
   1 -13  -5 7.95285 3.54207   5
   1 -13  -5 14.2576 6.36221   4
  -1  13   5 14.1473 28.3267   3
   0  13   5 32.6540 20.9662   3
   1  13   5 38.9942 17.3248   3
   2  13   5 55.2390 10.9332   3
   2  13   5 5.13745 8.63044   2
   4  13   5 104.765 12.4116   7
   1 -14  -5 2.58841 2.57075   5
   1 -14  -5 4.08059 4.14399   4
   0  14   5 57.4540 24.4297   3
   1  14   5 69.5751 20.4765   3
   3  14   5 18.3794 12.4742   2
   0  15   5 60.2893 20.7649   3
   1  15   5 92.9385 19.2609   3
   1  16   5 434.185 23.5675   7
   1  14  -6 87.7530 20.2113   3
   0  14  -6 59.6896 20.5486   3
   0 -14   6 9.58452 5.06829   4
   1  13  -6 32.8430 13.3508   3
   0  13  -6 27.6294 18.5705   3
   0  13  -6 2.98894 21.1109   8
   0 -13   6 3.70364 3.64750   4
   0 -13   6 8.29966 4.04536   5
  -1  13  -6 -61.686 42.3585   8
  -1  13  -6 15.2980 23.8819   3
   1 -13   6 5.03435 3.28870   5
   1 -13   6 7.32870 4.02343   4
   4  12  -6 85.2033 10.3273   7
   2  12  -6 29.8577 8.27323   7
   2  12  -6 20.4812 7.47416   8
   2  12  -6 46.8916 12.8674   3
   2  12  -6 13.9201 10.0954   2
  -2 -12   6 6.29106 4.28478   4
  -2 -12   6 12.2693 6.31274   6
  -2 -12   6 6.59442 6.66474   2
   1  12  -6 11.6414 11.5357   8
   1  12  -6 21.3363 13.6374   3
  -1 -12   6 2.91463 3.89758   4
  -1 -12   6 1.07983 5.09166   6
   0  12  -6 1.07660 18.2538   8
   0  12  -6 27.2876 17.4856   3
   0 -12   6 -5.4985 6.73960   6
   0 -12   6 6.78468 2.52164   5
   0 -12   6 4.07489 4.37898   4
  -1  12  -6 -66.757 35.3324   8
  -1  12  -6 9.58689 22.0519   3
   1 -12   6 4.35452 2.97130   5
   1 -12   6 3.90397 4.28848   4
   5  11  -6 370.342 21.1201   3
   4  11  -6 57.2088 12.1431   7
  -4 -11   6 20.3670 7.70692   6
   3  11  -6 37.0508 11.4326   3
   3  11  -6 15.2540 8.75374   7
   3  11  -6 18.4370 9.36240   2
  -3 -11   6 7.82184 4.05033   4
  -3 -11   6 0.30342 4.33203   6
  -3 -11   6 6.16214 5.64760   2
   2  11  -6 1.10882 5.55442   7
   2  11  -6 7.61206 6.05165   8
   2  11  -6 13.8827 8.03204   3
   2  11  -6 4.18049 6.61597   2
  -2 -11   6 0.91484 3.59230   4
  -2 -11   6 1.65075 4.65687   6
  -2 -11   6 1.57613 4.65634   2
   1  11  -6 44.4688 10.3494   9
   1  11  -6 30.6132 9.02576   2
   1  11  -6 42.9963 14.7761   3
   1  11  -6 45.5435 10.0605   7
   1  11  -6 23.3013 12.5893   8
  -1 -11   6 20.1576 6.15881   4
  -1 -11   6 17.4866 6.39989   6
  -1 -11   6 19.6776 6.79386   2
   0  11  -6 3.67268 17.6724   8
   0  11  -6 3.65586 12.6927   3
   0 -11   6 4.30508 3.93956   4
   0 -11   6 -0.6648 4.81240   6
   0 -11   6 6.19883 2.61453   5
  -1  11  -6 -40.323 29.3613   8
  -1  11  -6 27.5743 23.1929   3
   1 -11   6 1.27344 2.51149   5
   1 -11   6 2.03151 3.46125   4
  -2  11  -6 -36.279 27.8028   3
   2 -11   6 2.32407 3.57043   4
   2 -11   6 5.28190 3.42277   5
   4  10  -6 54.0456 12.5551   7
  -4 -10   6 19.4663 11.0147   2
   3  10  -6 33.8600 11.6698   3
   3  10  -6 38.9448 12.7367   2
   3  10  -6 34.3730 11.3731   8
   3  10  -6 59.7491 15.3888   7
  -3 -10   6 34.3088 6.95526   4
  -3 -10   6 28.1052 7.30729   6
  -3 -10   6 27.9946 9.25391   2
   2  10  -6 23.0077 8.44567   8
   2  10  -6 34.6010 11.0097   3
   2  10  -6 22.1350 8.43078   7
   2  10  -6 36.5368 10.2379   2
  -2 -10   6 19.4906 7.40850   2
  -2 -10   6 9.21455 4.38038   4
  -2 -10   6 19.4509 6.36840   6
   1  10  -6 5.48719 4.62344   2
   1  10  -6 10.9092 10.6403   3
   1  10  -6 1.90261 8.80796   8
   1  10  -6 9.42143 6.00700   7
   1  10  -6 13.7480 6.87100   9
  -1 -10   6 6.08207 4.51866   4
  -1 -10   6 2.37002 3.45494   2
  -1 -10   6 5.02487 4.90439   6
   0  10  -6 11.7200 4.93396   7
   0  10  -6 9.47604 9.29097   9
   0  10  -6 -2.5984 13.5968   8
   0  10  -6 -0.3572 12.7281   3
   0 -10   6 0.68157 3.33592   4
   0 -10   6 1.11310 2.05871   5
   0 -10   6 -8.1954 3.86009   6
  -1  10  -6 6.89633 4.76299   1
  -1  10  -6 -10.759 24.8261   8
  -1  10  -6 12.3937 19.6041   3
   1 -10   6 -5.9284 4.57624   1
   1 -10   6 2.43947 3.78224   4
   1 -10   6 2.58174 2.54395   5
  -2  10  -6 -37.218 31.8684   3
  -2  10  -6 -54.656 33.3000   8
  -2  10  -6 13.7738 4.52838   1
   2 -10   6 1.70231 2.55757   5
   2 -10   6 -15.635 9.46454   1
   2 -10   6 1.79007 2.97099   4
   5   9  -6 128.272 11.5040   7
   4   9  -6 6.75671 8.19861   7
  -4  -9   6 1.27150 4.07333   6
  -4  -9   6 4.43350 5.51557   2
  -4  -9   6 3.88267 4.21743   7
   3   9  -6 15.4994 8.07238   2
   3   9  -6 11.7382 6.88236   3
   3   9  -6 19.7416 7.62565   8
   3   9  -6 10.5859 7.80859   7
  -3  -9   6 11.8806 5.25128   6
  -3  -9   6 14.9071 6.83333   2
  -3  -9   6 16.1984 4.61721   4
   2   9  -6 1.20813 5.20532   3
   2   9  -6 -4.9484 3.29668   7
   2   9  -6 -4.9327 3.06462   2
   2   9  -6 2.20375 4.98123   8
   2   9  -6 5.58095 5.74991   9
  -2  -9   6 -1.0171 3.13327   4
  -2  -9   6 1.32809 3.48838   6
  -2  -9   6 -3.3470 3.00337   2
   1   9  -6 -0.3794 3.48240   2
   1   9  -6 -1.8897 3.76398   7
   1   9  -6 8.23577 7.97483   9
   1   9  -6 -5.4819 8.80390   8
   1   9  -6 -3.6853 8.62472   3
  -1  -9   6 3.14949 1.66675   5
  -1  -9   6 1.97091 4.41734   6
  -1  -9   6 6.95235 4.49949   4
  -1  -9   6 -0.8361 2.97321   2
   0   9  -6 41.6620 16.5538   8
   0   9  -6 34.6545 12.3289   9
   0   9  -6 27.4594 8.43009   1
   0   9  -6 36.5376 8.50449   7
   0   9  -6 41.4145 16.9793   3
   0  -9   6 36.4628 5.78014   5
   0  -9   6 32.9603 7.83854   1
   0  -9   6 31.5444 7.20883   6
   0  -9   6 36.8375 7.25596   4
  -1   9  -6 11.4162 14.8536   9
  -1   9  -6 28.6863 7.81856   1
  -1   9  -6 17.6078 18.6729   3
  -1   9  -6 23.0940 21.6646   8
  -1   9  -6 19.9687 6.76952   7
   1  -9   6 24.0868 6.09840   4
   1  -9   6 26.9291 5.50361   5
   1  -9   6 20.8536 7.61215   1
  -2   9  -6 -19.099 27.4845   3
  -2   9  -6 29.8861 7.52499   1
  -2   9  -6 -24.537 26.8251   8
   2  -9   6 13.2203 5.28860   4
   2  -9   6 7.88871 9.85851   1
   2  -9   6 9.64885 4.04150   5
  -3   9  -6 -66.798 32.7476   8
   3  -9   6 8.45681 3.91740   4
   3  -9   6 -4.6065 8.78319   1
   3  -9   6 7.70129 5.36697   5
   5   8  -6 57.9272 10.7459   7
   4   8  -6 7.96610 9.66562   7
   4   8  -6 11.6013 8.29002   3
   4   8  -6 8.33392 8.04441   8
  -4  -8   6 10.1469 5.65222   7
  -4  -8   6 3.20085 3.95039   6
  -4  -8   6 3.15378 5.85014   2
   3   8  -6 -0.5333 3.03155   3
   3   8  -6 0.62309 4.34132   2
   3   8  -6 0.35483 3.69745   8
   3   8  -6 1.36095 3.90998   7
  -3  -8   6 6.09627 5.14088   2
  -3  -8   6 1.11727 2.86801   6
  -3  -8   6 3.08150 2.82166   4
   2   8  -6 24.9881 7.96564   8
   2   8  -6 38.9422 10.9362   9
   2   8  -6 27.9016 8.26632   2
   2   8  -6 13.9892 6.41455   3
   2   8  -6 24.9539 7.47747   7
  -2  -8   6 31.9650 6.05051   4
  -2  -8   6 21.9814 7.20099   2
  -2  -8   6 24.6682 5.90923   6
   1   8  -6 4.32339 7.37468   3
   1   8  -6 6.91263 3.85634   2
   1   8  -6 3.96941 4.08235   7
   1   8  -6 5.72253 8.60751   8
   1   8  -6 9.38461 5.05166   1
   1   8  -6 6.18693 7.08412   9
  -1  -8   6 8.72797 4.37308   6
  -1  -8   6 8.70701 4.16045   4
  -1  -8   6 10.6173 4.39830   2
  -1  -8   6 6.27062 1.85259   5
   0   8  -6 66.0262 16.5556   3
   0   8  -6 76.1065 17.5638   8
   0   8  -6 63.7812 10.2477   7
   0   8  -6 66.6027 16.0433   9
   0   8  -6 64.4904 9.02427   1
   0  -8   6 66.8293 8.12795   1
   0  -8   6 61.7158 8.35091   4
   0  -8   6 60.3850 6.97348   2
   0  -8   6 85.5406 10.0624   6
   0  -8   6 54.3263 5.92134   5
  -1   8  -6 6.84074 4.21603   1
  -1   8  -6 0.10823 13.1636   9
  -1   8  -6 14.2350 6.22241   7
  -1   8  -6 8.46041 16.3192   3
  -1   8  -6 11.7108 14.6509   8
   1  -8   6 9.72198 4.98388   1
   1  -8   6 1.20913 4.34615   6
   1  -8   6 5.90979 2.94465   5
   1  -8   6 8.33670 3.80256   4
  -2   8  -6 17.8033 5.81430   1
  -2   8  -6 12.5164 27.7719   3
  -2   8  -6 -3.0124 24.2068   8
   2  -8   6 13.8064 9.09005   1
   2  -8   6 12.7071 4.39670   5
  -3   8  -6 -43.747 30.4358   8
   3  -8   6 -25.547 10.7364   1
   3  -8   6 7.38631 4.12242   4
   3  -8   6 -0.2780 2.98462   5
   5   7  -6 85.5341 12.0921   7
   4   7  -6 9.58641 7.37093   3
   4   7  -6 3.66291 8.39406   7
  -4  -7   6 3.46273 4.99276   2
  -4  -7   6 5.35913 4.58441   7
  -4  -7   6 0.88849 3.42605   6
   3   7  -6 5.94245 4.41112   3
   3   7  -6 14.3686 6.49970   2
   3   7  -6 15.6656 7.46387   8
   3   7  -6 15.7483 7.28472   9
   3   7  -6 10.2868 6.05483   7
  -3  -7   6 15.1595 4.82565   6
  -3  -7   6 7.13604 5.10880   2
  -3  -7   6 10.1436 3.56732   4
   2   7  -6 1.92086 3.12357   3
   2   7  -6 2.30615 3.75689   8
   2   7  -6 2.49247 1.95614   1
   2   7  -6 2.56456 3.18577   2
   2   7  -6 -0.3403 2.44567   7
   2   7  -6 3.03567 5.16279   9
  -2  -7   6 1.69833 3.23088   2
  -2  -7   6 5.95077 3.52817   6
  -2  -7   6 0.94883 2.70353   4
   1   7  -6 12.1650 7.17250   3
   1   7  -6 18.8443 6.47685   9
   1   7  -6 12.0383 7.98687   8
   1   7  -6 20.6221 5.41154   2
   1   7  -6 16.5572 5.18027   7
   1   7  -6 24.4541 4.86021   1
  -1  -7   6 18.5194 2.76374   5
  -1  -7   6 19.8343 5.01451   6
  -1  -7   6 18.9766 5.20330   2
  -1  -7   6 23.1639 4.78485   4
   0   7  -6 18.0597 10.5090   8
   0   7  -6 20.1829 5.85094   7
   0   7  -6 16.6044 11.9243   3
   0   7  -6 21.2767 10.3296   9
   0   7  -6 26.3297 5.71142   1
   0  -7   6 26.0297 5.46789   6
   0  -7   6 22.8168 4.60657   2
   0  -7   6 19.4768 4.94107   1
   0  -7   6 20.8567 3.72002   5
   0  -7   6 23.0952 5.25435   4
  -1   7  -6 5.20808 6.49569   7
  -1   7  -6 6.84223 11.9219   8
  -1   7  -6 -3.0964 2.97598   1
  -1   7  -6 1.94044 11.7946   9
  -1   7  -6 12.3127 17.8617   3
   1  -7   6 -2.3344 2.68989   1
   1  -7   6 -0.3212 1.80837   5
   1  -7   6 0.59309 3.78254   4
   1  -7   6 -1.4216 4.00229   6
  -2   7  -6 -6.0647 15.8905   8
  -2   7  -6 8.97431 4.05631   1
  -2   7  -6 3.20452 18.9419   3
   2  -7   6 6.24622 3.89287   4
   2  -7   6 6.80238 3.03382   5
   2  -7   6 3.23653 5.38148   1
  -3   7  -6 -41.947 23.9371   8
   3  -7   6 1.43918 3.28068   4
   3  -7   6 0.27642 2.56039   5
   3  -7   6 -5.9819 7.75478   1
   5   6  -6 37.1761 11.9523   7
  -5  -6   6 51.4286 10.9721   3
   4   6  -6 16.8602 10.7354   7
   4   6  -6 5.30616 6.95222   3
   4   6  -6 14.4819 9.82379   8
  -4  -6   6 11.9679 6.39896   2
  -4  -6   6 10.1171 4.47753   6
  -4  -6   6 12.0048 5.97547   7
   3   6  -6 -1.4378 2.80741   8
   3   6  -6 1.63051 3.33378   3
   3   6  -6 2.80601 4.33822   9
   3   6  -6 1.74704 3.44040   7
   3   6  -6 -0.2915 1.64256   1
   3   6  -6 -0.1453 3.36421   2
  -3  -6   6 0.94039 2.19601   4
  -3  -6   6 2.23803 2.86094   6
  -3  -6   6 -2.8109 2.42961   7
  -3  -6   6 1.86707 3.75515   2
   2   6  -6 19.0652 5.74344   3
   2   6  -6 22.0047 6.45103   2
   2   6  -6 18.2730 5.87250   8
   2   6  -6 17.2196 5.29596   7
   2   6  -6 35.6191 8.30545   9
   2   6  -6 25.6074 3.29103   1
  -2  -6   6 26.8203 6.69597   2
  -2  -6   6 29.3998 4.50217   4
  -2  -6   6 32.8122 5.52210   6
   1   6  -6 166.281 15.1370   9
   1   6  -6 162.082 13.2869   2
   1   6  -6 169.194 16.6275   3
   1   6  -6 172.357 16.9096   8
   1   6  -6 169.612 11.3310   1
   1   6  -6 172.557 13.7274   7
  -1  -6   6 167.390 13.4135   2
  -1  -6   6 153.476 11.6644   6
  -1  -6   6 169.118 11.5326   4
  -1  -6   6 178.149 9.83559   5
   0   6  -6 26.3426 10.4724   3
   0   6  -6 19.7999 5.07506   7
   0   6  -6 24.0230 9.75440   8
   0   6  -6 19.2861 8.42079   9
   0   6  -6 29.0523 5.24203   1
   0  -6   6 21.5520 4.49650   4
   0  -6   6 25.7784 3.80170   5
   0  -6   6 24.0026 4.41421   2
   0  -6   6 24.4995 4.65087   1
   0  -6   6 25.1684 4.86961   6
  -1   6  -6 4.07059 3.59450   1
  -1   6  -6 11.0802 10.2575   8
  -1   6  -6 17.5776 14.2688   3
  -1   6  -6 15.6971 11.7376   9
  -1   6  -6 2.34983 6.52718   7
   1  -6   6 8.39859 3.86004   4
   1  -6   6 3.19302 2.99807   1
   1  -6   6 3.11283 2.18029   5
   1  -6   6 6.62600 4.08373   6
  -2   6  -6 0.77534 13.1249   9
  -2   6  -6 22.9063 17.1918   3
  -2   6  -6 22.6024 14.3896   8
  -2   6  -6 12.0080 9.64585   7
   2  -6   6 21.2406 5.48895   4
   2  -6   6 24.2950 8.10069   1
   2  -6   6 17.4872 4.47587   5
  -3   6  -6 -19.949 19.7252   8
  -3   6  -6 -31.325 24.6186   3
   3  -6   6 -3.2379 7.56193   1
   3  -6   6 8.14302 3.86245   5
   3  -6   6 4.38349 3.41267   4
   4  -6   6 2.33661 3.74744   5
   5   5  -6 32.6266 12.4272   7
  -5  -5   6 40.9936 10.2899   3
   4   5  -6 4.33267 7.79963   8
   3   5  -6 34.0034 9.41325   8
   3   5  -6 33.3200 8.27514   3
   3   5  -6 50.8187 11.5135   9
   3   5  -6 36.4123 6.57691   1
   3   5  -6 34.8585 8.84754   7
  -3  -5   6 38.3433 4.80718   4
  -3  -5   6 36.0512 6.08648   6
  -3  -5   6 33.7911 8.50040   7
  -3  -5   6 34.8318 8.69505   2
   2   5  -6 27.4354 6.31785   3
   2   5  -6 51.7127 9.28974   9
   2   5  -6 29.1056 6.38022   7
   2   5  -6 35.2378 4.15607   1
   2   5  -6 40.6006 8.59003   2
   2   5  -6 40.3316 6.91438   8
  -2  -5   6 36.5326 4.55641   4
  -2  -5   6 38.4078 5.67070   6
  -2  -5   6 41.5297 8.58475   2
   1   5  -6 63.2836 8.48913   9
   1   5  -6 47.9791 8.02679   3
   1   5  -6 54.8459 8.95219   8
   1   5  -6 59.0330 6.80264   7
   1   5  -6 59.2843 5.47541   1
   1   5  -6 59.3236 6.95789   2
  -1  -5   6 55.2126 6.74075   2
  -1  -5   6 60.8261 5.54979   4
  -1  -5   6 57.4515 3.77349   5
  -1  -5   6 64.3398 6.03725   6
   0  -5   6 45.0396 6.02003   4
   0  -5   6 52.6186 5.62187   6
   0  -5   6 42.9069 4.13197   5
  -1   5  -6 22.6291 10.9856   3
  -1   5  -6 25.3721 9.15910   8
  -1   5  -6 16.3530 7.26998   7
  -1   5  -6 17.7042 11.2733   9
   1  -5   6 21.2598 4.41477   4
   1  -5   6 30.2681 4.83995   5
   1  -5   6 27.8952 5.26179   6
   1  -5   6 23.6541 5.47192   1
  -2   5  -6 -13.618 9.70027   9
  -2   5  -6 1.18373 9.02043   8
  -2   5  -6 1.18329 9.23733   7
  -2   5  -6 3.30004 12.2849   3
   2  -5   6 -0.4122 2.02319   5
   2  -5   6 3.01116 2.87514   4
   2  -5   6 -0.9688 2.93621   1
  -3   5  -6 -3.6898 20.2847   3
  -3   5  -6 -12.352 13.6253   8
   3  -5   6 6.68116 7.52778   1
   3  -5   6 8.79548 3.97614   4
   3  -5   6 11.6198 4.29096   5
  -4   5  -6 -40.340 24.0663   8
   4  -5   6 -0.0056 2.97178   5
   4  -5   6 0.54782 9.72844   1
  -5  -4   6 -2.1596 8.26759   2
  -5  -4   6 23.6592 10.9998   3
   4   4  -6 -0.4854 6.70327   7
   4   4  -6 3.31037 3.87362   1
   4   4  -6 4.56386 7.00747   3
   4   4  -6 5.21309 7.56831   8
  -4  -4   6 1.31767 5.67175   2
  -4  -4   6 13.6522 6.32117   3
  -4  -4   6 6.23301 4.38795   9
  -4  -4   6 5.24541 4.69951   7
   3   4  -6 10.2402 5.90917   9
   3   4  -6 5.84608 3.17553   1
   3   4  -6 3.63071 2.30853   5
   3   4  -6 1.97417 2.84255   3
   3   4  -6 5.22743 4.52847   8
   3   4  -6 3.41956 3.51698   7
  -3  -4   6 5.59432 1.82578   4
  -3  -4   6 1.28209 3.16483   7
  -3  -4   6 2.78460 2.81358   9
  -3  -4   6 6.91240 4.71975   2
  -3  -4   6 5.33151 2.74887   6
   2   4  -6 84.1740 4.89129   5
   2   4  -6 81.6409 9.40067   2
   2   4  -6 79.4613 9.48468   3
   2   4  -6 80.4391 9.69943   8
   2   4  -6 87.4006 9.49198   9
   2   4  -6 89.3614 7.39697   1
   2   4  -6 79.7214 9.09796   7
  -2  -4   6 89.3596 7.23488   6
  -2  -4   6 88.0546 4.93222   5
  -2  -4   6 81.1221 5.92945   4
  -2  -4   6 90.5377 9.61660   2
   1   4  -6 72.5606 8.62079   8
   1   4  -6 75.2693 8.26774   3
   1   4  -6 65.9918 7.05853   2
   1   4  -6 71.2102 6.94006   7
   1   4  -6 65.3047 7.43637   9
   1   4  -6 69.2746 5.69458   1
  -1  -4   6 64.8364 5.72112   6
  -1  -4   6 64.7406 7.00881   2
  -1  -4   6 71.8084 5.43406   4
  -1  -4   6 65.6680 3.85422   5
  -1  -4   6 65.9269 7.39445   9
   0   4  -6 1973.26 106.758   3
   0   4  -6 1962.78 106.809   8
   0   4  -6 1859.92 102.185   7
   0   4  -6 2011.18 105.967   9
   0   4  -6 2076.53 102.758   1
   0  -4   6 2075.95 100.904   5
   0  -4   6 1960.19 101.633   6
   0  -4   6 2033.06 101.638   4
   0  -4   6 1895.08 101.359   2
   0  -4   6 1975.31 106.254   9
   0  -4   6 1934.28 102.289   1
  -1   4  -6 177.102 15.7384   7
  -1   4  -6 156.666 18.4091   9
  -1   4  -6 176.055 17.2333   8
  -1   4  -6 172.166 19.1820   3
   1  -4   6 163.984 11.3064   5
   1  -4   6 170.574 13.3263   1
   1  -4   6 180.854 11.7024   6
   1  -4   6 185.541 12.0345   4
  -2   4  -6 28.1050 9.92793   8
  -2   4  -6 13.9009 9.36523   9
  -2   4  -6 18.8200 9.76102   7
  -2   4  -6 25.1506 13.4250   3
   2  -4   6 32.7915 5.61058   5
   2  -4   6 27.8965 7.42374   1
   2  -4   6 25.8101 4.13117   6
   2  -4   6 39.1834 6.34188   4
  -3   4  -6 30.3219 17.2632   3
  -3   4  -6 12.2444 11.3933   9
  -3   4  -6 32.0162 15.7270   8
   3  -4   6 43.0243 11.3948   1
   3  -4   6 33.6138 6.50048   5
   3  -4   6 27.2729 6.18971   4
   3  -4   6 35.6054 17.6156   8
  -4   4  -6 -6.4401 28.1793   3
  -4   4  -6 -10.317 23.5251   8
   4  -4   6 12.6791 5.30204   5
   4  -4   6 13.6982 11.1675   1
   5   3  -6 1.43603 6.43423   1
  -5  -3   6 22.6653 12.6387   3
   3   3  -6 2.49619 3.20267   3
   3   3  -6 2.14057 2.45664   1
   3   3  -6 11.8230 6.12463   9
   3   3  -6 0.11856 2.86847   8
   3   3  -6 4.48083 1.67615   5
   3   3  -6 6.97968 4.35158   7
  -3  -3   6 2.32802 1.45509   4
  -3  -3   6 3.38094 3.50046   7
  -3  -3   6 7.23230 4.44600   2
  -3  -3   6 9.79492 2.89770   6
  -3  -3   6 2.14600 2.41888   9
   2   3  -6 31.0399 2.50824   5
   2   3  -6 26.3755 5.79528   3
   2   3  -6 35.1135 7.13881   8
   2   3  -6 38.3349 7.02220   9
   2   3  -6 26.4893 4.78769   1
   2   3  -6 29.5744 6.14103   7
  -2  -3   6 29.0838 6.00638   7
  -2  -3   6 35.3355 7.00114   2
  -2  -3   6 32.8578 4.43598   6
  -2  -3   6 29.7040 2.78608   4
   1   3  -6 96.3511 6.78247   1
   1   3  -6 98.4560 8.81816   3
   1   3  -6 87.1894 8.05599   2
   1   3  -6 104.163 9.58650   8
   1   3  -6 87.4667 7.97738   9
   1   3  -6 93.1305 8.04679   7
  -1  -3   6 87.8616 8.06785   2
  -1  -3   6 88.8875 6.02947   4
  -1  -3   6 72.7929 6.44107   6
   0   3  -6 72.1952 10.1273   8
   0   3  -6 71.5824 11.1101   3
   0   3  -6 76.4608 11.1651   9
   0   3  -6 66.4118 5.91583   7
   0   3  -6 76.6765 6.74784   1
   0  -3   6 77.9794 5.08215   5
   0  -3   6 77.0245 6.40902   1
   0  -3   6 78.5339 6.15592   6
   0  -3   6 78.1564 5.94685   4
   0  -3   6 78.6199 5.96886   2
   0  -3   6 74.6511 10.5935   9
  -1   3  -6 72.3374 9.70402   8
  -1   3  -6 65.5930 10.5042   9
  -1   3  -6 75.9846 12.4130   3
  -1   3  -6 64.4608 9.56873   7
   1  -3   6 63.1317 5.58718   5
   1  -3   6 66.8187 7.22871   1
   1  -3   6 71.3052 6.14865   6
   1  -3   6 78.0788 6.17617   4
  -2   3  -6 6.41902 6.48839   9
  -2   3  -6 2.10335 4.95601   8
  -2   3  -6 0.01028 5.83863   7
  -2   3  -6 2.99665 8.01734   3
   2  -3   6 1.55895 2.87436   1
   2  -3   6 1.68733 1.96813   4
   2  -3   6 1.59109 1.98905   5
   2  -3   6 2.71342 5.13778   8
   2  -3   6 2.33729 1.60947   6
  -3   3  -6 15.4988 11.0750   8
  -3   3  -6 10.9767 13.5847   3
  -3   3  -6 1.93034 6.76747   7
  -3   3  -6 5.09033 8.62266   9
   3  -3   6 4.80461 10.0195   8
   3  -3   6 14.5707 4.36441   4
   3  -3   6 16.1224 7.34114   1
   3  -3   6 10.6526 4.19255   5
  -4   3  -6 11.9974 20.9783   8
  -4   3  -6 -1.1143 21.8773   3
   4  -3   6 -29.488 19.6209   8
   4  -3   6 25.8186 6.53009   5
   4  -3   6 15.1736 9.81832   1
   4   2  -6 -0.2300 3.70556   1
   4   2  -6 3.49398 6.63790   3
   4   2  -6 0.85384 7.35582   8
  -4  -2   6 2.05242 5.12931   7
  -4  -2   6 -4.7134 4.78764   2
  -4  -2   6 -0.6253 3.88785   9
  -4  -2   6 4.31227 6.66382   3
   3   2  -6 35.3627 7.49317   1
   3   2  -6 58.6778 13.1015   9
   3   2  -6 34.6628 4.84956   5
   3   2  -6 37.9043 8.71518   3
   3   2  -6 35.5745 9.57290   8
   3   2  -6 31.6374 8.19423   7
  -3  -2   6 40.1663 5.17761   6
  -3  -2   6 34.9041 9.30947   3
  -3  -2   6 41.2201 9.08988   2
  -3  -2   6 31.2053 7.95903   9
  -3  -2   6 28.6028 7.34719   7
   2   2  -6 19.8050 2.56041   5
   2   2  -6 19.9872 5.47670   9
   2   2  -6 12.6874 4.36725   7
   2   2  -6 17.8092 4.09369   1
   2   2  -6 12.7937 3.98506   3
   2   2  -6 14.0679 4.22134   8
  -2  -2   6 16.3186 4.78429   2
  -2  -2   6 15.4722 2.84197   6
  -2  -2   6 10.3595 4.02526   7
  -2  -2   6 12.6087 4.32034   9
   1   2  -6 230.165 14.5093   1
   1   2  -6 230.349 15.5033   7
   1   2  -6 234.720 15.6126   9
   1   2  -6 235.482 12.4402   5
   1   2  -6 259.501 16.6219   8
   1   2  -6 242.491 16.1806   3
  -1  -2   6 251.924 13.0920   4
  -1  -2   6 232.528 15.5841   9
  -1  -2   6 253.918 15.7828   2
  -1  -2   6 269.727 14.0681   6
   0   2  -6 175.471 14.4742   3
   0   2  -6 160.577 10.1508   7
   0   2  -6 183.532 14.3097   9
   0   2  -6 201.277 15.4230   8
   0   2  -6 196.438 11.5605   1
   0  -2   6 195.284 14.6501   9
   0  -2   6 157.898 10.6174   6
   0  -2   6 169.412 10.8164   2
   0  -2   6 164.435 9.72860   5
   0  -2   6 166.490 10.2825   4
  -1   2  -6 67.8793 7.33651   7
  -1   2  -6 83.6396 9.49544   3
  -1   2  -6 80.0305 9.59685   9
  -1   2  -6 82.3917 9.29136   8
   1  -2   6 65.5231 5.45723   5
   1  -2   6 57.1674 5.48653   4
   1  -2   6 71.1173 6.94991   1
   1  -2   6 74.6313 5.66136   6
  -2   2  -6 24.5879 7.74947   9
  -2   2  -6 17.8359 6.92385   3
  -2   2  -6 32.6631 6.70988   7
  -2   2  -6 23.7956 3.27904   2
  -2   2  -6 29.4435 8.02666   8
   2  -2   6 27.1859 3.68661   6
   2  -2   6 27.8923 4.60853   4
   2  -2   6 32.2472 8.14161   8
   2  -2   6 22.6385 4.31923   5
   2  -2   6 29.2918 6.86449   1
  -3   2  -6 -4.6064 6.05012   9
  -3   2  -6 -2.9789 4.86125   7
  -3   2  -6 1.80331 9.14126   3
  -3   2  -6 2.87140 7.63602   8
   3  -2   6 2.38770 2.88236   5
   3  -2   6 6.63444 7.91696   8
   3  -2   6 -0.5380 3.81042   1
   3  -2   6 3.13551 2.63018   4
  -4   2  -6 1.65971 18.4422   3
  -4   2  -6 38.1563 20.5656   8
   4  -2   6 2.89975 18.5615   8
   4  -2   6 32.5781 12.1599   1
   4  -2   6 16.6878 5.49669   5
   4   1  -6 1.03490 7.95276   3
   4   1  -6 -1.5940 8.93206   8
   4   1  -6 1.55282 2.08272   5
   4   1  -6 5.12697 5.37728   1
  -4  -1   6 -3.1053 4.91631   2
  -4  -1   6 6.28636 6.27862   7
  -4  -1   6 13.9397 9.72849   3
   3   1  -6 63.5986 10.8797   3
   3   1  -6 70.5818 13.8988   9
   3   1  -6 59.3891 11.6670   8
   3   1  -6 61.0982 8.57597   1
  -3  -1   6 35.4723 8.50660   7
  -3  -1   6 47.0394 4.76857   6
  -3  -1   6 68.6320 10.4505   9
  -3  -1   6 65.7824 10.1100   2
  -3  -1   6 50.2634 10.9282   3
   2   1  -6 466.783 24.7788   5
   2   1  -6 459.131 29.2627   7
   2   1  -6 463.710 23.9346   4
   2   1  -6 477.901 29.7807   9
   2   1  -6 444.052 29.7167   8
   2   1  -6 424.701 29.3713   3
   2   1  -6 452.502 27.8337   1
  -2  -1   6 458.910 29.4662   7
  -2  -1   6 457.722 28.3606   2
  -2  -1   6 445.529 29.2474   9
  -2  -1   6 458.463 24.6819   6
  -2  -1   6 474.466 23.9259   4
   1   1  -6 836.035 42.6848   5
   1   1  -6 825.155 45.8529   8
   1   1  -6 792.517 45.0891   9
   1   1  -6 824.721 44.6140   1
   1   1  -6 811.203 45.6748   3
   1   1  -6 834.704 45.5772   7
  -1  -1   6 939.639 45.8193   2
  -1  -1   6 831.618 45.3416   9
  -1  -1   6 848.300 42.2212   4
  -1  -1   6 823.208 43.2506   6
  -1  -1   6 844.938 45.7005   7
   0   1  -6 3.77098 1.86628   1
   0   1  -6 2.73663 3.03210   8
   0   1  -6 3.28748 0.81948   7
   0   1  -6 1.87457 1.95765   3
   0   1  -6 2.57854 1.94244   9
   0  -1   6 4.25524 1.23116   4
   0  -1   6 3.93554 2.39289   9
   0  -1   6 3.38392 1.54429   6
   0  -1   6 4.21555 0.99773   5
   0  -1   6 6.26701 2.32885   2
  -1   1  -6 100.281 7.28682   7
  -1   1  -6 108.689 9.33311   3
   1  -1   6 83.2427 6.45991   5
   1  -1   6 102.163 8.15337   1
   1  -1   6 100.071 8.01988   9
   1  -1   6 94.2041 6.50917   6
   1  -1   6 89.1845 6.58485   4
   1  -1   6 91.8368 6.08008   2
  -2   1  -6 39.1042 8.16403   3
  -2   1  -6 29.0585 4.04651   2
  -2   1  -6 41.4906 6.81046   7
  -2   1  -6 35.7181 8.05465   8
  -2   1  -6 32.7872 6.93866   9
   2  -1   6 31.7765 4.82146   5
   2  -1   6 40.2311 8.39821   8
   2  -1   6 32.1470 3.50294   6
   2  -1   6 45.4798 7.84794   1
   2  -1   6 39.6873 5.32252   4
   2  -1   6 33.9592 4.10162   2
  -3   1  -6 18.3762 9.74990   8
  -3   1  -6 6.66674 5.47839   9
  -3   1  -6 9.14949 5.62827   7
  -3   1  -6 19.0451 9.89120   3
   3  -1   6 10.1754 3.55143   4
   3  -1   6 11.3241 7.97908   8
   3  -1   6 8.41167 3.35720   5
   3  -1   6 10.0351 5.45275   1
  -4   1  -6 -5.9176 13.4558   3
  -4   1  -6 -0.4158 12.9185   8
   4  -1   6 -4.8173 14.2030   8
   4  -1   6 -0.3188 2.42952   5
   4  -1   6 1.37938 5.47165   1
   5  -1   6 0.63996 3.34959   5
   5  -1   6 -1.0908 7.01769   1
   4   0  -6 -1.5160 3.85734   1
   4   0  -6 -1.3698 9.72008   3
   4   0  -6 -0.9079 9.55494   8
   4   0  -6 1.85707 2.46581   5
  -4   0   6 -5.2853 5.19497   7
  -4   0   6 0.40832 8.75429   3
   3   0  -6 -0.4845 2.43337   1
   3   0  -6 0.70574 3.72268   8
   3   0  -6 1.50431 1.73897   5
   3   0  -6 -0.4438 3.64992   3
  -3   0   6 0.82514 4.57491   3
  -3   0   6 3.22390 5.13624   7
  -3   0   6 0.44000 3.27517   9
  -3   0   6 4.15375 5.13849   2
   2   0  -6 330.554 23.9427   8
   2   0  -6 345.438 22.4199   1
   2   0  -6 376.565 24.5246   9
   2   0  -6 364.075 19.4146   5
   2   0  -6 358.913 18.4613   4
   2   0  -6 298.253 23.2834   3
  -2   0   6 327.591 22.1628   2
  -2   0   6 361.371 25.0679   3
  -2   0   6 342.097 23.9464   7
  -2   0   6 337.790 23.6101   9
  -2   0   6 315.449 18.2515   6
   1   0  -6 68.9585 6.62002   3
   1   0  -6 52.7230 5.85408   8
   1   0  -6 51.1490 5.28219   9
   1   0  -6 66.5644 5.93755   1
   1   0  -6 45.0594 2.98995   4
  -1   0   6 41.7316 3.73142   6
  -1   0   6 48.9674 5.35797   9
  -1   0   6 61.9356 6.39505   7
  -1   0   6 68.7643 6.16964   9
  -1   0   6 55.1511 6.43460   2
   0   0  -6 3119.01 166.213   8
   0   0  -6 3347.15 163.386   5
   0   0  -6 3092.04 164.385   9
   0   0  -6 3454.92 164.863   3
   0   0  -6 3203.27 164.478   1
   0   0   6 3453.34 164.769   2
   0   0   6 3118.44 163.610   6
   0   0   6 3265.83 163.326   4
   0   0   6 3017.23 164.267   9
   0   0   6 3277.87 163.358   5
   0   0   6 3350.31 164.793   7
  -1   0  -6 244.392 15.0966   9
  -1   0  -6 242.967 14.9265   9
  -1   0  -6 239.791 14.1325   7
  -1   0  -6 236.700 15.2433   3
  -1   0  -6 240.008 15.9194   8
   1   0   6 247.111 13.8689   4
   1   0   6 243.972 14.8390   9
   1   0   6 244.887 15.2354   1
   1   0   6 247.438 14.2731   7
   1   0   6 225.106 15.0160   3
   1   0   6 239.912 15.7749   8
   1   0   6 235.804 13.5870   6
   1   0   6 238.215 13.7509   5
   1   0   6 246.339 14.0821   2
  -2   0  -6 92.2954 7.94111   2
  -2   0  -6 85.0878 9.98289   3
  -2   0  -6 83.3499 10.1835   8
  -2   0  -6 95.4164 9.76935   9
  -2   0  -6 85.5462 8.69823   7
   2   0   6 88.0655 10.0540   3
   2   0   6 90.3385 6.53644   6
   2   0   6 92.1750 7.90170   2
   2   0   6 83.9321 8.70300   7
   2   0   6 86.3766 7.01868   5
   2   0   6 90.1116 7.04630   4
   2   0   6 86.7549 9.18081   1
   2   0   6 97.8155 10.3390   8
  -3   0  -6 1.90556 4.00801   9
  -3   0  -6 0.36756 3.44818   7
  -3   0  -6 0.93558 2.72716   2
  -3   0  -6 1.95177 5.69861   8
  -3   0  -6 7.40611 6.71202   3
   3   0   6 0.92869 1.96159   4
   3   0   6 0.18191 1.26088   6
   3   0   6 0.97379 3.64651   1
   3   0   6 0.59421 4.61214   8
   3   0   6 2.62418 6.30520   3
   3   0   6 3.92513 2.39814   5
  -4   0  -6 17.2973 12.7658   8
  -4   0  -6 1.81396 5.94787   7
  -4   0  -6 -4.0940 9.58310   3
   4   0   6 8.82068 4.32484   5
   4   0   6 -10.155 11.2491   8
   4   0   6 6.25511 6.53957   1
  -5   0  -6 11.3164 19.4078   8
  -5   1   6 -23.607 15.4688   3
   4  -1  -6 4.07033 2.94470   5
   4  -1  -6 1.21087 4.93158   1
   4  -1  -6 3.01185 10.6779   8
  -4   1   6 -3.2761 7.30331   7
  -4   1   6 -8.5047 7.14292   3
   3  -1  -6 59.9657 5.98888   5
   3  -1  -6 60.9669 13.0488   8
   3  -1  -6 51.8483 9.68993   1
   3  -1  -6 45.4976 11.6028   3
  -3   1   6 32.4405 9.30371   7
  -3   1   6 46.5836 10.8051   2
  -3   1   6 32.1511 8.72023   9
  -3   1   6 49.1846 12.2187   3
   2  -1  -6 135.237 9.47968   5
   2  -1  -6 154.533 12.5844   1
   2  -1  -6 147.269 8.72817   4
   2  -1  -6 126.115 13.1429   3
   2  -1  -6 138.128 13.6612   8
  -2   1   6 145.748 13.7756   7
  -2   1   6 136.333 13.8085   3
  -2   1   6 136.373 7.78423   6
  -2   1   6 152.362 12.4158   2
  -2   1   6 150.278 13.6818   9
   1  -1  -6 26.2678 2.60973   4
   1  -1  -6 17.2624 3.96249   3
   1  -1  -6 17.4850 3.56060   1
   1  -1  -6 15.6289 3.70739   8
   1  -1  -6 20.5333 2.85572   5
   1  -1  -6 17.4360 3.66135   9
  -1   1   6 19.1756 3.90211   9
  -1   1   6 17.5543 4.15758   3
  -1   1   6 23.5090 5.01387   7
  -1   1   6 17.1985 1.46816   6
  -1   1   6 21.3161 4.65248   2
   0  -1  -6 5.62304 1.24404   5
   0  -1  -6 5.33802 1.21057   9
   0  -1  -6 6.22020 1.86374   1
   0  -1  -6 4.87958 1.00310   4
   0  -1  -6 5.38502 1.21011   8
   0   1   6 4.89883 1.07083   6
   0   1   6 5.84854 2.57091   2
   0   1   6 4.64781 1.34392   3
   0   1   6 2.91904 2.22566   7
   0   1   6 5.77043 1.42011   9
   0   1   6 7.03186 1.17335   4
  -1  -1  -6 884.080 44.8618   9
  -1  -1  -6 830.888 44.8238   9
  -1  -1  -6 814.609 45.3305   8
  -1  -1  -6 822.279 44.9713   1
   1   1   6 814.713 45.1885   8
   1   1   6 853.506 44.8127   9
   1   1   6 873.288 44.0262   6
   1   1   6 802.903 45.0161   3
   1   1   6 880.539 45.2412   1
   1   1   6 877.191 44.9213   7
   1   1   6 822.640 44.9445   2
   1   1   6 877.267 43.9335   5
   1   1   6 848.445 43.9838   4
  -2  -1  -6 35.3432 5.01843   2
  -2  -1  -6 40.1238 5.96172   9
  -2  -1  -6 39.1855 5.43344   7
  -2  -1  -6 39.0820 6.18956   3
  -2  -1  -6 38.4390 6.43814   8
   2   1   6 36.3619 3.91812   4
   2   1   6 38.7461 6.96678   9
   2   1   6 21.8810 5.09188   3
   2   1   6 33.4310 4.85961   2
   2   1   6 32.5706 4.33624   5
   2   1   6 32.4220 5.86583   8
   2   1   6 33.6500 3.68066   6
   2   1   6 36.0638 5.63278   1
   2   1   6 35.9743 5.48926   7
  -3  -1  -6 33.8876 7.56612   9
  -3  -1  -6 51.6256 11.1200   3
  -3  -1  -6 29.8375 4.43615   6
  -3  -1  -6 34.2248 7.24719   2
  -3  -1  -6 27.2808 6.89141   7
  -3  -1  -6 37.5472 9.90766   8
   3   1   6 41.3222 4.49174   6
   3   1   6 41.2281 6.03301   5
   3   1   6 34.6941 8.46785   7
   3   1   6 38.6165 9.35772   3
   3   1   6 39.6307 5.63046   4
   3   1   6 54.9792 8.42613   1
   3   1   6 41.3326 8.18466   2
   3   1   6 60.2923 10.6103   8
  -4  -1  -6 2.48014 4.90094   9
  -4  -1  -6 -0.1552 4.36859   7
  -4  -1  -6 4.70145 10.0815   3
  -4  -1  -6 25.7856 11.8567   8
   4   1   6 -3.1573 4.00200   1
   4   1   6 0.22842 10.7649   8
   4   1   6 7.78794 3.55094   5
   4   1   6 -1.2196 11.3298   3
  -5  -1  -6 48.4275 19.6692   8
   4  -2  -6 35.8156 17.4189   8
   4  -2  -6 23.6552 6.02696   5
   4  -2  -6 30.5643 10.3834   1
  -4   2   6 27.2496 17.3062   3
  -4   2   6 18.6044 12.9007   7
  -4   2   6 74.3417 18.2269   8
   3  -2  -6 0.34074 2.30225   5
   3  -2  -6 3.93332 5.24602   8
   3  -2  -6 1.18475 2.94741   1
  -3   2   6 6.67730 5.44986   8
  -3   2   6 3.64021 6.94850   7
  -3   2   6 5.15547 6.22300   9
  -3   2   6 5.32126 7.42347   3
   2  -2  -6 223.495 13.0931   4
   2  -2  -6 217.267 13.8081   5
   2  -2  -6 186.892 17.6356   8
   2  -2  -6 229.290 17.1670   1
  -2   2   6 219.817 19.8831   3
  -2   2   6 208.145 18.4108   9
  -2   2   6 212.762 19.1704   7
  -2   2   6 231.117 16.9060   2
   1  -2  -6 247.460 14.0230   4
   1  -2  -6 250.148 16.3919   1
   1  -2  -6 262.685 14.7009   5
   1  -2  -6 246.465 17.1692   8
   1  -2  -6 256.365 16.8958   9
  -1   2   6 244.478 18.2622   7
  -1   2   6 250.114 17.4966   9
  -1   2   6 250.410 16.5291   2
  -1   2   6 255.896 18.0738   3
   0  -2  -6 2022.14 98.3832   8
   0  -2  -6 1904.73 98.8102   1
   0  -2  -6 1830.22 98.2165   5
   0  -2  -6 1871.59 98.0860   4
   0  -2  -6 1992.51 99.6167   9
   0   2   6 1910.61 99.7492   2
   0   2   6 1992.19 98.0542   6
   0   2   6 1917.77 100.251   3
   0   2   6 1968.64 101.261   7
   0   2   6 1954.76 99.9328   9
  -1  -2  -6 52.0250 4.17012   4
  -1  -2  -6 53.1325 4.97734   9
  -1  -2  -6 55.9585 4.11044   5
  -1  -2  -6 47.7494 4.93337   1
   1   2   6 46.6655 4.14448   4
   1   2   6 49.0600 4.33008   6
   1   2   6 56.2122 4.10797   5
   1   2   6 52.2321 5.45773   7
   1   2   6 47.4110 5.42350   2
   1   2   6 48.0356 4.82310   8
   1   2   6 50.0173 4.93250   3
   1   2   6 48.5989 4.59907   9
   1   2   6 52.1769 4.82667   1
  -2  -2  -6 16.5572 4.05523   9
   2   2   6 11.9996 3.56532   7
   2   2   6 7.76700 3.25228   3
   2   2   6 13.0202 2.74659   5
   2   2   6 11.3045 2.50940   4
   2   2   6 14.2161 3.57295   1
   2   2   6 15.1235 3.93398   2
   2   2   6 18.2597 4.69461   9
   2   2   6 16.8952 4.55731   8
   2   2   6 19.6330 3.23692   6
  -3  -2  -6 2.05281 2.85866   7
  -3  -2  -6 2.40805 2.91229   9
  -3  -2  -6 4.33815 1.93362   6
  -3  -2  -6 1.33430 2.87240   2
  -3  -2  -6 6.15339 4.89491   8
  -3  -2  -6 2.33657 4.03322   3
   3   2   6 4.01553 3.67545   7
   3   2   6 1.15327 2.42275   2
   3   2   6 3.42346 1.97935   6
   3   2   6 5.08917 5.96817   9
   3   2   6 1.99651 2.99148   1
   3   2   6 3.47566 3.79044   3
   3   2   6 1.56562 1.98583   4
   3   2   6 5.15486 4.27079   8
   3   2   6 3.57379 2.40225   5
  -4  -2  -6 10.9800 5.31782   9
  -4  -2  -6 40.5862 11.6319   8
  -4  -2  -6 8.73965 5.83226   7
  -4  -2  -6 22.3347 11.3002   3
   4   2   6 16.5871 4.61137   5
   4   2   6 8.62766 10.0262   8
   4   2   6 8.35296 6.04867   1
   4   2   6 7.29151 9.57938   3
  -5  -2  -6 75.1345 18.7818   8
   5   2   6 71.0329 15.2602   8
   4  -3  -6 -1.6090 10.6233   8
   4  -3  -6 1.17003 3.03517   5
   4  -3  -6 -2.4807 5.57985   1
  -4   3   6 -23.161 12.8323   3
  -4   3   6 25.1482 11.6333   8
  -4   3   6 -3.2969 10.8596   7
   3  -3  -6 54.3457 13.2847   8
   3  -3  -6 69.9252 13.5078   1
   3  -3  -6 54.5312 8.05811   5
  -3   3   6 45.1141 12.3924   9
  -3   3   6 57.2076 13.9058   8
  -3   3   6 57.8592 15.8161   3
  -3   3   6 46.2197 13.4271   7
   2  -3  -6 17.4871 4.96309   1
   2  -3  -6 12.7474 3.35400   5
   2  -3  -6 16.7634 3.31800   4
   2  -3  -6 11.4360 4.94059   8
  -2   3   6 20.1124 7.73182   7
  -2   3   6 13.9808 6.61959   9
  -2   3   6 17.2652 6.88353   3
  -2   3   6 12.7420 6.28211   2
  -2   3   6 6.01268 4.78661   8
   1  -3  -6 102.308 7.47137   4
   1  -3  -6 125.817 8.22291   5
   1  -3  -6 101.620 9.16632   1
   1  -3  -6 90.1184 9.53319   8
  -1   3   6 128.226 12.6601   3
  -1   3   6 111.931 10.1582   8
  -1   3   6 116.857 13.0776   7
  -1   3   6 124.503 9.79687   2
  -1   3   6 127.552 11.7648   9
   0  -3  -6 2.72799 1.88005   5
   0  -3  -6 3.04567 1.16400   6
   0  -3  -6 6.88330 2.06680   4
   0  -3  -6 1.24366 1.49243   1
   0  -3  -6 8.12502 4.29122   9
   0  -3  -6 4.43060 1.75615   8
   0   3   6 2.73745 1.12282   6
   0   3   6 8.63162 5.53580   3
   0   3   6 3.38693 1.88509   8
   0   3   6 10.8184 5.66714   9
   0   3   6 2.15642 2.72701   2
   0   3   6 5.04164 5.76183   7
  -1  -3  -6 21.6612 2.83188   5
  -1  -3  -6 20.2397 3.03451   1
  -1  -3  -6 16.4351 2.79053   6
  -1  -3  -6 17.0108 3.58293   9
  -1  -3  -6 15.2028 2.56831   4
   1   3   6 16.3989 2.55015   8
   1   3   6 14.5743 2.95675   9
   1   3   6 17.0627 2.92756   6
   1   3   6 19.2073 2.73199   4
   1   3   6 15.5597 3.77170   2
   1   3   6 17.2680 4.06968   7
   1   3   6 17.2788 3.37841   3
  -2  -3  -6 440.752 24.0193   5
  -2  -3  -6 447.303 24.5885   6
  -2  -3  -6 447.511 27.2382   9
  -2  -3  -6 434.326 24.2913   4
   2   3   6 442.932 25.8210   1
   2   3   6 446.802 27.5566   7
   2   3   6 436.491 23.9384   5
   2   3   6 401.599 26.4891   9
   2   3   6 446.195 27.0840   8
   2   3   6 443.341 26.8729   2
   2   3   6 422.188 24.1629   4
   2   3   6 371.751 26.4369   3
   2   3   6 466.197 24.7352   6
  -3  -3  -6 1.71824 2.53654   7
  -3  -3  -6 5.58759 2.15903   6
  -3  -3  -6 3.70414 2.05684   4
  -3  -3  -6 4.23593 3.69989   2
  -3  -3  -6 2.88419 4.19452   3
  -3  -3  -6 4.90616 3.31181   9
   3   3   6 2.59884 1.95274   4
   3   3   6 2.48922 3.09085   1
   3   3   6 3.16145 3.39198   8
   3   3   6 4.53617 2.23305   5
   3   3   6 5.34240 5.66882   9
   3   3   6 1.28025 2.75905   2
   3   3   6 6.28166 3.79723   7
   3   3   6 3.47801 1.98019   6
   3   3   6 1.36539 2.98498   3
  -4  -3  -6 -2.3761 3.23542   2
  -4  -3  -6 3.24488 4.06148   7
  -4  -3  -6 9.07480 7.68538   3
  -4  -3  -6 -0.5181 3.08507   9
   4   3   6 0.95347 6.85237   8
   4   3   6 0.96425 2.42113   5
   4   3   6 -2.3184 2.87698   2
   4   3   6 -0.7334 4.02449   1
   4   3   6 -3.3213 6.58767   3
   4   3   6 8.23672 7.81657   7
  -5  -3  -6 95.9349 15.9776   8
  -5  -3  -6 126.475 12.4455   1
   5   3   6 119.747 14.5385   8
   5   3   6 143.394 14.5758   3
   4  -4  -6 1.86781 7.25852   1
   4  -4  -6 4.47916 15.5287   8
   4  -4  -6 2.01865 3.82203   5
  -4   4   6 -17.048 11.7971   7
  -4   4   6 -27.072 17.0596   3
  -4   4   6 15.7428 17.5927   8
   3  -4  -6 3.17733 8.45362   8
   3  -4  -6 6.97987 3.41685   5
   3  -4  -6 11.0119 6.13357   1
  -3   4   6 15.4012 10.2182   8
  -3   4   6 -6.3470 8.08554   9
  -3   4   6 12.1514 11.6549   3
  -3   4   6 4.08401 10.1036   7
   2  -4  -6 32.8493 8.73439   8
   2  -4  -6 26.6352 5.10141   5
   2  -4  -6 22.7389 4.35199   4
   2  -4  -6 23.9497 6.45692   1
  -2   4   6 31.5567 11.4002   7
  -2   4   6 24.6569 9.48345   3
  -2   4   6 23.4943 7.93117   8
  -2   4   6 29.8526 6.91427   2
  -2   4   6 23.5369 9.37830   9
   1  -4  -6 167.473 11.5756   5
   1  -4  -6 163.053 11.3157   4
   1  -4  -6 171.155 9.99356   6
   1  -4  -6 180.720 13.5055   1
   1  -4  -6 187.510 14.8395   8
  -1   4   6 194.901 13.2857   2
  -1   4   6 180.002 18.3842   7
  -1   4   6 180.960 14.7897   8
  -1   4   6 181.676 17.0715   9
  -1   4   6 188.549 18.2209   3
   0  -4  -6 52.3510 4.79513   1
   0  -4  -6 64.7429 8.79649   9
   0  -4  -6 56.4948 4.92386   4
   0  -4  -6 50.4771 4.61682   5
   0  -4  -6 62.8342 4.43901   6
   0   4   6 57.4115 9.45364   7
   0   4   6 47.4258 5.53881   2
   0   4   6 53.5084 6.00857   8
   0   4   6 50.7488 9.48424   3
   0   4   6 60.1485 9.37193   9
   0   4   6 55.6121 4.35244   6
  -1  -4  -6 246.257 13.8180   1
  -1  -4  -6 260.038 14.7491   6
  -1  -4  -6 239.206 13.9754   5
  -1  -4  -6 251.330 14.4539   4
  -1  -4  -6 232.583 16.4005   9
   1   4   6 265.491 14.7865   6
   1   4   6 239.891 15.8388   9
   1   4   6 245.645 14.2563   8
   1   4   6 236.593 16.1726   2
   1   4   6 250.654 16.9605   7
   1   4   6 253.339 16.6531   3
  -2  -4  -6 323.998 19.0152   4
  -2  -4  -6 325.503 18.6549   5
  -2  -4  -6 345.013 19.5892   6
  -2  -4  -6 323.084 19.5941   1
   2   4   6 310.443 21.5955   2
   2   4   6 310.064 22.0371   7
   2   4   6 356.035 19.6330   6
   2   4   6 384.806 21.9302   8
   2   4   6 330.569 18.6586   5
   2   4   6 303.868 21.3929   9
   2   4   6 305.045 22.0450   3
   2   4   6 314.836 19.8015   1
   2   4   6 322.513 18.9429   4
  -3  -4  -6 26.7625 6.72774   7
  -3  -4  -6 41.1614 5.46870   5
  -3  -4  -6 37.2643 5.62101   6
  -3  -4  -6 35.2562 8.45771   2
  -3  -4  -6 33.3878 5.26759   4
  -3  -4  -6 32.0783 7.28173   9
   3   4   6 34.0761 8.38511   8
   3   4   6 52.7522 11.2369   9
   3   4   6 34.6224 5.60622   6
   3   4   6 38.5353 5.63473   4
   3   4   6 37.2887 7.14172   1
   3   4   6 32.9475 4.88525   5
   3   4   6 36.0780 8.47941   2
   3   4   6 39.0997 8.86351   7
   3   4   6 40.9955 9.28300   3
  -4  -4  -6 2.22802 2.87358   9
  -4  -4  -6 5.69925 2.45669   6
  -4  -4  -6 22.4996 8.07892   3
  -4  -4  -6 0.20629 3.53328   2
  -4  -4  -6 12.5455 3.18570   5
  -4  -4  -6 2.45671 3.95530   7
  -4  -4  -6 1.04316 2.03141   4
   4   4   6 2.52265 6.62443   3
   4   4   6 1.65905 2.26905   6
   4   4   6 6.41128 6.45296   7
   4   4   6 2.22071 4.50463   2
   4   4   6 4.83635 4.48968   1
   4   4   6 1.54449 2.28362   5
   4   4   6 2.68947 6.40349   8
  -5  -4  -6 124.025 15.1711   8
  -5  -4  -6 193.173 14.8723   1
   5   4   6 169.984 17.8697   8
   5   4   6 150.381 13.4530   3
   4  -5  -6 2.84186 3.72480   5
   4  -5  -6 -12.829 17.6926   8
   4  -5  -6 0.76803 7.41559   1
  -4   5   6 -27.147 15.5058   7
  -4   5   6 8.67171 18.6287   8
   3  -5  -6 0.82912 5.65191   1
   3  -5  -6 -9.1753 10.5752   8
   3  -5  -6 5.63569 3.28107   5
  -3   5   6 -15.205 13.0817   3
  -3   5   6 0.23506 11.0099   8
  -3   5   6 -10.309 10.7076   7
   2  -5  -6 29.3993 9.45641   8
   2  -5  -6 17.3653 4.34015   5
   2  -5  -6 29.1872 7.55100   1
   2  -5  -6 24.0401 5.04674   4
  -2   5   6 16.9067 11.6064   7
  -2   5   6 20.8896 10.7808   9
  -2   5   6 25.4505 9.23220   8
  -2   5   6 27.2574 12.3405   3
   1  -5  -6 32.0511 4.93711   5
   1  -5  -6 35.1690 5.51942   1
   1  -5  -6 39.9490 3.84516   6
   1  -5  -6 36.9811 5.17231   4
   1  -5  -6 37.6439 7.74503   8
  -1   5   6 52.1318 8.61988   8
  -1   5   6 35.3811 9.53017   9
  -1   5   6 52.1931 11.9604   7
  -1   5   6 44.5403 5.43275   2
  -1   5   6 46.8839 11.6627   3
   0  -5  -6 39.0242 4.08274   1
   0  -5  -6 19.0619 7.35775   9
   0  -5  -6 38.2116 4.67356   5
   0  -5  -6 38.7027 3.69519   6
   0  -5  -6 34.5815 4.63053   4
   0   5   6 32.2359 9.77612   3
   0   5   6 25.0020 7.81868   9
   0   5   6 32.1153 4.64995   2
   0   5   6 28.3474 7.74348   7
   0   5   6 30.9415 5.92549   8
  -1  -5  -6 80.9613 6.55849   6
  -1  -5  -6 76.0699 6.34028   4
  -1  -5  -6 84.8458 6.00810   5
  -1  -5  -6 76.8770 9.72823   9
   1   5   6 82.0322 6.57564   6
   1   5   6 76.5358 6.37944   8
   1   5   6 78.3505 7.82237   2
   1   5   6 82.7791 9.22800   7
   1   5   6 80.0287 9.25193   3
   1   5   6 75.8444 8.52645   9
  -2  -5  -6 172.518 11.2592   6
  -2  -5  -6 138.126 9.70880   5
  -2  -5  -6 144.311 10.2704   4
  -2  -5  -6 152.786 10.5013   1
   2   5   6 178.346 11.3143   6
   2   5   6 164.670 10.5961   1
   2   5   6 182.398 13.8052   2
   2   5   6 140.786 12.7410   9
   2   5   6 129.603 11.3899   8
   2   5   6 151.166 13.3171   7
   2   5   6 136.378 12.8316   3
  -3  -5  -6 59.0006 7.53964   6
  -3  -5  -6 48.4621 5.31715   5
  -3  -5  -6 45.5831 7.56364   9
  -3  -5  -6 44.2495 9.41518   2
  -3  -5  -6 51.5204 6.47099   4
   3   5   6 44.3747 9.33914   7
   3   5   6 49.1551 6.96325   1
   3   5   6 47.9649 6.37423   4
   3   5   6 41.2814 6.21187   6
   3   5   6 51.1275 8.58220   8
   3   5   6 43.9599 5.78165   5
   3   5   6 54.9237 10.9783   2
   3   5   6 54.4416 10.7018   3
   3   5   6 59.3371 9.30755   9
  -4  -5  -6 16.2281 5.56586   3
  -5  -5  -6 189.015 16.9720   8
   5   5   6 120.694 13.3784   8
   5   5   6 177.395 12.6955   3
   5   5   6 144.496 14.4637   7
   4  -6  -6 0.48315 8.74580   1
   4  -6  -6 67.8373 22.2190   8
   4  -6  -6 4.02038 3.37388   5
  -4   6   6 -5.8415 23.0438   8
   3  -6  -6 -5.5483 5.26399   1
   3  -6  -6 -6.0500 15.1733   8
   3  -6  -6 3.30964 3.23350   5
  -3   6   6 -10.437 11.6079   7
  -3   6   6 -26.926 16.4421   3
  -3   6   6 -8.3741 14.1607   8
   2  -6  -6 101.673 12.9922   1
   2  -6  -6 121.497 18.9920   8
   2  -6  -6 104.551 9.62618   5
   2  -6  -6 102.606 9.25140   4
  -2   6   6 100.051 19.9306   7
  -2   6   6 93.1198 18.3665   9
  -2   6   6 103.336 21.0280   3
  -2   6   6 99.1500 17.1244   8
   1  -6  -6 -0.5236 1.76887   5
   1  -6  -6 1.50363 1.92959   1
   1  -6  -6 1.23695 2.22770   6
   1  -6  -6 1.35726 4.31906   8
   1  -6  -6 3.59429 3.27056   4
  -1   6   6 1.76210 2.04445   2
  -1   6   6 1.17840 4.32805   8
  -1   6   6 5.82996 10.2300   7
  -1   6   6 3.98070 11.2345   3
  -1   6   6 14.5388 9.94231   9
   0  -6  -6 273.434 16.6385   1
   0  -6  -6 257.128 16.0323   5
   0  -6  -6 260.133 15.6451   6
   0  -6  -6 262.816 16.5539   4
   0   6   6 280.490 17.6793   2
   0   6   6 270.661 25.5765   3
   0   6   6 266.443 23.6192   9
   0   6   6 256.314 19.6731   8
   0   6   6 255.491 21.1249   7
  -1  -6  -6 164.987 10.8987   5
  -1  -6  -6 164.714 11.5207   6
  -1  -6  -6 186.149 11.8881   4
   1   6   6 154.843 13.1398   2
   1   6   6 173.610 14.5986   9
   1   6   6 165.892 11.5516   6
   1   6   6 176.102 14.8849   7
   1   6   6 184.016 12.8152   8
   1   6   6 191.071 16.5803   3
  -2  -6  -6 155.365 10.8228   1
  -2  -6  -6 165.468 11.0074   5
  -2  -6  -6 179.484 12.5325   6
  -2  -6  -6 177.767 11.9923   4
   2   6   6 186.263 15.7902   7
   2   6   6 181.068 15.0957   2
   2   6   6 177.939 15.3967   3
   2   6   6 170.526 13.0056   8
   2   6   6 191.261 12.6221   6
   2   6   6 165.586 14.3338   9
  -3  -6  -6 3.92743 2.41070   1
  -3  -6  -6 -0.3766 2.07721   6
  -3  -6  -6 1.67729 3.42375   2
  -3  -6  -6 1.96351 2.32129   4
  -3  -6  -6 1.03953 1.95141   5
   3   6   6 0.54514 3.05857   3
   3   6   6 3.20182 4.36515   9
   3   6   6 1.05907 3.39896   7
   3   6   6 0.18972 3.26413   2
   3   6   6 1.51652 2.96923   8
   3   6   6 -1.8583 2.07907   6
   3   6   6 1.54044 2.34891   1
   4   6   6 4.43466 6.88033   7
   5   6   6 133.901 12.9601   7
   3  -7  -6 24.4966 6.47505   5
   3  -7  -6 16.7731 9.98027   1
   3  -7  -6 0.53144 21.0202   8
  -3   7   6 11.9620 21.6190   8
  -3   7   6 -6.2310 14.3992   7
  -3   7   6 -4.1310 25.2793   3
   2  -7  -6 4.56533 2.90884   5
   2  -7  -6 0.00123 2.41320   4
   2  -7  -6 -1.1197 11.5876   8
   2  -7  -6 9.68254 6.09291   1
  -2   7   6 -1.0916 9.52822   8
  -2   7   6 6.95080 12.3218   7
  -2   7   6 -5.4579 16.4484   3
  -2   7   6 -19.270 10.9741   9
   1  -7  -6 53.4250 7.25234   5
   1  -7  -6 66.6203 8.07872   1
   1  -7  -6 47.3448 6.42069   6
   1  -7  -6 54.6074 7.84777   4
  -1   7   6 56.2484 11.6322   8
  -1   7   6 65.2567 16.3269   9
  -1   7   6 70.2442 19.0831   3
  -1   7   6 48.3975 13.9494   7
   0  -7  -6 34.4559 6.17420   4
   0  -7  -6 28.7161 4.16404   1
   0  -7  -6 37.2447 4.91140   6
   0  -7  -6 33.0119 4.88482   5
   0   7   6 34.6520 6.08141   2
   0   7   6 24.7621 8.73766   7
   0   7   6 38.6056 13.1939   3
   0   7   6 22.7042 9.79165   9
   0   7   6 30.6981 8.79602   8
  -1  -7  -6 32.8641 4.99069   6
  -1  -7  -6 39.3149 5.01376   5
  -1  -7  -6 30.8549 5.38651   4
   1   7   6 33.9455 6.78518   2
   1   7   6 32.9810 8.95378   3
   1   7   6 27.5750 6.83369   7
   1   7   6 30.7840 7.27808   9
   1   7   6 36.2870 6.62866   8
  -2  -7  -6 8.03931 3.32204   4
  -2  -7  -6 8.47490 3.16793   6
  -2  -7  -6 12.1785 3.26151   5
   2   7   6 9.51273 4.72171   3
   2   7   6 9.82322 5.04600   9
   2   7   6 10.3543 3.31099   6
   2   7   6 6.26527 4.46238   7
   2   7   6 12.8389 5.15474   2
   2   7   6 10.7007 3.64046   8
  -3  -7  -6 63.3697 12.2014   2
  -3  -7  -6 47.6971 7.35826   4
  -3  -7  -6 53.5799 6.47740   5
  -3  -7  -6 65.7544 8.83474   6
   3   7   6 57.1329 11.9082   3
   3   7   6 61.0171 12.2241   7
   3   7   6 56.9002 9.09989   8
   3   7   6 77.8328 13.9549   9
   3   7   6 56.9537 11.8855   2
   3   7   6 42.9011 7.05949   6
  -5  -7  -6 100.418 12.8729   3
   5   7   6 134.595 12.4644   7
   3  -8  -6 6.68484 9.26700   1
   3  -8  -6 6.84639 3.58179   5
  -3   8   6 -35.972 22.0185   8
   2  -8  -6 15.3451 8.74531   1
   2  -8  -6 8.37297 3.49873   5
   2  -8  -6 14.5012 4.86777   4
  -2   8   6 0.86591 13.3595   8
  -2   8   6 -15.934 21.0294   3
  -2   8   6 1.96165 11.9829   7
   1  -8  -6 60.7972 8.32863   5
   1  -8  -6 64.8200 9.26614   4
   1  -8  -6 69.1755 9.20778   1
  -1   8   6 39.6906 13.4511   7
  -1   8   6 66.5593 20.6723   3
  -1   8   6 65.2585 14.5177   8
  -1   8   6 31.1827 16.9419   9
   0  -8  -6 36.0823 4.88495   1
   0  -8  -6 35.2145 5.22529   6
   0  -8  -6 33.7720 5.56697   5
   0  -8  -6 35.7765 6.43619   4
   0   8   6 44.3769 7.53345   2
   0   8   6 33.1415 9.61862   7
   0   8   6 45.7850 15.6648   3
   0   8   6 53.4784 13.8010   9
   0   8   6 40.3938 11.8916   8
  -1  -8  -6 3.46131 3.24345   4
  -1  -8  -6 -0.6198 1.67257   6
  -1  -8  -6 6.26317 2.75466   5
   1   8   6 0.79648 4.74340   7
   1   8   6 -0.0401 7.59371   3
   1   8   6 3.38611 2.94253   2
   1   8   6 2.08995 5.05022   8
   1   8   6 -2.3371 5.71398   9
  -2  -8  -6 24.5331 4.96267   6
  -2  -8  -6 22.9539 4.17165   5
  -2  -8  -6 24.5155 5.22731   4
   2   8   6 17.2881 4.46585   8
   2   8   6 22.5176 7.20029   3
   2   8   6 25.9722 7.93281   9
   2   8   6 26.9994 7.29612   2
   2   8   6 17.5690 6.09922   7
  -3  -8  -6 2.00681 2.78481   4
  -3  -8  -6 1.79443 3.79791   2
  -3  -8  -6 7.26782 3.66575   6
   3   8   6 0.58358 4.29374   2
   3   8   6 3.67139 4.96544   3
   3   8   6 4.34525 3.52668   8
   3   8   6 5.04338 4.81661   7
   3  -9  -6 2.26140 2.97395   5
   3  -9  -6 13.2701 10.1103   1
  -3   9   6 -29.770 27.5105   8
   2  -9  -6 5.71542 8.04072   1
   2  -9  -6 7.10409 3.61492   4
   2  -9  -6 2.92921 2.79311   5
  -2   9   6 -22.706 15.3963   8
  -2   9   6 -41.724 22.6573   3
  -2   9   6 15.0261 12.7088   7
   1  -9  -6 8.93293 4.67436   1
   1  -9  -6 20.8990 4.67484   5
   1  -9  -6 11.0779 4.62203   4
  -1   9   6 -6.7472 11.6254   9
  -1   9   6 -0.5969 10.7869   8
  -1   9   6 15.5679 19.6942   3
  -1   9   6 16.0799 9.89466   7
   0  -9  -6 51.3331 7.17539   6
   0  -9  -6 56.6987 6.43284   1
   0  -9  -6 42.9858 6.74666   5
   0  -9  -6 44.7449 7.83192   4
   0   9   6 40.8441 13.3944   8
   0   9   6 36.9941 14.0055   9
   0   9   6 52.0609 7.63401   2
   0   9   6 55.3833 18.8562   3
   0   9   6 40.0340 12.0633   7
  -1  -9  -6 89.8688 8.08185   5
   1   9   6 66.5159 15.1820   3
   1   9   6 103.748 14.5570   8
   1   9   6 96.4571 15.0165   9
   1   9   6 109.006 14.1319   7
   1   9   6 115.193 11.9062   2
  -2  -9  -6 22.1277 5.82733   4
  -2  -9  -6 33.1316 4.96123   5
  -2  -9  -6 25.6929 5.86528   6
   2   9   6 32.9836 9.29009   9
   2   9   6 32.6275 9.29192   2
   2   9   6 23.9266 9.16116   3
   2   9   6 31.6617 9.00945   7
  -3  -9  -6 60.5617 8.80778   4
  -3  -9  -6 49.7194 12.0184   2
  -3  -9  -6 36.8756 7.23547   6
   3   9   6 67.6824 14.3884   3
   3   9   6 55.3413 13.7961   2
   3   9   6 56.8579 13.0245   7
  -4  -9  -6 -0.4196 2.47102   4
  -4  -9  -6 1.50490 4.49111   2
  -4  -9  -6 0.12341 2.64859   6
   4   9   6 3.05879 6.53385   7
   4   9   6 -0.7075 4.84110   2
   2 -10  -6 2.68378 2.90264   5
   2 -10  -6 -0.2054 6.21479   1
   2 -10  -6 10.9953 4.24893   4
  -2  10   6 -40.519 23.3322   3
  -2  10   6 -42.476 22.5576   8
  -2  10   6 0.70836 9.64779   7
   1 -10  -6 3.48360 4.41054   1
   1 -10  -6 2.41230 2.42572   5
   1 -10  -6 -3.1695 3.18804   4
  -1  10   6 12.9506 20.4892   3
  -1  10   6 -11.803 12.0163   8
  -1  10   6 7.28184 8.57433   7
   0 -10  -6 19.0279 5.71187   6
   0 -10  -6 21.8251 4.92504   5
   0 -10  -6 15.9726 5.88405   4
   0  10   6 24.3737 15.6217   3
   0  10   6 11.6147 10.4830   8
   0  10   6 21.1272 9.15780   7
   0  10   6 28.2747 12.5190   9
  -1 -10  -6 81.1640 10.8199   4
  -1 -10  -6 64.1107 8.71729   6
  -1 -10  -6 62.9834 6.72364   5
   1  10   6 69.8447 13.9562   9
   1  10   6 68.8238 10.6763   2
   1  10   6 64.0611 16.7605   3
   1  10   6 66.7715 14.2759   7
  -2 -10  -6 113.920 11.4162   6
  -2 -10  -6 112.216 11.7535   4
   2  10   6 156.666 16.2498   9
   2  10   6 130.535 14.9723   2
   2  10   6 142.977 18.4878   3
   2  10   6 128.329 17.7585   7
   3  10   6 16.7109 7.89470   3
  -4 -10  -6 18.7752 6.10760   6
  -4 -10  -6 23.2965 6.98667   4
  -4 -10  -6 26.1412 9.87976   2
   4  10   6 64.3214 16.4816   7
   4  10   6 39.6898 14.2566   2
   2 -11  -6 3.08189 3.13493   5
   2 -11  -6 7.15175 3.73443   4
  -2  11   6 -60.148 28.8871   3
  -2  11   6 -48.612 26.6894   8
   1 -11  -6 4.55779 2.58051   5
   1 -11  -6 5.80352 4.68397   4
  -1  11   6 19.6023 9.01464   7
  -1  11   6 -19.501 15.0547   8
  -1  11   6 -19.764 23.9228   3
   0 -11  -6 -1.2712 3.64442   4
   0 -11  -6 0.37919 2.27532   5
   0 -11  -6 0.35851 3.81590   6
   0  11   6 16.8324 9.77083   7
   0  11   6 2.28034 15.9959   3
   0  11   6 -6.7012 9.33659   9
  -1 -11  -6 1.06983 4.15908   4
  -1 -11  -6 6.81014 3.94199   6
  -1 -11  -6 7.78318 2.97010   5
   1  11   6 22.3578 9.20584   7
   1  11   6 16.1765 6.88265   2
   1  11   6 21.8397 13.0200   3
   1  11   6 18.7288 7.51008   9
  -2 -11  -6 -1.6639 3.08617   6
  -2 -11  -6 6.29881 4.31886   4
  -2 -11  -6 1.07401 3.52585   2
   2  11   6 6.50273 6.31719   7
   2  11   6 11.4246 7.66482   3
   2  11   6 4.02671 7.04408   2
  -3 -11  -6 7.73485 4.55318   4
   3  11   6 3.03696 8.06768   7
   3  11   6 2.65965 6.61698   2
   3  11   6 21.7652 6.59936   3
   4  11   6 38.3322 9.41288   7
   2 -12  -6 6.40680 4.00532   4
   2 -12  -6 3.48838 3.09637   5
  -2  12   6 -59.574 30.8428   3
   1 -12  -6 3.22251 3.38857   5
   1 -12  -6 5.51713 5.14396   4
  -1  12   6 27.3664 7.92874   7
  -1  12   6 -1.4240 25.3672   3
   0 -12  -6 14.5094 6.56806   4
   0 -12  -6 26.6171 5.72686   5
   0  12   6 49.7821 23.7465   3
   0  12   6 57.7043 14.3082   7
  -1 -12  -6 0.57853 3.92023   4
  -1 -12  -6 9.71700 2.93314   5
  -1 -12  -6 0.85105 4.39100   6
  -1 -12  -6 3.56393 4.18556   2
   1  12   6 9.03941 6.65292   7
   1  12   6 26.9664 8.14123   9
   1  12   6 24.4792 15.5875   3
   1  12   6 4.94998 5.93077   2
  -2 -12  -6 8.59588 5.65563   2
  -2 -12  -6 4.18929 4.81926   4
  -2 -12  -6 8.02592 4.89313   6
   2  12   6 31.5139 10.5045   7
   2  12   6 44.9365 13.5512   3
   2  12   6 19.6851 9.95572   2
  -3 -12  -6 3.25440 5.43218   2
   3  12   6 19.9904 6.94709   7
   4  12   6 10.5781 10.7319   2
   4  12   6 43.6402 11.6535   7
   1 -13  -6 9.96678 3.73135   5
   1 -13  -6 4.69770 4.55007   4
  -1  13   6 2.63698 26.2586   3
   0 -13  -6 4.04654 2.37095   5
   0 -13  -6 6.90988 5.60557   4
   0  13   6 17.6380 21.2512   3
  -1 -13  -6 8.91385 5.61168   4
   1  13   6 27.3124 17.6316   3
   2  13   6 6.46791 8.92588   2
   3  13   6 74.8170 9.00784   7
   4  13   6 88.9676 11.2698   7
   1 -14  -6 8.37827 3.41701   5
   1 -14  -6 5.27094 4.93711   4
   0 -14  -6 27.8541 6.70492   5
   0 -14  -6 27.6065 8.75923   4
   0  14   6 60.3029 24.0881   3
   1  14   6 70.2169 19.2643   3
   2  14   6 16.4452 10.6983   2
   1  15   6 99.1661 20.9129   3
   1  16   6 597.270 32.6050   7
   2  15  -7 215.641 17.4703   3
   0  14  -7 43.9811 18.1373   3
   0 -14   7 4.41637 4.57568   4
   1  13  -7 56.0866 14.5426   3
   1  13  -7 14.7747 12.7409   8
  -1 -13   7 2.20234 3.82120   4
  -1 -13   7 -4.0956 5.42871   6
   0  13  -7 39.7456 17.9466   3
   0  13  -7 14.7702 23.2498   8
   0 -13   7 7.78913 5.18504   4
  -1  13  -7 -76.805 43.4961   8
  -1  13  -7 60.0319 29.0497   3
   1 -13   7 10.7668 4.13547   5
   1 -13   7 9.03002 4.14088   4
   4  12  -7 78.8661 12.7470   7
   2  12  -7 1.65363 5.75337   2
  -2 -12   7 5.13121 4.63745   4
  -2 -12   7 4.89016 6.20802   6
  -2 -12   7 0.90367 5.03353   2
   1  12  -7 22.2603 13.0076   3
   1  12  -7 9.64264 11.9069   8
   0  12  -7 13.7254 14.1237   3
   0  12  -7 9.40959 19.2198   8
   0 -12   7 0.47606 3.96295   4
   0 -12   7 5.05154 2.33341   5
   0 -12   7 -0.2882 6.51541   6
  -1  12  -7 -51.821 38.0180   8
  -1  12  -7 14.0569 20.9296   3
   1 -12   7 4.89222 2.82472   5
   1 -12   7 4.62332 3.78049   4
  -5 -11   7 -10.054 5.05231   6
   4  11  -7 32.8844 8.14284   7
   3  11  -7 23.1398 8.73754   3
   3  11  -7 4.99069 7.33687   2
   3  11  -7 11.8735 7.77165   7
  -3 -11   7 0.29677 4.29400   2
  -3 -11   7 -2.9315 3.16037   4
  -3 -11   7 -3.4407 4.13368   6
   2  11  -7 7.61600 6.88495   8
   2  11  -7 3.72671 6.50606   2
   2  11  -7 10.2985 5.69348   7
   2  11  -7 15.3444 8.37844   3
  -2 -11   7 0.58653 3.72840   4
  -2 -11   7 1.89535 4.66631   6
  -2 -11   7 1.52985 4.14948   2
   1  11  -7 47.9821 10.9621   9
   1  11  -7 57.6768 16.7906   8
   1  11  -7 59.2549 17.8219   3
   1  11  -7 72.6279 10.7322   7
  -1 -11   7 40.3356 9.50613   6
  -1 -11   7 32.4891 8.86330   2
  -1 -11   7 47.8102 8.55079   4
   0  11  -7 10.1354 17.6729   8
   0  11  -7 13.8095 14.0659   3
   0 -11   7 10.7108 3.28699   5
   0 -11   7 4.57872 5.79372   6
   0 -11   7 11.1420 4.79806   4
  -1  11  -7 -35.304 30.4327   8
  -1  11  -7 5.68677 22.0942   3
   1 -11   7 8.05083 4.67304   4
   1 -11   7 1.59368 2.32375   5
  -2  11  -7 -21.918 27.9970   3
   2 -11   7 8.82958 3.88105   5
   2 -11   7 11.3071 4.75378   4
   4  10  -7 29.3477 8.00381   7
   3  10  -7 86.0186 17.9295   3
   3  10  -7 79.2054 16.6975   7
   3  10  -7 100.564 15.1975   8
   3  10  -7 55.0557 15.2867   2
  -3 -10   7 74.1392 9.77641   4
  -3 -10   7 53.5568 10.0858   6
  -3 -10   7 50.9411 13.1965   2
   2  10  -7 11.8690 6.39983   7
   2  10  -7 11.7170 6.85357   2
   2  10  -7 12.9252 7.03011   8
   2  10  -7 13.3180 7.22364   3
  -2 -10   7 11.5357 4.60042   4
  -2 -10   7 11.7716 5.90169   6
  -2 -10   7 5.08886 5.02493   2
   1  10  -7 32.0922 13.1745   8
   1  10  -7 24.6857 7.72805   2
   1  10  -7 34.6592 9.31319   7
   1  10  -7 29.8175 9.17031   9
   1  10  -7 38.0071 13.1788   3
  -1 -10   7 23.3725 6.17628   4
  -1 -10   7 27.5595 6.97218   2
  -1 -10   7 21.7455 6.42139   6
   0  10  -7 6.20126 8.17687   9
   0  10  -7 -6.1707 14.2529   8
   0  10  -7 16.1911 4.59495   7
   0  10  -7 4.65197 13.3570   3
   0 -10   7 1.60014 3.57861   4
   0 -10   7 6.97997 2.53931   5
   0 -10   7 1.25536 4.57527   6
  -1  10  -7 5.42678 4.93360   1
  -1  10  -7 12.0980 18.9254   3
  -1  10  -7 1.67898 26.3942   8
   1 -10   7 -2.0553 2.57976   4
   1 -10   7 -5.3539 4.38269   1
   1 -10   7 4.72331 2.91444   5
  -2  10  -7 20.4390 7.32248   1
  -2  10  -7 -55.717 29.6847   3
   2 -10   7 2.99244 4.09767   4
   2 -10   7 0.91492 2.38354   5
   2 -10   7 -10.699 10.1938   1
   5   9  -7 102.250 10.2695   7
   4   9  -7 7.29579 7.17005   7
   3   9  -7 4.94353 7.29888   7
   3   9  -7 8.39205 6.29206   8
  -3  -9   7 8.34073 5.67854   2
  -3  -9   7 10.2090 4.89549   6
   2   9  -7 -0.7583 4.52969   3
   2   9  -7 16.4909 7.42132   9
   2   9  -7 1.03007 4.58589   7
   2   9  -7 2.03332 5.06154   8
   2   9  -7 0.24813 4.33740   2
  -2  -9   7 1.74671 3.64490   6
  -2  -9   7 2.71142 4.11860   2
  -2  -9   7 1.95607 3.48963   4
   1   9  -7 4.32197 6.46264   9
   1   9  -7 -2.1400 3.61494   7
   1   9  -7 -6.6040 9.24400   8
   1   9  -7 0.56536 3.40123   2
   1   9  -7 -13.533 8.17707   3
  -1  -9   7 6.29224 4.93023   6
  -1  -9   7 1.26503 4.07289   4
  -1  -9   7 -3.8357 2.56631   2
  -1  -9   7 2.76568 1.60539   5
   0   9  -7 22.4694 6.85489   7
   0   9  -7 16.4091 11.5312   9
   0   9  -7 17.5557 6.86727   1
   0   9  -7 14.6243 14.7019   8
   0   9  -7 15.2124 13.8684   3
   0  -9   7 17.0959 6.06657   6
   0  -9   7 10.5430 4.55088   4
   0  -9   7 16.6575 3.89774   5
   0  -9   7 17.1470 5.99768   1
  -1   9  -7 46.3226 24.3114   8
  -1   9  -7 46.7447 9.85250   1
  -1   9  -7 50.0331 23.9327   3
  -1   9  -7 21.1702 15.0344   9
   1  -9   7 46.8518 7.26009   5
   1  -9   7 33.5402 7.31099   4
   1  -9   7 52.9119 11.2799   1
  -2   9  -7 -33.845 26.6544   3
  -2   9  -7 14.9260 4.86865   1
  -2   9  -7 -12.384 30.5865   8
   2  -9   7 -9.9081 8.64072   1
   2  -9   7 4.58433 3.40644   4
   2  -9   7 5.54825 2.96935   5
  -3   9  -7 -74.182 36.5997   8
   3  -9   7 -7.4430 7.94633   1
   3  -9   7 4.21512 3.24969   5
   3  -9   7 0.69279 3.05154   4
   5   8  -7 85.1927 11.8558   7
   4   8  -7 7.82683 9.55451   7
   4   8  -7 16.1188 9.40144   8
   4   8  -7 6.41619 7.09046   3
  -4  -8   7 1.38195 4.96585   2
  -4  -8   7 0.47078 3.54301   6
  -4  -8   7 7.53001 5.12106   7
   3   8  -7 6.09242 5.41683   8
   3   8  -7 4.99577 5.39419   7
   3   8  -7 4.17727 5.81770   2
   3   8  -7 5.24958 4.51065   3
  -3  -8   7 4.06210 4.39455   2
  -3  -8   7 4.62524 3.09721   4
  -3  -8   7 0.44221 3.18355   6
   2   8  -7 20.2919 8.25498   9
   2   8  -7 15.1907 6.03004   2
   2   8  -7 17.2403 7.07058   3
   2   8  -7 19.0836 7.10091   8
   2   8  -7 15.1820 6.23567   7
  -2  -8   7 11.0161 5.12477   2
  -2  -8   7 24.3417 5.82431   6
  -2  -8   7 5.85313 3.95369   4
   1   8  -7 0.72484 2.90056   2
   1   8  -7 2.36785 8.62542   8
   1   8  -7 2.60588 3.19288   7
   1   8  -7 -0.9727 6.36842   3
   1   8  -7 2.74614 4.36391   1
   1   8  -7 2.21685 6.51969   9
  -1  -8   7 1.94138 3.59711   4
  -1  -8   7 7.67668 4.33208   6
  -1  -8   7 1.09768 3.02460   2
  -1  -8   7 0.92295 1.28189   5
   0   8  -7 0.35501 4.17659   1
   0   8  -7 -1.2182 9.42985   9
   0   8  -7 1.53448 11.4291   8
   0   8  -7 2.12106 11.0380   3
   0   8  -7 1.28449 3.43853   7
   0  -8   7 -4.9927 2.97550   4
   0  -8   7 0.40626 3.03534   1
   0  -8   7 4.18971 4.34736   6
   0  -8   7 1.66215 1.88718   5
   0  -8   7 1.54545 2.45835   2
  -1   8  -7 30.2661 18.6634   8
  -1   8  -7 7.71124 11.7969   9
  -1   8  -7 24.5710 7.06207   7
  -1   8  -7 24.9277 20.4199   3
  -1   8  -7 29.5833 7.37681   1
   1  -8   7 40.8793 7.75604   6
   1  -8   7 36.2765 8.77719   1
   1  -8   7 19.3846 4.45797   5
   1  -8   7 19.4219 5.13125   4
  -2   8  -7 -16.032 23.9537   3
  -2   8  -7 10.2795 4.18006   1
  -2   8  -7 -0.9373 23.0467   8
   2  -8   7 8.19744 8.95846   1
   2  -8   7 -1.0003 3.17729   4
   2  -8   7 3.45747 3.10805   5
   3  -8   7 2.65791 3.05392   5
   3  -8   7 2.39576 3.51343   4
   3  -8   7 -16.286 12.2926   1
   5   7  -7 83.2319 12.3886   7
   4   7  -7 4.45354 5.89671   3
   4   7  -7 7.30051 8.10921   7
   4   7  -7 5.87914 7.69599   8
  -4  -7   7 2.72776 5.02347   2
  -4  -7   7 0.44881 3.40965   6
  -4  -7   7 -0.1071 3.14202   7
   3   7  -7 5.55854 4.80125   7
   3   7  -7 5.60591 4.25546   3
   3   7  -7 13.1706 6.83789   9
   3   7  -7 3.80348 4.56676   2
   3   7  -7 4.59325 5.85354   8
  -3  -7   7 11.1791 3.48795   4
  -3  -7   7 7.21327 5.20473   2
  -3  -7   7 5.96587 3.91470   6
   2   7  -7 1.79723 3.02905   7
   2   7  -7 3.18044 4.32782   8
   2   7  -7 7.27131 4.37894   3
   2   7  -7 8.70244 4.97234   2
   2   7  -7 2.66320 4.75231   9
   2   7  -7 6.79687 2.19575   1
  -2  -7   7 13.6368 4.29122   6
  -2  -7   7 6.12575 4.33573   2
  -2  -7   7 11.5015 3.72191   4
   1   7  -7 37.3861 6.07414   1
   1   7  -7 31.2705 7.96204   9
   1   7  -7 30.5690 9.70498   8
   1   7  -7 44.0091 8.02003   2
   1   7  -7 30.3518 9.45118   3
   1   7  -7 34.0402 7.06970   7
  -1  -7   7 29.7478 3.13843   5
  -1  -7   7 38.7828 6.28326   6
  -1  -7   7 42.8534 6.43569   4
  -1  -7   7 39.6802 7.68304   2
   0   7  -7 0.34668 9.66307   8
   0   7  -7 10.1285 9.98120   9
   0   7  -7 3.11420 3.56888   1
   0   7  -7 1.21926 3.40772   7
   0   7  -7 2.40905 9.32224   3
   0  -7   7 3.81161 3.71766   6
   0  -7   7 2.98213 3.35584   4
   0  -7   7 8.30067 2.70329   5
   0  -7   7 7.94633 3.15495   2
   0  -7   7 5.19035 3.36608   1
  -1   7  -7 -1.7982 3.48653   1
  -1   7  -7 0.22563 14.5947   3
  -1   7  -7 3.12542 11.9767   8
  -1   7  -7 8.90879 13.9346   9
  -1   7  -7 1.74612 5.61633   7
   1  -7   7 1.66268 2.17924   5
   1  -7   7 1.16686 4.06172   6
   1  -7   7 -0.0982 3.23388   1
   1  -7   7 -0.1694 3.23884   4
  -2   7  -7 5.17020 3.37431   1
  -2   7  -7 -8.5777 21.8527   3
  -2   7  -7 -17.497 16.0277   8
   2  -7   7 -4.5643 4.06221   1
   2  -7   7 -0.1905 2.31264   4
   2  -7   7 2.44038 2.24150   5
  -3   7  -7 -56.962 29.0845   3
  -3   7  -7 -36.391 24.5117   8
  -3   7  -7 26.1004 7.75036   1
   3  -7   7 3.14988 2.93681   5
   3  -7   7 3.91203 9.79301   1
   3  -7   7 3.37974 3.42580   4
   5   6  -7 118.113 13.8347   8
  -5  -6   7 91.6216 13.9460   3
   4   6  -7 -3.2717 6.38071   7
   4   6  -7 1.22139 6.23367   3
   4   6  -7 5.18848 7.69045   8
  -4  -6   7 6.27787 5.51626   2
  -4  -6   7 3.91797 4.03056   7
  -4  -6   7 4.00301 3.56435   6
   3   6  -7 13.3954 7.10882   9
   3   6  -7 10.4204 5.46788   8
   3   6  -7 15.5356 6.60871   7
   3   6  -7 7.00341 3.24451   1
   3   6  -7 5.70057 4.27464   3
  -3  -6   7 9.34840 5.17642   2
  -3  -6   7 9.75080 5.29483   7
  -3  -6   7 8.77806 2.97791   4
  -3  -6   7 11.9835 4.09951   6
   2   6  -7 64.2685 8.93740   9
   2   6  -7 62.2057 9.68578   3
   2   6  -7 66.1870 5.91804   1
   2   6  -7 65.1794 9.05256   7
   2   6  -7 62.7144 9.87305   8
   2   6  -7 65.3667 8.98800   2
  -2  -6   7 68.1655 9.02555   2
  -2  -6   7 70.0851 7.33730   6
  -2  -6   7 75.0140 6.44306   4
   1   6  -7 35.5523 7.50499   9
   1   6  -7 30.4861 7.81909   3
   1   6  -7 31.3853 6.15901   7
   1   6  -7 37.2691 7.02765   2
   1   6  -7 25.7508 8.08050   8
   1   6  -7 36.4464 5.40614   1
  -1  -6   7 38.7437 5.73505   6
  -1  -6   7 28.9387 2.79863   5
  -1  -6   7 46.3145 6.38613   2
   0   6  -7 -1.1492 2.44042   1
   0   6  -7 -3.7125 6.98013   9
   0   6  -7 0.88734 2.38691   7
   0   6  -7 -3.5131 6.59969   3
   0   6  -7 5.67108 8.06045   8
   0  -6   7 0.11925 1.73957   2
   0  -6   7 0.60039 2.88862   6
   0  -6   7 1.48789 2.53535   4
   0  -6   7 0.71832 1.34015   5
   0  -6   7 1.58975 2.15468   1
  -1   6  -7 1.76433 9.37889   8
  -1   6  -7 0.93623 5.47318   7
  -1   6  -7 -0.9173 3.17648   1
  -1   6  -7 10.8416 11.8237   9
  -1   6  -7 7.69599 14.0418   3
   1  -6   7 3.58735 3.01788   1
   1  -6   7 -3.3365 3.50711   6
   1  -6   7 3.94543 3.09435   4
   1  -6   7 -0.2684 1.45438   5
  -2   6  -7 -8.0495 10.6803   9
  -2   6  -7 2.82979 18.4025   3
  -2   6  -7 -2.3512 11.7393   8
   2  -6   7 7.33335 5.76222   1
   2  -6   7 6.47104 3.34371   5
   2  -6   7 5.27563 3.42766   4
  -3   6  -7 -48.785 23.1740   3
  -3   6  -7 19.4424 6.86707   1
  -3   6  -7 -8.9733 20.8476   8
   3  -6   7 5.07179 3.42134   5
   3  -6   7 -0.0604 8.42235   1
   3  -6   7 4.88505 4.09781   4
   4  -6   7 1.94177 3.73622   5
  -5  -5   7 52.6229 11.9575   3
   4   5  -7 1.13745 6.49030   8
   4   5  -7 0.49593 6.81311   7
   4   5  -7 2.37186 6.75152   3
  -4  -5   7 2.99885 4.31711   9
  -4  -5   7 3.17411 4.22612   7
   3   5  -7 6.21021 3.07450   1
   3   5  -7 11.2503 5.41032   3
   3   5  -7 14.3423 6.81040   9
   3   5  -7 12.0270 5.60419   7
   3   5  -7 9.62582 5.84206   8
  -3  -5   7 6.67191 4.53885   7
  -3  -5   7 11.3652 5.55665   2
  -3  -5   7 8.43980 3.57724   6
  -3  -5   7 9.86815 2.61221   4
   2   5  -7 12.8261 3.01241   1
   2   5  -7 11.7362 5.11128   2
   2   5  -7 12.7405 4.68368   3
   2   5  -7 11.9035 4.36262   8
   2   5  -7 5.85729 3.59669   7
   2   5  -7 14.0720 4.94257   9
  -2  -5   7 12.7390 2.88840   4
  -2  -5   7 10.4922 3.42710   6
  -2  -5   7 12.3849 4.90843   2
   1   5  -7 274.691 21.3373   8
   1   5  -7 270.687 20.3267   3
   1   5  -7 285.086 18.7137   2
   1   5  -7 267.051 19.6242   9
   1   5  -7 266.391 18.2785   7
   1   5  -7 261.657 16.3714   1
  -1  -5   7 273.518 18.5332   2
  -1  -5   7 287.796 17.0266   6
  -1  -5   7 268.791 14.5457   5
  -1  -5   7 289.032 16.3770   4
   0   5  -7 22.7465 4.67284   1
   0   5  -7 21.0955 7.91406   8
   0   5  -7 16.6799 3.87506   7
   0   5  -7 13.0284 7.31266   3
   0   5  -7 21.3411 9.04143   9
   0  -5   7 17.1880 3.60991   2
   0  -5   7 21.8666 4.20213   4
   0  -5   7 19.0831 4.06554   1
   0  -5   7 16.1476 2.85572   5
   0  -5   7 18.4978 4.03963   6
  -1   5  -7 37.2887 8.25627   7
  -1   5  -7 31.5266 6.39980   1
  -1   5  -7 33.1378 12.3264   9
  -1   5  -7 37.2844 10.5850   8
  -1   5  -7 26.9124 12.2034   3
   1  -5   7 36.5457 6.90980   1
   1  -5   7 31.6429 5.86126   4
   1  -5   7 34.3830 5.03247   5
   1  -5   7 44.6727 6.70841   6
  -2   5  -7 0.56573 11.3322   9
  -2   5  -7 10.0167 9.46693   7
  -2   5  -7 11.8645 14.6453   3
  -2   5  -7 5.55827 10.2149   8
   2  -5   7 1.45020 2.46916   5
   2  -5   7 3.29466 4.07870   1
   2  -5   7 0.02796 2.79301   4
  -3   5  -7 -35.936 19.7088   3
  -3   5  -7 -23.472 16.4102   8
   3  -5   7 0.53111 2.57833   4
   3  -5   7 -0.0562 2.78110   5
   3  -5   7 -2.0653 6.02075   1
  -4   5  -7 48.3073 12.4898   1
   4  -5   7 -8.2602 10.2115   1
   5   4  -7 10.8284 8.91405   1
  -5  -4   7 29.6965 11.1316   3
   4   4  -7 12.1856 9.82102   7
   4   4  -7 13.0127 8.63697   3
   4   4  -7 16.2376 10.6274   8
  -4  -4   7 33.7541 9.84489   3
   3   4  -7 -0.4751 3.12156   8
   3   4  -7 1.08903 3.70585   7
   3   4  -7 0.39788 2.10743   1
   3   4  -7 -1.0343 4.46409   9
   3   4  -7 2.16726 3.19164   3
  -3  -4   7 5.54067 3.51605   9
  -3  -4   7 0.33607 3.00742   7
  -3  -4   7 3.16982 2.60708   6
  -3  -4   7 4.44276 4.58236   2
   2   4  -7 91.4525 10.0821   3
   2   4  -7 90.0068 7.58427   1
   2   4  -7 86.5189 9.62900   9
   2   4  -7 84.9801 9.63719   7
   2   4  -7 98.8327 10.5259   8
  -2  -4   7 83.7294 7.23412   6
  -2  -4   7 77.7685 9.31393   2
  -2  -4   7 84.2739 6.08551   4
   1   4  -7 69.8452 7.40075   2
   1   4  -7 73.8249 8.42607   3
   1   4  -7 61.9265 7.38752   9
   1   4  -7 64.9141 8.56361   8
   1   4  -7 62.7538 6.81825   7
   1   4  -7 70.1226 6.03879   1
  -1  -4   7 72.0722 7.41614   2
  -1  -4   7 74.1821 3.98068   5
  -1  -4   7 71.1424 5.50790   4
  -1  -4   7 72.7003 6.33331   6
  -1  -4   7 71.8174 8.16135   9
   0   4  -7 -0.3032 1.64431   7
   0   4  -7 1.32131 5.63584   3
   0   4  -7 -1.1971 2.04496   1
   0   4  -7 2.83719 5.01444   9
   0   4  -7 0.02596 5.43136   8
   0  -4   7 0.30231 1.15641   5
   0  -4   7 1.53793 2.03918   1
   0  -4   7 3.14286 2.00233   4
   0  -4   7 -0.2109 4.99302   9
  -1   4  -7 29.4105 5.69300   1
  -1   4  -7 28.6708 9.34388   9
  -1   4  -7 36.9430 7.70768   7
  -1   4  -7 29.2843 10.4361   3
  -1   4  -7 28.6848 8.58578   8
   1  -4   7 35.1087 4.85273   5
   1  -4   7 25.6769 4.61586   4
   1  -4   7 36.6000 6.62727   1
   1  -4   7 40.5080 5.41505   6
  -2   4  -7 21.5096 12.2744   3
  -2   4  -7 11.6602 8.97231   7
  -2   4  -7 16.2734 8.86601   8
  -2   4  -7 9.23725 9.82757   9
   2  -4   7 17.4662 3.51006   6
   2  -4   7 16.5157 4.21800   5
   2  -4   7 14.9922 5.88684   1
   2  -4   7 9.56354 3.45819   4
  -3   4  -7 83.4303 25.5740   3
  -3   4  -7 66.4588 19.7335   8
  -3   4  -7 36.9768 13.5708   9
   3  -4   7 72.5634 14.2101   1
   3  -4   7 73.5199 9.84129   4
   3  -4   7 61.4022 9.02678   5
  -4   4  -7 -46.441 24.0004   3
  -4   4  -7 -28.120 16.8578   8
   4  -4   7 2.19817 3.26301   5
   4  -4   7 0.69677 7.89466   1
   5   3  -7 41.7139 12.6487   8
  -5  -3   7 24.2370 11.2597   3
   4   3  -7 -4.2840 7.19496   8
   4   3  -7 -6.2139 7.72219   7
   4   3  -7 1.30574 3.57470   1
  -4  -3   7 12.9992 6.53054   3
  -4  -3   7 -0.9444 4.80003   2
  -4  -3   7 2.59962 4.80725   7
   3   3  -7 40.2927 10.2547   8
   3   3  -7 65.4437 12.9389   9
   3   3  -7 35.7834 3.68848   5
   3   3  -7 27.3067 7.81454   3
   3   3  -7 38.4322 7.60184   1
   3   3  -7 26.6852 7.41508   7
  -3  -3   7 31.0992 5.11839   6
  -3  -3   7 30.2691 7.97743   2
  -3  -3   7 34.7742 8.25817   9
  -3  -3   7 25.4478 6.84665   7
   2   3  -7 111.832 6.48571   5
   2   3  -7 115.443 9.21737   1
   2   3  -7 125.339 12.2741   8
   2   3  -7 109.373 11.1033   3
   2   3  -7 104.925 10.7454   7
   2   3  -7 105.500 10.4065   9
  -2  -3   7 98.4227 10.7465   7
  -2  -3   7 112.796 8.11251   6
  -2  -3   7 106.330 6.71996   4
  -2  -3   7 110.870 10.6347   2
   1   3  -7 300.579 18.7332   7
   1   3  -7 277.369 17.0610   1
   1   3  -7 303.364 20.2673   8
   1   3  -7 300.217 18.8464   9
   1   3  -7 271.273 19.0367   3
  -1  -3   7 331.974 16.3051   4
  -1  -3   7 279.521 18.4840   2
  -1  -3   7 293.105 17.0224   6
   0   3  -7 60.9035 9.30047   3
   0   3  -7 56.7561 9.07939   9
   0   3  -7 52.0081 5.69845   1
   0   3  -7 43.3583 4.43394   7
   0   3  -7 70.8923 10.6494   8
   0  -3   7 44.9056 3.69613   5
   0  -3   7 44.1554 7.60297   9
   0  -3   7 56.9407 5.56395   1
   0  -3   7 53.0589 5.14518   6
   0  -3   7 43.2605 4.35113   4
  -1   3  -7 258.017 18.0482   1
  -1   3  -7 275.426 19.0481   7
  -1   3  -7 257.837 22.2137   3
  -1   3  -7 265.222 21.4619   9
  -1   3  -7 267.389 21.1195   8
   1  -3   7 309.901 16.8381   6
   1  -3   7 273.465 18.4438   1
   1  -3   7 285.977 16.7483   4
   1  -3   7 292.519 16.5271   5
  -2   3  -7 8.46748 6.36641   7
  -2   3  -7 11.5113 6.91843   8
  -2   3  -7 0.02876 6.54257   9
  -2   3  -7 4.21654 8.46856   3
   2  -3   7 11.3920 3.49919   4
   2  -3   7 5.44804 2.65694   5
   2  -3   7 7.44706 2.34313   6
   2  -3   7 8.98232 6.61855   8
   2  -3   7 3.72017 3.62683   1
  -3   3  -7 -3.9951 7.44482   9
  -3   3  -7 2.58240 8.60198   8
  -3   3  -7 13.1017 13.8777   3
  -3   3  -7 -5.7231 6.16029   7
   3  -3   7 1.96931 10.0593   8
   3  -3   7 3.21667 2.87317   5
   3  -3   7 4.65362 4.58753   1
   3  -3   7 0.23824 2.39317   4
  -4   3  -7 -40.712 19.3996   3
  -4   3  -7 -9.2090 19.8558   8
   4  -3   7 1.25517 7.66987   1
   4  -3   7 4.75750 3.88789   5
   4  -3   7 -37.340 20.5475   8
   4   2  -7 -6.3002 6.95992   8
   4   2  -7 -1.2274 7.22044   3
   4   2  -7 -0.0958 4.01285   1
  -4  -2   7 3.78622 5.59161   3
  -4  -2   7 -0.8555 5.39159   7
  -4  -2   7 -2.6721 5.14301   2
   3   2  -7 2.24612 4.04509   8
   3   2  -7 3.55065 3.58319   3
   3   2  -7 7.93071 6.46756   9
   3   2  -7 1.90649 1.57885   5
   3   2  -7 2.91143 2.56476   1
   3   2  -7 6.06797 4.41989   7
  -3  -2   7 6.18021 4.80892   2
  -3  -2   7 1.59507 2.90804   9
  -3  -2   7 -1.3358 4.03232   3
  -3  -2   7 1.09507 1.84920   6
  -3  -2   7 1.12470 3.63754   7
   2   2  -7 117.427 11.4758   3
   2   2  -7 113.037 11.0806   9
   2   2  -7 123.625 11.8947   8
   2   2  -7 121.745 10.2505   1
   2   2  -7 128.128 7.63577   5
   2   2  -7 122.911 11.5884   7
  -2  -2   7 126.723 11.9234   7
  -2  -2   7 130.555 7.17377   4
  -2  -2   7 127.704 8.43467   6
  -2  -2   7 133.091 11.9083   9
  -2  -2   7 121.617 11.2284   2
   1   2  -7 765.776 40.9309   1
   1   2  -7 755.190 38.5756   5
   1   2  -7 772.722 42.6808   3
   1   2  -7 789.524 43.1156   8
   1   2  -7 783.800 42.1272   9
   1   2  -7 722.836 41.8364   7
  -1  -2   7 787.959 42.2562   2
  -1  -2   7 736.472 41.9939   7
  -1  -2   7 791.189 39.1372   4
  -1  -2   7 758.059 40.1547   6
  -1  -2   7 740.526 41.9926   9
   0   2  -7 -8.7194 4.14418   3
   0   2  -7 5.20231 5.63550   8
   0   2  -7 5.31612 2.60539   1
   0   2  -7 -5.7063 4.20077   9
   0  -2   7 3.66762 5.29219   9
   0  -2   7 4.09482 2.51223   2
   0  -2   7 0.26062 0.75775   5
   0  -2   7 0.25608 1.52901   4
   0  -2   7 -1.2012 1.90653   6
  -1   2  -7 68.7757 9.31311   9
  -1   2  -7 71.8234 7.18172   7
  -1   2  -7 63.5063 6.82064   1
  -1   2  -7 71.1663 8.65758   8
  -1   2  -7 73.2618 9.85687   3
   1  -2   7 65.4489 5.42021   5
   1  -2   7 70.8003 5.74386   4
   1  -2   7 70.9990 7.14129   1
   1  -2   7 75.2342 5.75338   6
  -2   2  -7 71.9675 11.3414   8
  -2   2  -7 67.5155 9.23200   7
  -2   2  -7 62.8589 5.27504   2
  -2   2  -7 74.0482 11.8729   3
  -2   2  -7 65.7183 11.3149   9
   2  -2   7 73.7935 8.84633   1
   2  -2   7 65.5580 6.39509   4
   2  -2   7 73.9711 11.2430   8
   2  -2   7 74.5953 6.64191   5
   2  -2   7 70.0682 5.65934   6
  -3   2  -7 5.52782 6.02715   7
  -3   2  -7 7.77536 10.2278   3
  -3   2  -7 1.47022 6.70785   9
  -3   2  -7 8.82823 9.37716   8
   3  -2   7 2.32796 2.80449   4
   3  -2   7 8.18457 9.17313   8
   3  -2   7 6.51397 5.21948   1
   3  -2   7 5.19116 3.13418   5
  -4   2  -7 -12.986 16.9400   3
  -4   2  -7 6.21568 16.9507   8
   4  -2   7 0.64348 3.41122   5
   4  -2   7 -31.480 15.1345   8
   4  -2   7 2.55827 6.82703   1
   4   1  -7 -2.5010 9.08445   3
   4   1  -7 0.12706 8.86671   8
   4   1  -7 6.29533 2.85041   5
   4   1  -7 -1.8652 4.22151   1
  -4  -1   7 -3.9786 5.32110   2
  -4  -1   7 4.07291 7.01042   7
  -4  -1   7 10.0220 8.48799   3
   3   1  -7 58.5610 10.2411   8
   3   1  -7 70.8234 11.3443   3
   3   1  -7 89.4311 12.9699   9
   3   1  -7 64.8329 9.08857   1
   3   1  -7 68.6832 6.22503   5
  -3  -1   7 62.0740 11.6379   9
  -3  -1   7 70.3724 12.7870   2
  -3  -1   7 62.1236 12.2201   3
  -3  -1   7 67.2906 5.83500   6
  -3  -1   7 66.5975 10.4230   7
   2   1  -7 50.5161 7.35300   8
   2   1  -7 43.7287 3.18666   4
   2   1  -7 49.3087 7.30641   3
   2   1  -7 58.7557 8.25482   9
   2   1  -7 51.9347 7.38452   7
  -2  -1   7 47.9412 7.28031   7
  -2  -1   7 44.2228 3.18097   4
  -2  -1   7 52.6405 7.41168   9
   1   1  -7 2263.78 117.183   8
   1   1  -7 2253.28 115.682   1
   1   1  -7 2246.19 113.440   5
   1   1  -7 2182.09 116.329   7
   1   1  -7 2123.64 116.507   3
   1   1  -7 2168.27 115.999   9
  -1  -1   7 2442.72 116.834   2
  -1  -1   7 2258.06 114.157   6
  -1  -1   7 2326.21 116.409   9
  -1  -1   7 2230.50 116.474   7
   0   1  -7 10.7649 2.79729   9
   0   1  -7 19.0954 3.35262   1
   0   1  -7 13.4385 1.64244   7
   0   1  -7 20.8659 5.10182   8
   0   1  -7 13.2793 3.14412   3
   0  -1   7 11.4151 1.62905   7
   0  -1   7 16.9222 3.47718   9
   0  -1   7 17.5245 2.87508   6
   0  -1   7 14.7646 2.07619   4
   0  -1   7 20.1382 3.74002   2
   0  -1   7 17.1850 1.96155   5
  -1   1  -7 280.436 19.3155   8
  -1   1  -7 286.612 18.5488   9
  -1   1  -7 271.456 17.7972   1
  -1   1  -7 306.138 16.7708   7
  -1   1  -7 278.821 18.7480   3
   1  -1   7 281.935 15.9056   2
   1  -1   7 300.960 16.5005   5
   1  -1   7 297.795 16.3628   6
   1  -1   7 286.157 16.4037   4
   1  -1   7 297.626 18.2233   1
   1  -1   7 278.347 19.0066   8
   1  -1   7 285.694 17.7716   9
  -2   1  -7 16.4000 4.40773   7
  -2   1  -7 21.5904 3.99065   2
  -2   1  -7 9.73485 4.72247   3
  -2   1  -7 15.0472 5.39505   9
  -2   1  -7 15.9459 5.43202   8
   2  -1   7 15.2801 3.44058   4
   2  -1   7 13.5161 2.70739   6
   2  -1   7 13.3163 3.11989   2
   2  -1   7 14.9643 4.82699   1
   2  -1   7 13.0080 5.00533   8
   2  -1   7 14.6743 3.33426   5
  -3   1  -7 6.20881 6.26355   9
  -3   1  -7 4.86899 7.93977   8
  -3   1  -7 4.39854 4.84537   7
  -3   1  -7 8.60184 7.70180   3
   3  -1   7 8.27366 7.41183   8
   3  -1   7 7.72133 4.82242   1
   3  -1   7 10.6755 3.34426   4
   3  -1   7 6.35494 2.89747   5
  -4   1  -7 -1.9944 12.5385   8
  -4   1  -7 -3.1514 12.7134   3
   4  -1   7 -1.7677 5.99360   1
   4  -1   7 -0.6923 3.01338   5
   4  -1   7 -18.321 13.7899   8
   5  -1   7 5.87080 4.65559   5
   5  -1   7 -3.2033 8.26973   1
   4   0  -7 3.98736 4.99917   1
   4   0  -7 1.54946 2.37102   5
   4   0  -7 -4.2074 9.48264   8
   4   0  -7 -0.2454 10.6382   3
  -4   0   7 7.99026 9.82354   3
  -4   0   7 6.34480 7.98345   7
   3   0  -7 8.75233 5.66226   3
   3   0  -7 7.02743 3.91023   1
   3   0  -7 6.71953 5.60773   8
   3   0  -7 6.58974 2.64152   5
  -3   0   7 10.4199 6.62310   2
  -3   0   7 4.16049 5.14513   7
  -3   0   7 4.46824 4.17920   9
  -3   0   7 11.8036 7.08117   3
   2   0  -7 30.1494 5.79852   1
   2   0  -7 40.4044 8.08328   9
   2   0  -7 27.3773 6.27303   8
   2   0  -7 38.6492 2.93453   4
   2   0  -7 38.7145 3.80968   5
   2   0  -7 30.2110 6.40653   3
  -2   0   7 19.5478 5.06820   9
  -2   0   7 25.6321 6.36630   3
  -2   0   7 45.4847 7.26906   7
   1   0  -7 255.276 16.8305   8
   1   0  -7 252.125 16.7820   3
   1   0  -7 258.217 16.5783   9
   1   0  -7 261.444 14.2103   5
   1   0  -7 254.412 16.2480   9
  -1   0   7 268.595 14.1343   6
  -1   0   7 271.567 17.2289   7
  -1   0   7 262.397 16.6172   9
  -1   0   7 254.837 16.3570   9
  -1   0   7 259.675 16.8153   2
   0   0  -7 -0.2711 1.62691   8
   0   0  -7 0.30522 0.51958   9
   0   0  -7 0.40843 0.53145   3
   0   0  -7 1.05131 1.65093   1
   0   0  -7 1.57214 0.80108   5
   0   0   7 -0.1398 0.59188   9
   0   0   7 1.10298 0.67085   4
   0   0   7 1.48478 0.82434   5
   0   0   7 -0.4244 0.88768   6
   0   0   7 3.04866 2.42715   2
   0   0   7 1.66064 1.30885   7
  -1   0  -7 757.992 40.2847   7
  -1   0  -7 727.407 41.4025   1
  -1   0  -7 741.065 42.1920   8
  -1   0  -7 793.567 41.3285   9
  -1   0  -7 775.772 41.1271   9
  -1   0  -7 785.358 41.6770   3
   1   0   7 779.775 41.5615   3
   1   0   7 733.329 41.5444   1
   1   0   7 726.283 39.9618   5
   1   0   7 761.218 39.9800   6
   1   0   7 773.889 40.4812   2
   1   0   7 771.694 40.1678   4
   1   0   7 757.123 42.1249   8
   1   0   7 795.342 41.1449   9
   1   0   7 773.146 40.3815   7
  -2   0  -7 97.9511 10.0365   9
  -2   0  -7 101.478 10.7238   3
  -2   0  -7 95.8039 8.13777   2
  -2   0  -7 100.797 11.2204   8
  -2   0  -7 91.0962 8.88796   7
   2   0   7 98.8771 9.33995   7
   2   0   7 96.2057 10.4751   3
   2   0   7 93.0116 7.34459   4
   2   0   7 81.3588 9.17215   1
   2   0   7 87.8446 6.81446   6
   2   0   7 103.260 10.9773   8
   2   0   7 88.0895 7.25755   5
   2   0   7 93.4393 8.00965   2
  -3   0  -7 11.6759 8.14431   8
  -3   0  -7 7.91909 3.98875   2
  -3   0  -7 4.51978 6.45026   3
  -3   0  -7 10.8464 5.03883   7
  -3   0  -7 12.2496 5.98230   9
   3   0   7 10.6038 3.24154   4
   3   0   7 12.0755 5.96815   1
   3   0   7 8.41231 2.48391   6
   3   0   7 9.14288 4.02298   2
   3   0   7 10.3633 3.47812   5
   3   0   7 8.08115 7.01952   8
   3   0   7 16.5164 9.12358   3
  -4   0  -7 7.68524 12.5321   3
  -4   0  -7 20.0814 13.4792   8
  -4   0  -7 -2.2307 5.16997   7
   4   0   7 5.85468 6.12533   1
   4   0   7 -4.3342 11.5914   8
   4   0   7 3.73789 3.27830   5
  -5   0  -7 -0.4685 18.8467   8
   4  -1  -7 -1.0459 9.20341   8
   4  -1  -7 1.20187 4.88177   1
   4  -1  -7 7.91786 3.26158   5
  -4   1   7 0.52839 8.10490   7
  -4   1   7 -4.9747 10.8690   3
   3  -1  -7 24.1181 4.63665   5
   3  -1  -7 17.1943 8.08825   8
   3  -1  -7 23.9475 6.48128   1
   3  -1  -7 20.8224 8.74377   3
  -3   1   7 26.5448 9.76528   3
  -3   1   7 15.4192 6.23472   9
  -3   1   7 22.2504 8.63458   2
  -3   1   7 21.0103 8.36078   7
   2  -1  -7 54.5280 7.03110   1
   2  -1  -7 45.7934 4.44185   5
   2  -1  -7 32.4194 7.03408   3
   2  -1  -7 39.2675 7.95927   8
   2  -1  -7 51.6529 3.76773   4
  -2   1   7 33.9381 2.76287   6
  -2   1   7 54.7213 7.85458   2
  -2   1   7 34.5984 7.00211   9
  -2   1   7 42.0332 8.29404   7
  -2   1   7 29.4128 6.79832   3
   1  -1  -7 120.469 9.44736   9
   1  -1  -7 135.465 6.84274   4
   1  -1  -7 111.987 9.84550   3
   1  -1  -7 126.849 7.53656   5
   1  -1  -7 110.292 8.96410   1
   1  -1  -7 123.357 9.90291   8
  -1   1   7 112.730 10.4688   7
  -1   1   7 110.388 8.79103   9
  -1   1   7 100.506 6.35908   6
  -1   1   7 124.966 10.2983   3
  -1   1   7 121.148 9.69102   9
   0  -1  -7 0.25941 0.82460   8
   0  -1  -7 2.00214 1.17917   5
   0  -1  -7 -0.1780 1.49878   1
   0  -1  -7 0.86519 0.73112   4
   0  -1  -7 1.47769 0.79973   9
   0   1   7 0.59647 0.85472   6
   0   1   7 2.88400 2.86179   7
   0   1   7 0.87297 0.78014   4
   0   1   7 1.49919 2.62740   2
   0   1   7 2.64910 1.13203   9
   0   1   7 2.00265 1.13119   3
  -1  -1  -7 2348.89 117.067   9
  -1  -1  -7 2228.44 117.688   8
  -1  -1  -7 2256.58 116.957   9
  -1  -1  -7 2230.64 117.426   1
  -1  -1  -7 2344.38 117.534   3
   1   1   7 2408.46 116.300   5
   1   1   7 2216.13 117.342   2
   1   1   7 2330.00 116.414   6
   1   1   7 2295.41 117.047   9
   1   1   7 2393.63 117.136   7
   1   1   7 2208.82 117.254   3
   1   1   7 2332.08 116.340   4
   1   1   7 2218.58 117.450   1
   1   1   7 2219.20 117.572   8
  -2  -1  -7 121.386 10.5072   7
  -2  -1  -7 127.691 11.1977   9
  -2  -1  -7 138.870 12.2570   8
  -2  -1  -7 133.072 11.8779   3
   2   1   7 130.297 11.7990   8
   2   1   7 126.599 8.81560   4
   2   1   7 120.215 8.54603   6
   2   1   7 119.185 8.73691   5
   2   1   7 116.943 9.94589   2
   2   1   7 121.061 11.2791   3
   2   1   7 139.383 11.2111   1
   2   1   7 124.252 10.6086   7
  -3  -1  -7 16.1515 5.74558   2
  -3  -1  -7 12.5724 5.38494   9
  -3  -1  -7 10.8992 4.67922   7
  -3  -1  -7 8.65935 6.16992   8
  -3  -1  -7 11.4126 5.99407   3
   3   1   7 12.9313 3.08440   6
   3   1   7 13.1335 6.80456   3
   3   1   7 14.3889 4.82941   2
   3   1   7 14.6581 5.85846   1
   3   1   7 9.21358 5.52494   8
   3   1   7 13.4424 3.84523   5
   3   1   7 11.4395 3.26603   4
   3   1   7 13.4726 5.54722   7
  -4  -1  -7 0.92922 9.42239   3
  -4  -1  -7 -2.5390 3.76401   9
  -4  -1  -7 -1.6496 3.96335   7
  -4  -1  -7 20.2461 10.7909   8
   4   1   7 -9.6085 11.1524   3
   4   1   7 -2.9765 4.78218   1
   4   1   7 1.91884 2.91767   5
   4   1   7 -0.0444 11.7058   8
  -5  -1  -7 33.5007 18.5008   8
   5   1   7 79.8829 17.3486   8
   4  -2  -7 11.2863 7.15125   1
   4  -2  -7 9.47980 12.8522   8
   4  -2  -7 8.72302 4.05662   5
  -4   2   7 -6.5824 9.23272   7
  -4   2   7 0.27159 10.7894   3
   3  -2  -7 1.27568 2.11862   5
   3  -2  -7 0.90309 3.35337   1
   3  -2  -7 1.08893 4.71445   8
  -3   2   7 4.91587 7.26734   7
  -3   2   7 5.34645 4.80031   8
  -3   2   7 -0.1955 5.69816   3
  -3   2   7 0.39744 5.52629   9
   2  -2  -7 54.5099 9.61600   3
   2  -2  -7 58.2274 4.83139   4
   2  -2  -7 54.7540 8.74057   8
   2  -2  -7 63.1355 7.96117   1
   2  -2  -7 53.5400 5.39106   5
  -2   2   7 62.6413 10.8649   3
  -2   2   7 52.2074 9.94440   7
  -2   2   7 58.8664 9.63161   9
  -2   2   7 65.5977 9.88957   2
   1  -2  -7 35.3827 4.91336   1
   1  -2  -7 35.7359 5.38543   8
   1  -2  -7 39.5081 5.25900   9
   1  -2  -7 39.1896 3.46647   4
   1  -2  -7 39.0114 3.88041   5
  -1   2   7 55.8987 7.05657   2
  -1   2   7 41.2176 6.44139   9
  -1   2   7 43.4214 6.73286   3
  -1   2   7 31.8297 6.49961   7
   0  -2  -7 3.20219 1.76085   5
   0  -2  -7 0.80961 1.07505   4
   0  -2  -7 -3.4561 1.69626   1
   0  -2  -7 3.28901 2.60845   9
   0   2   7 -3.6944 3.27128   2
   0   2   7 4.35936 5.71881   7
  -1  -2  -7 277.149 15.4748   4
  -1  -2  -7 283.037 16.1194   8
  -1  -2  -7 276.622 15.3596   5
  -1  -2  -7 263.359 16.0442   9
  -1  -2  -7 280.420 16.3427   1
   1   2   7 299.669 16.1982   8
   1   2   7 269.904 16.2222   1
   1   2   7 279.820 17.1331   2
   1   2   7 254.927 15.9364   9
   1   2   7 279.874 17.0036   7
   1   2   7 276.260 15.5951   4
   1   2   7 275.258 15.6687   6
   1   2   7 266.124 15.2968   5
  -2  -2  -7 124.371 10.9552   9
  -2  -2  -7 153.449 13.0797   9
   2   2   7 129.397 10.5719   1
   2   2   7 125.645 10.3959   2
   2   2   7 140.465 8.96075   4
   2   2   7 123.148 11.1798   8
   2   2   7 120.528 11.1799   3
   2   2   7 133.680 11.2555   9
   2   2   7 125.277 8.72300   5
   2   2   7 137.916 8.97705   6
   2   2   7 116.696 10.6033   7
  -3  -2  -7 2.34909 1.52607   6
  -3  -2  -7 0.52364 4.21762   8
  -3  -2  -7 2.14946 4.17574   3
  -3  -2  -7 2.39173 2.89407   7
  -3  -2  -7 3.94480 3.25980   2
  -3  -2  -7 1.49642 2.76658   9
   3   2   7 -0.3050 3.27113   3
   3   2   7 5.45496 4.33714   8
   3   2   7 5.96330 3.95366   7
   3   2   7 -0.9610 2.07565   2
   3   2   7 1.73383 1.69442   4
   3   2   7 3.66656 3.24417   1
   3   2   7 -0.7171 6.26843   9
   3   2   7 3.92005 1.95027   6
   3   2   7 1.94289 2.21711   5
  -4  -2  -7 0.78272 7.99801   3
  -4  -2  -7 0.83722 3.64540   9
  -4  -2  -7 25.4910 9.64009   8
  -4  -2  -7 -0.6576 3.61244   7
   4   2   7 -10.158 6.42108   8
   4   2   7 2.84424 2.69177   5
   4   2   7 -1.0309 4.36410   1
   4   2   7 -0.0512 8.48793   3
  -5  -2  -7 75.9897 20.5874   8
   5   2   7 91.2598 15.5916   8
   4  -3  -7 0.75776 6.03262   1
   4  -3  -7 1.73668 2.95460   5
   4  -3  -7 -3.8602 13.0401   8
  -4   3   7 -10.531 12.0107   3
  -4   3   7 -11.180 9.06300   7
  -4   3   7 34.8195 14.5722   8
   3  -3  -7 13.6855 4.08647   5
   3  -3  -7 16.1664 6.04808   1
   3  -3  -7 17.8659 9.25801   8
  -3   3   7 10.7576 9.94672   7
  -3   3   7 19.8169 8.85485   8
  -3   3   7 11.1437 8.56116   3
  -3   3   7 4.96208 7.74002   9
   2  -3  -7 4.69634 3.20258   1
   2  -3  -7 4.26644 2.28168   4
   2  -3  -7 6.14399 4.20620   8
   2  -3  -7 11.5845 3.17425   5
  -2   3   7 7.95163 5.96332   3
  -2   3   7 8.64205 6.42293   9
  -2   3   7 7.21767 6.47938   7
  -2   3   7 6.33580 5.37523   8
  -2   3   7 7.00032 6.07798   2
   1  -3  -7 80.2930 6.31344   4
   1  -3  -7 89.8659 8.20981   1
   1  -3  -7 92.5262 6.87232   5
   1  -3  -7 87.4435 8.85800   8
  -1   3   7 88.2558 9.03164   2
  -1   3   7 86.1311 11.9701   7
  -1   3   7 94.1991 10.6567   3
  -1   3   7 100.947 10.8653   9
   0  -3  -7 24.4441 5.20918   9
   0  -3  -7 16.0189 2.28253   6
   0  -3  -7 20.4082 3.27094   1
   0  -3  -7 21.6260 3.11993   4
   0  -3  -7 24.0460 3.07420   8
   0  -3  -7 24.6796 3.36613   5
   0   3   7 20.5472 2.58859   6
   0   3   7 26.7616 6.43764   3
   0   3   7 29.3159 6.85724   9
   0   3   7 21.1090 3.22805   8
   0   3   7 20.1888 6.49257   7
   0   3   7 15.4448 4.25442   2
  -1  -3  -7 119.589 7.93840   1
  -1  -3  -7 117.431 7.43020   5
  -1  -3  -7 119.283 8.98376   9
  -1  -3  -7 109.297 7.47489   4
   1   3   7 102.667 9.08956   2
   1   3   7 125.822 7.62653   8
   1   3   7 120.954 8.81927   3
   1   3   7 113.448 9.21204   7
   1   3   7 106.949 7.65744   6
   1   3   7 119.216 8.46231   9
   1   3   7 104.399 7.41852   4
  -2  -3  -7 42.2014 4.26153   4
  -2  -3  -7 35.4460 5.59268   9
  -2  -3  -7 38.9047 3.90350   5
  -2  -3  -7 31.4640 4.53923   6
  -2  -3  -7 37.8471 5.66357   9
  -2  -3  -7 41.7949 5.13038   1
   2   3   7 34.3279 5.86980   8
   2   3   7 28.5695 5.12351   3
   2   3   7 23.5762 3.83349   4
   2   3   7 24.2599 3.89751   6
   2   3   7 41.9296 5.92607   9
   2   3   7 39.8312 5.37332   1
   2   3   7 51.1013 6.41455   2
   2   3   7 33.3388 3.71623   5
   2   3   7 41.7300 6.11643   7
  -3  -3  -7 51.1634 10.7971   3
  -3  -3  -7 35.7696 7.91491   2
  -3  -3  -7 39.3843 5.63402   6
  -3  -3  -7 47.8105 6.14719   4
  -3  -3  -7 32.5032 7.35866   7
  -3  -3  -7 31.4138 7.17512   9
   3   3   7 35.8548 8.28477   7
   3   3   7 34.5752 5.46360   4
   3   3   7 35.2653 7.28704   1
   3   3   7 48.0622 9.21716   2
   3   3   7 79.3209 14.1305   9
   3   3   7 39.8370 5.54640   6
   3   3   7 37.6626 5.58382   5
[truncated: 1,390,102 more chars]
