# Supplementary material for: Crystal structure and optical properties of fused-ring chalcone (E)-3-(anthracen-9-yl)-1-(4-nitro­phen­yl)prop-2-en-1-one
Source: Acta Crystallogr E Crystallogr Commun. 2019 Apr 25;75(Pt 5):685–9. doi: 10.1107/S2056989019005243 (PMC6505597; doi:10.1107/S2056989019005243)
Supplement: Supplementary file 2 [file e-75-00685-Isup2.hkl]

#
# h,k,l, Fc-squared, Fo-squared, sigma(Fo-squared), status flag
#
data_I
_shelx_title ' a_a.res in P2(1)/c'
_shelx_refln_list_code          4
_shelx_F_calc_maximum      175.04
_exptl_crystal_F_000       736.00
_reflns_d_resolution_high  0.8108

loop_
 _space_group_symop_operation_xyz
 'x, y, z'
 '-x, y+1/2, -z+1/2'
 '-x, -y, -z'
 'x, -y-1/2, z-1/2'

_cell_length_a    10.8204
_cell_length_b     3.9364
_cell_length_c    40.4204
_cell_angle_alpha  90.000
_cell_angle_beta   97.651
_cell_angle_gamma  90.000

_shelx_F_squared_multiplier     1.000

loop_
 _refln_index_h
 _refln_index_k
 _refln_index_l
 _refln_F_squared_calc
 _refln_F_squared_meas
 _refln_F_squared_sigma
 _refln_observed_status
  13   0 -12          1.17         25.75        20.83 o
  11   0 -10         59.27         58.72         9.20 o
  13   0 -10          2.50        119.68        70.02 o
   9   0  -8        105.83        476.40        24.63 o
  11   0  -8          0.07          6.50        10.52 o
   7   0  -6         25.85         23.94         4.19 o
   9   0  -6         43.27         89.49         7.82 o
   5   0  -4         12.38          9.36         3.46 o
   7   0  -4         46.92         38.49         4.80 o
   3   0  -2        214.44        504.86        11.44 o
   5   0  -2        112.99         91.19         5.31 o
   1   0   0        132.06        120.56         2.95 o
   1   0   0         32.92         27.62         1.19 o
   2   0   0       2820.99       2570.82        45.05 o
   3   0   0         86.03        654.78        40.58 o
   4   0   0       1653.87       1674.63        30.92 o
   5   0   0         41.40         56.13         4.41 o
   6   0   0        186.73        437.10        14.34 o
   7   0   0         10.58         24.73         4.09 o
   8   0   0        279.57        298.47        10.96 o
   9   0   0          2.10         23.07         4.51 o
  10   0   0          1.04          2.35         7.23 o
  11   0   0          2.82         12.33        10.84 o
  12   0   0         37.88         42.68        29.10 o
  13   0   0         11.44        148.69        70.18 o
   1   1   0       2489.95       2848.02        99.82 o
   2   1   0      14561.15      15687.09       171.81 o
   3   1   0        545.27        508.91        10.34 o
   4   1   0        915.29        945.31        21.01 o
   5   1   0         95.66        274.22        32.24 o
   6   1   0        218.28        283.75         8.86 o
   7   1   0         40.22         43.81         4.06 o
   8   1   0        200.82        374.95        26.38 o
   9   1   0         47.25         55.12         5.50 o
  10   1   0         37.11         38.37         4.82 o
  11   1   0          4.81         14.19         6.29 o
  12   1   0          1.14         15.82        12.49 o
   0   2   0        118.05        125.02         4.15 o
   1   2   0          8.02         21.28         1.86 o
   2   2   0         62.02        139.34        12.01 o
   3   2   0        194.30        253.88        18.72 o
   5   2   0        276.25        229.35         6.06 o
   6   2   0        129.76        204.61        16.85 o
   7   2   0        355.54        338.16        10.55 o
   8   2   0         41.92        149.16        29.07 o
   9   2   0         38.97         18.05         5.33 o
  10   2   0         30.02         43.26        11.15 o
  11   2   0         62.58         41.64        13.94 o
  12   2   0          1.40         -8.09        30.00 o
   1   3   0        279.44        223.01         4.86 o
   2   3   0        249.41        274.94         7.02 o
   3   3   0        192.89        253.57         7.62 o
   4   3   0         58.55         63.08         4.89 o
   5   3   0         19.59         21.17         3.75 o
   6   3   0         88.75         79.91         6.53 o
   7   3   0         62.67         71.37         7.38 o
   8   3   0         35.05         36.31         6.56 o
   9   3   0          1.41          0.70         6.87 o
  10   3   0          2.13         50.41        39.03 o
   0   4   0        130.35        120.12        10.43 o
   1   4   0         11.60         23.82        15.64 o
   2   4   0        132.87        133.99         8.71 o
   3   4   0          9.86          2.79         5.68 o
   4   4   0          0.95          2.01         4.58 o
   5   4   0          4.47         17.16         8.92 o
   6   4   0         32.04         32.19         9.63 o
   7   4   0          1.67          2.99        10.87 o
 -12   1   1          3.48         28.80        19.98 o
 -11   1   1          1.99         18.13         6.02 o
 -10   1   1         60.41         63.54         5.95 o
  -9   1   1        160.28        201.50         8.85 o
  -8   1   1        186.50        211.33         7.94 o
  -7   1   1         10.36         11.60         2.56 o
  -6   1   1       1584.66       1657.67        24.90 o
  -5   1   1        238.15        322.45        25.17 o
  -4   1   1        181.56        492.75        59.59 o
  -3   1   1        744.67        702.92        10.60 o
  -2   1   1       5933.74       8415.77       439.66 o
  -1   1   1       1096.59       1143.83        26.87 o
   0   1   1      15734.41      16191.89       191.98 o
   1   1   1       3802.57       4302.56        71.98 o
   2   1   1       6335.95       8362.96       411.38 o
   3   1   1         40.45         46.90         2.87 o
   4   1   1        957.98       1075.13        31.40 o
   5   1   1       1220.51       1217.09        18.58 o
   6   1   1        262.20        374.87        35.81 o
   7   1   1         18.77         11.26         2.99 o
   8   1   1        179.72        265.37        35.78 o
   9   1   1          0.01          9.42         3.32 o
  10   1   1         25.01         33.75         5.07 o
  11   1   1         12.88         20.10         9.63 o
  12   1   1         11.18         41.61        23.98 o
 -12   2   1          2.77         -0.53        29.15 o
 -11   2   1          5.68         15.74        17.50 o
 -10   2   1        101.57        134.67        15.59 o
  -9   2   1          3.53          8.75         4.24 o
  -8   2   1        555.28        527.77        14.51 o
  -7   2   1        153.97        144.50         7.99 o
  -6   2   1        449.39        437.39        10.62 o
  -5   2   1         32.93         45.52         5.58 o
  -4   2   1       3008.95       3232.53        41.02 o
  -3   2   1        238.44        342.20        12.38 o
  -2   2   1       1203.41       1397.71        45.68 o
  -1   2   1         23.35        252.47        32.41 o
   0   2   1         82.35         89.83         2.66 o
   1   2   1        348.74        362.58         5.88 o
   2   2   1        713.09        685.70        10.50 o
   3   2   1        216.98        254.13         5.57 o
   4   2   1       1634.52       1993.28       115.00 o
   5   2   1         11.67         43.97         7.41 o
   6   2   1         55.45         81.59         4.71 o
   7   2   1         57.10         84.51         8.14 o
   8   2   1        214.57        356.84        16.64 o
   9   2   1          1.04          0.25         4.48 o
  10   2   1          7.33         20.50         8.48 o
  11   2   1          1.50         -9.97        19.58 o
  12   2   1          7.27          9.71        34.56 o
 -10   3   1         22.05         55.03        36.95 o
  -9   3   1         26.25         22.89        12.51 o
  -8   3   1         52.38         63.13         7.50 o
  -7   3   1         66.09         68.02         6.97 o
  -6   3   1         70.33        136.58         8.48 o
  -5   3   1         25.41         19.07         3.67 o
  -4   3   1        226.56        226.74         7.98 o
  -3   3   1        118.23        150.05         6.32 o
  -2   3   1         21.30         40.33         2.67 o
  -1   3   1         69.76        124.67         7.11 o
   0   3   1        219.37        217.81         4.96 o
   1   3   1          6.35         18.23         1.98 o
   2   3   1         29.66         31.91         2.43 o
   3   3   1        176.48        202.86         6.88 o
   4   3   1         34.68         30.66         4.02 o
   5   3   1         12.77         11.90         3.38 o
   6   3   1        143.66        178.95        11.12 o
   7   3   1        148.11        183.27        10.39 o
   8   3   1          3.72         21.86         6.01 o
   9   3   1          3.06         11.74        15.52 o
  10   3   1          6.81         57.44        40.89 o
  -7   4   1          2.60          1.50        10.47 o
  -6   4   1         67.74         65.88        12.30 o
  -5   4   1          4.40          7.04         6.13 o
  -4   4   1         52.64         60.75         8.01 o
  -3   4   1         88.14         87.80         7.57 o
  -2   4   1          7.46         28.04         6.58 o
  -1   4   1          3.00         14.80        16.52 o
   0   4   1          0.01         20.91         8.07 o
   1   4   1         38.83         24.06         6.15 o
   2   4   1          8.84         35.86         7.25 o
   3   4   1          2.87          3.85         5.62 o
   4   4   1          8.95          4.94         5.12 o
   5   4   1         14.88         18.87         9.18 o
   6   4   1         40.87         31.58         9.00 o
   7   4   1         30.85         45.48        29.06 o
 -13   0   2          1.94        103.25        70.32 o
 -12   0   2         10.00         28.89         9.40 o
 -11   0   2          6.85         12.64         6.94 o
 -10   0   2         48.80         50.44         8.55 o
  -9   0   2        164.22        163.59        10.52 o
  -8   0   2        562.07        537.60        16.15 o
  -7   0   2         71.31        107.90         8.61 o
  -6   0   2       1128.72       1684.05        34.06 o
  -5   0   2        453.24        416.26        11.47 o
  -4   0   2       1333.80       1307.20        25.02 o
  -3   0   2        860.13        813.83        16.48 o
  -2   0   2       2503.14       2227.67        35.65 o
  -1   0   2        695.33        612.48        14.95 o
  -1   0   2       2788.90       2793.04        41.73 o
   1   0   2        348.96        322.86         8.62 o
   1   0   2       1400.07       1277.53        20.38 o
   2   0   2      25613.99      24322.40       356.47 o
   3   0   2         51.40         61.93         3.73 o
   4   0   2         78.39         74.87         4.23 o
   5   0   2       1453.05       1520.56        28.89 o
   6   0   2        167.83        148.49         6.21 o
   7   0   2         42.74         39.23         4.38 o
   8   0   2         46.98         52.50         5.29 o
   9   0   2         15.16         24.80         5.68 o
  10   0   2          0.48          5.10         4.71 o
  11   0   2          0.07         12.71        12.22 o
  12   0   2         23.37         16.01        20.72 o
 -13   1   2          1.13         17.40        34.95 o
 -12   1   2         15.98         26.99        13.91 o
 -11   1   2          3.96         13.79         6.02 o
 -10   1   2         25.67         78.87        10.75 o
  -9   1   2        128.94        152.39         8.12 o
  -8   1   2        786.99        759.96        16.12 o
  -7   1   2         31.62         25.64         3.53 o
  -6   1   2        174.71        210.40         6.03 o
  -5   1   2        672.88        740.01        17.95 o
  -4   1   2       1622.81       1695.09        30.62 o
  -3   1   2        449.47        414.63         6.94 o
  -2   1   2      13837.96      14415.98       159.47 o
  -1   1   2       7136.63       8031.69       163.95 o
   0   1   2       1361.24       1293.25        18.08 o
   1   1   2       2554.16       2627.64        36.24 o
   2   1   2       2194.97       2680.37       179.62 o
   3   1   2         67.71         65.01         2.61 o
   4   1   2        262.81        301.76         9.69 o
   5   1   2         11.78         33.13         4.48 o
   6   1   2        184.87        220.83         6.32 o
   7   1   2         11.31         12.23         2.89 o
   8   1   2         43.18         55.48         4.98 o
   9   1   2         32.70         42.02         4.60 o
  10   1   2        116.20        124.89         7.10 o
  11   1   2          2.10         15.25         8.05 o
  12   1   2          5.80          9.43        28.83 o
 -12   2   2          1.31         -0.97        17.56 o
 -11   2   2         10.54         -4.00        18.91 o
 -10   2   2        118.55        140.72        11.95 o
  -9   2   2          2.54         -0.56         6.23 o
  -8   2   2        594.81        598.42        17.53 o
  -7   2   2          1.71         13.43         3.20 o
  -6   2   2         57.19        118.43         7.39 o
  -5   2   2         78.48        121.09        10.06 o
  -4   2   2        856.58        947.92        13.54 o
  -3   2   2        755.15        848.02        30.23 o
  -2   2   2        246.37        385.20        12.31 o
  -1   2   2        904.84       1061.50        25.08 o
   0   2   2          0.65          5.17         1.01 o
   1   2   2        280.91        316.62         5.68 o
   2   2   2         14.62         32.75         1.94 o
   3   2   2        177.80        172.52         4.51 o
   4   2   2        186.77        230.03        13.64 o
   5   2   2        105.24        115.94         6.05 o
   6   2   2        131.39        148.66         7.93 o
   7   2   2         69.11         77.65         6.06 o
   8   2   2        330.92        353.83        12.31 o
   9   2   2          0.39          1.39         8.31 o
  10   2   2          9.57         34.28         8.66 o
  11   2   2          3.63          1.73         9.34 o
 -10   3   2          2.28         39.90        25.57 o
  -9   3   2         13.17          6.73         8.87 o
  -8   3   2         41.73         56.47         9.31 o
  -7   3   2         41.40         50.47         6.67 o
  -6   3   2        369.01        322.94        10.87 o
  -5   3   2         15.73         17.65         3.43 o
  -4   3   2         54.34         60.93         4.84 o
  -3   3   2        226.98        246.15         8.26 o
  -2   3   2        328.38        327.47         6.91 o
  -1   3   2         20.18         18.39         1.82 o
   0   3   2         16.38         45.97         3.45 o
   1   3   2         28.71         22.32         2.16 o
   2   3   2         15.11         39.98         3.29 o
   3   3   2         12.43         29.41         4.42 o
   4   3   2         46.79         41.67         4.41 o
   5   3   2         16.70         11.47         3.45 o
   6   3   2         67.62         70.64         6.43 o
   7   3   2         66.26         83.58         9.91 o
   8   3   2        162.04        137.98        10.49 o
   9   3   2          2.80         -1.02         7.94 o
  10   3   2         11.16          4.87        24.70 o
  -7   4   2          7.45         22.36        16.75 o
  -6   4   2          1.34         18.02         6.69 o
  -5   4   2          9.90         10.95         7.05 o
  -4   4   2          0.77         -1.54         6.81 o
  -3   4   2         63.49         70.44         6.96 o
  -2   4   2         73.57         67.18         6.39 o
  -1   4   2         10.54         18.51        14.16 o
   0   4   2         44.87         42.35         5.08 o
   1   4   2          4.51         14.60        11.19 o
   2   4   2        178.94        173.30        10.69 o
   3   4   2         49.41         49.54         7.37 o
   4   4   2          0.22          1.80         4.80 o
   5   4   2          4.71          0.59         5.65 o
   6   4   2          2.37          8.63         7.94 o
   7   4   2         18.09         59.69        37.72 o
 -13   1   3          5.32         38.14        33.67 o
 -12   1   3         25.32         38.88        26.83 o
 -11   1   3          1.62         15.01         6.53 o
 -10   1   3         24.04         31.26         5.21 o
  -9   1   3        207.37        206.03         8.90 o
  -8   1   3        278.95        323.64        15.14 o
  -7   1   3          3.60         10.98         2.63 o
  -6   1   3        468.48        502.61        10.01 o
  -5   1   3        219.35        317.25         7.08 o
  -4   1   3        725.06        943.96        58.45 o
  -3   1   3        222.78        204.36         4.70 o
  -2   1   3       4719.14       5197.62       112.23 o
  -1   1   3       5569.65       5536.79        59.50 o
   0   1   3       1500.61       1596.31        20.00 o
   1   1   3       1063.75       1050.05        12.77 o
   2   1   3        618.91        624.33        15.95 o
   3   1   3        266.03        243.39         4.96 o
   4   1   3       1167.26       1207.11        17.11 o
   5   1   3        434.78        438.37        30.68 o
   6   1   3          7.08         10.66         2.64 o
   7   1   3         46.87         34.27         3.89 o
   8   1   3         23.62         25.24         3.70 o
   9   1   3         25.72         28.93         4.28 o
  10   1   3        165.28        179.08        10.21 o
  11   1   3          4.17         19.99         9.03 o
  12   1   3          4.83         16.46        30.43 o
 -12   2   3          4.13         -5.84        26.20 o
 -11   2   3          1.03         13.03        16.68 o
 -10   2   3          8.26         27.78         7.08 o
  -9   2   3         31.30         24.46         6.29 o
  -8   2   3         42.41        132.39        10.42 o
  -7   2   3         49.87         60.11         5.10 o
  -6   2   3        153.07        191.34         7.53 o
  -5   2   3        250.34        228.94         6.70 o
  -4   2   3       2033.76       2065.84        26.74 o
  -3   2   3        768.89        923.08        16.27 o
  -2   2   3       2451.34       2722.72        85.64 o
  -1   2   3        900.46       1012.88        19.14 o
   0   2   3          0.00         -0.79         0.87 o
   1   2   3        334.51        336.75         6.01 o
   2   2   3        476.02        491.72         7.74 o
   3   2   3        158.39        176.01         4.48 o
   4   2   3         82.72         96.66        13.52 o
   5   2   3         41.11         50.68         3.22 o
   6   2   3        114.13        135.52         7.23 o
   7   2   3         96.30         90.57         7.38 o
   8   2   3        107.52        124.35         8.73 o
   9   2   3          1.53          0.08         4.51 o
  10   2   3         55.87         62.19        10.08 o
  11   2   3         31.47         25.41        17.54 o
 -10   3   3         20.49         80.89        51.69 o
  -9   3   3         15.60          6.52        10.00 o
  -8   3   3         18.43         29.82         7.43 o
  -7   3   3         14.21         21.97         5.75 o
  -6   3   3          0.84         79.84         6.04 o
  -5   3   3         46.08         39.05         4.49 o
  -3   0   4        558.88        594.49        18.83 o
  -1   0   4        942.48        840.99        20.97 o
  -5   0   6         25.01         32.32         3.63 o
  -3   0   6          4.04          9.80         2.39 o
  -7   0   8          7.24          4.73         2.71 o
  -5   0   8        104.63        102.95         5.16 o
  -9   0  10        523.35        481.28        14.96 o
  -7   0  10         13.50          6.42         2.91 o
 -11   0  12          1.74          4.59         5.61 o
  -9   0  12        240.75        189.71        11.48 o
 -13   0  14          0.02        110.16        66.30 o
 -11   0  14          0.99          6.01         9.60 o
 -13   0  16          0.30        136.09        64.70 o
  13   0  -8          0.00        114.75        73.68 o
  11   0  -6          0.10          6.75         6.23 o
   9   0  -4        268.22        340.52        13.65 o
   7   0  -2         17.77         13.14         3.52 o
   5   0   0         10.32         11.55         2.70 o
   3   0   2         12.80         22.63         4.24 o
  -4   3   3        358.30        324.49        10.35 o
  -3   3   3        130.49        129.12         5.46 o
  -2   3   3         78.31         94.42         4.18 o
  -1   3   3          7.36         10.21         1.59 o
   0   3   3         36.46         42.85         2.57 o
   1   3   3         10.77         10.09         1.72 o
   2   3   3        543.59        574.88        10.54 o
   3   3   3         19.45         25.75         3.23 o
   4   3   3         19.43         13.30         3.30 o
   5   3   3          8.15          2.12         2.93 o
   6   3   3          8.66         15.76         5.04 o
   7   3   3        237.74        241.23        12.85 o
   8   3   3          6.82         16.49         8.57 o
   9   3   3          3.16         -4.67        14.81 o
  10   3   3          3.76        -10.94        34.05 o
  -7   4   3          2.80         12.05        17.34 o
  -6   4   3         88.01         81.23        10.15 o
  -5   4   3          2.72          8.98         6.26 o
  -4   4   3        104.22        117.34         9.39 o
  -3   4   3         10.64         18.13         7.73 o
  -2   4   3          2.37          5.51         5.13 o
  -1   4   3          7.44         24.77        17.21 o
   0   4   3         29.06         32.95         4.55 o
   1   4   3          7.98         19.62        12.80 o
   2   4   3         44.03         37.56         7.08 o
   3   4   3          7.94         14.59         6.07 o
   4   4   3          5.27         -2.89         4.71 o
   5   4   3         11.95          8.71         6.53 o
   6   4   3          9.99         10.01         7.21 o
   7   4   3         10.56         67.17        47.19 o
 -13   0   4         46.29         47.67        20.39 o
 -12   0   4         62.04        131.92        42.89 o
 -11   0   4         28.02         19.43         8.17 o
 -10   0   4         24.73         10.97         8.81 o
  -9   0   4       1075.96        911.32        24.54 o
  -8   0   4        359.77        314.52        11.80 o
  -7   0   4        188.21        206.40         8.82 o
  -6   0   4       1688.17       2061.81        40.58 o
  -5   0   4         49.63         52.11         4.38 o
  -4   0   4       1424.53       1377.60        26.17 o
  -3   0   4       2241.19       2178.13        36.02 o
  -2   0   4       8909.20       8616.16       136.12 o
  -1   0   4       3779.97       3680.64        62.75 o
   0   0   4         28.89         27.76         1.09 o
   1   0   4       1254.78       1159.83        20.72 o
   1   0   4       5034.20       4630.93        74.81 o
   2   0   4       6157.32       5797.72        90.02 o
   3   0   4        328.11        296.75         7.21 o
   4   0   4        909.68        872.79        16.88 o
   5   0   4       3328.67       3681.12        60.36 o
   6   0   4         12.44         17.50         3.12 o
   7   0   4         56.71         62.71         5.23 o
   8   0   4        205.07        204.78         8.80 o
   9   0   4         16.65         12.75         5.13 o
  10   0   4         61.61         60.46         8.79 o
  11   0   4          5.83         28.93        18.22 o
  12   0   4          0.59         23.04        40.76 o
  13   0   4         26.13         54.99        28.01 o
 -13   1   4         16.58         33.14        22.05 o
 -12   1   4         60.33         53.10        11.61 o
 -11   1   4         12.60         11.20         6.11 o
 -10   1   4          5.05         13.68         4.49 o
  -9   1   4        204.31        263.83        11.30 o
  -8   1   4         15.06         75.47        20.07 o
  -7   1   4          9.78          9.52         2.63 o
  -6   1   4         76.13         85.62         4.21 o
  -5   1   4        512.67        555.60        10.13 o
  -4   1   4        345.42        389.29         9.36 o
  -3   1   4         56.03         61.99         2.61 o
  -2   1   4       3145.14       3284.75        56.55 o
  -1   1   4       2640.77       2647.80        30.64 o
   0   1   4      30637.62      30948.21       333.60 o
   1   1   4       3670.02       3631.65        38.99 o
   2   1   4         46.20         59.74         3.15 o
   3   1   4         67.29         70.94         2.78 o
   4   1   4        403.82        493.11        16.86 o
   5   1   4        126.13        136.45         5.75 o
   6   1   4         11.76         17.35         2.71 o
   7   1   4        124.49        114.91         6.03 o
   8   1   4         27.86         21.50         3.71 o
   9   1   4         94.10         82.18         5.74 o
  10   1   4        118.87        130.44         8.41 o
  11   1   4         10.18          8.61         8.53 o
  12   1   4          5.02         22.81        33.86 o
 -12   2   4          2.91         -4.19        16.77 o
 -11   2   4         12.61         12.49         9.76 o
 -10   2   4         72.53         66.33         8.48 o
  -9   2   4          5.98          1.75         7.81 o
  -8   2   4          7.22         65.72        12.04 o
  -7   2   4         14.12         16.90         3.52 o
  -6   2   4        183.03        260.16        15.02 o
  -5   2   4         30.55         39.89         3.56 o
  -4   2   4        140.53        282.21        40.10 o
  -3   2   4        212.52        290.23         8.20 o
  -2   2   4          4.41        146.77        13.13 o
  -1   2   4        665.06        878.72        38.02 o
   0   2   4          0.66          2.13         0.98 o
   1   2   4        546.01        538.10         8.33 o
   2   2   4        829.19        832.22        11.42 o
   3   2   4         35.37         35.17         2.36 o
   4   2   4        137.81        129.95         4.14 o
   5   2   4         84.87         83.50         4.29 o
   6   2   4          2.02          7.63         2.68 o
   7   2   4         51.85         46.48         5.47 o
   8   2   4         66.50         84.73         7.45 o
   9   2   4          2.43          8.88         4.69 o
  10   2   4          5.52         14.93         7.53 o
  11   2   4          3.10          3.45        18.32 o
 -10   3   4         20.08         -9.01        26.07 o
  -9   3   4          0.71         -1.20        11.47 o
  -8   3   4         18.88         20.31         8.70 o
  -7   3   4         56.26         49.84         6.78 o
  -6   3   4        256.13        246.32        11.55 o
  -5   3   4         12.90         12.88         3.08 o
  -4   3   4        105.94        115.68         6.28 o
  -3   3   4         56.82         58.58         3.95 o
  -2   3   4         46.70         50.66         2.94 o
  -1   3   4         19.65         18.43         1.91 o
   0   3   4         47.19         56.02         2.92 o
   1   3   4         59.82         49.46         2.96 o
   2   3   4        445.55        438.95         8.80 o
   3   3   4         30.57         33.87         2.99 o
   4   3   4         75.83         64.05         5.30 o
   5   3   4          1.24         -1.18         2.81 o
   6   3   4        211.14        227.41        10.69 o
   7   3   4        222.35        252.92        11.91 o
   8   3   4         20.60         20.93         8.30 o
   9   3   4          1.59         -9.03        24.47 o
  10   3   4          8.52         -7.19        34.75 o
  -7   4   4          0.75         10.18        15.76 o
  -6   4   4          4.97         21.02         9.89 o
  -5   4   4         10.32         10.38         5.50 o
  -4   4   4          1.57          2.19         7.13 o
  -3   4   4          8.71         14.96         6.90 o
  -2   4   4         47.98         44.31         5.76 o
  -1   4   4         18.11         26.79        14.73 o
   0   4   4         18.89         29.54         5.54 o
   1   4   4         36.26         27.00         6.04 o
   2   4   4         25.29         33.03         5.12 o
   3   4   4         75.32         63.02         7.18 o
   4   4   4          1.56         -1.45         4.33 o
   5   4   4          5.54          2.49         5.27 o
   6   4   4         40.98         48.56        12.18 o
   7   4   4        186.70        200.84        22.54 o
 -13   1   5          1.13         52.89        33.69 o
 -12   1   5          8.77         27.14        22.27 o
 -11   1   5         10.61         17.12         6.32 o
 -10   1   5        228.94        235.83        12.97 o
  -9   1   5         51.52         87.30         6.58 o
  -8   1   5        352.97        455.96        11.60 o
  -7   1   5         48.26         41.14         3.76 o
  -6   1   5        624.90        622.80        11.64 o
  -5   1   5        273.76        303.18         8.14 o
  -4   1   5       2614.94       2634.99        32.68 o
  -3   1   5         65.27         59.80         2.89 o
  -2   1   5       1759.62       1747.31        20.23 o
  -1   1   5      12537.65      12672.80       128.50 o
   0   1   5       1814.38       1708.59        19.58 o
   1   1   5        649.43        597.88         8.03 o
   2   1   5       1683.92       1611.98        20.43 o
   3   1   5        212.01        224.64         4.90 o
   4   1   5         63.92         66.97         4.18 o
   5   1   5         16.37         24.91         3.01 o
   6   1   5         68.30         67.68         4.25 o
   7   1   5         33.93         27.83         3.54 o
   8   1   5         20.79         13.52         3.47 o
   9   1   5         43.51         42.25         5.08 o
  10   1   5         67.26         68.32         6.32 o
  11   1   5         20.97         29.57         7.83 o
  12   1   5          8.12         19.26        19.91 o
 -12   2   5          7.18          9.83        28.21 o
 -11   2   5          2.81         27.49        22.49 o
 -10   2   5         10.17         16.01         7.28 o
  -9   2   5         22.06         10.13         5.32 o
  -8   2   5        169.55        220.65         9.59 o
  -7   2   5          6.53         12.17         3.37 o
  -6   2   5        453.17        433.94        10.50 o
  -5   2   5         69.46         64.00         4.11 o
  -4   2   5        582.62        604.03        11.04 o
  -3   2   5        681.78        706.14        14.86 o
  -2   2   5       1751.39       1911.84        37.94 o
  -1   2   5       1765.57       1975.88        32.60 o
   0   2   5        193.32        151.72         3.64 o
   1   2   5        401.82        392.10         6.71 o
   2   2   5         17.40         29.18         2.33 o
   3   2   5          2.49          4.00         1.51 o
   4   2   5        160.99        162.99         5.18 o
   5   2   5         82.37         91.10         5.24 o
   6   2   5          7.15          7.66         2.89 o
   7   2   5          3.64          5.67         3.49 o
   8   2   5        186.70        194.10        10.27 o
   9   2   5          5.60          9.66         4.67 o
  10   2   5         59.69         64.96        10.54 o
  11   2   5          0.71         15.71        21.91 o
 -10   3   5          0.87        -24.40        22.04 o
  -9   3   5          2.17          3.81        10.05 o
  -8   3   5         34.67         28.75         7.46 o
  -7   3   5         44.93         46.30        10.26 o
  -6   3   5        134.30        152.12         9.39 o
  -5   3   5         51.94         59.90         5.80 o
  -4   3   5        132.38        113.88         6.05 o
  -3   3   5         49.20         66.73         4.07 o
  -2   3   5        137.58        170.70         6.82 o
  -1   3   5         22.86         19.14         1.90 o
   0   3   5         34.63         31.35         2.38 o
   1   3   5         86.57         93.59         4.02 o
   2   3   5         82.75         90.53         4.65 o
   3   3   5         39.20         40.11         3.25 o
   4   3   5         48.20         42.44         4.68 o
   5   3   5          0.09         -5.52         2.76 o
   6   3   5         54.51         49.94         5.64 o
   7   3   5         46.30         60.60         8.31 o
   8   3   5         99.68         83.66        10.11 o
   9   3   5         10.34         -8.58        19.87 o
  10   3   5          5.97        -10.56        35.20 o
  -7   4   5          6.75         25.21        22.02 o
  -6   4   5         90.66         74.55        10.01 o
  -5   4   5          2.89         -2.48         4.47 o
  -4   4   5         31.36         26.13         9.66 o
  -3   4   5         20.76         11.25         6.71 o
  -2   4   5         15.47         12.48         7.29 o
  -1   4   5         22.20         20.66         7.97 o
   0   4   5         14.02         19.74         3.37 o
   1   4   5          8.70          3.26         4.34 o
   2   4   5          1.36         -0.32         4.91 o
   3   4   5          0.40          0.85         4.14 o
   4   4   5         14.67         13.55         5.39 o
   5   4   5          4.12         -4.13         9.04 o
   6   4   5         36.12         30.38        14.91 o
   7   4   5         23.84         95.58        44.50 o
 -13   0   6          1.21         20.47        12.16 o
 -12   0   6         61.76        106.44        33.66 o
 -11   0   6          0.41          2.98         7.35 o
 -10   0   6         88.95         70.07         9.66 o
  -9   0   6        173.54        172.76        10.17 o
  -8   0   6        150.97        131.81         8.29 o
  -7   0   6        103.67        114.46         7.23 o
  -6   0   6        724.08        930.68        21.55 o
  -5   0   6        100.25        123.65         6.37 o
  -4   0   6        204.31        195.21         6.01 o
  -3   0   6         16.18         13.75         2.53 o
  -2   0   6       7138.44       6810.06       110.26 o
  -1   0   6          4.31          6.18         1.17 o
  -1   0   6         17.29         19.17         1.40 o
   0   0   6      12733.35      11426.09       174.09 o
   1   0   6         18.89         12.90         1.60 o
   2   0   6        722.11        613.28        15.60 o
   3   0   6        280.42        267.22         7.31 o
   4   0   6       7109.33       6958.38       109.59 o
   5   0   6        115.04        162.98        10.24 o
   6   0   6         87.05         85.69         5.80 o
   7   0   6         68.09         77.93         6.26 o
   8   0   6        232.58        226.71        10.10 o
   9   0   6        137.43        122.84         9.90 o
  10   0   6          3.73          4.19         7.00 o
  11   0   6          7.76         13.71         6.85 o
  12   0   6         12.76         17.56        13.85 o
 -13   1   6          1.39         49.42        36.66 o
 -12   1   6         14.42         20.64        18.57 o
 -11   1   6         10.28         16.91         6.92 o
 -10   1   6          3.97         38.93         7.19 o
  -9   1   6        222.44        228.56        10.14 o
  -8   1   6        196.78        261.42        19.71 o
  -7   1   6          6.73          6.67         2.43 o
  -6   1   6        113.46        131.62         5.07 o
  -5   1   6        655.73        616.08        10.59 o
  -4   1   6        325.53        330.36        14.67 o
  -3   1   6        958.98        877.12        12.33 o
  -2   1   6         64.37         65.30         2.20 o
  -1   1   6        176.05        183.05         3.89 o
   0   1   6       3056.13       2964.08        32.07 o
   1   1   6        847.70        852.64        10.54 o
   2   1   6        359.78        325.58         6.24 o
   3   1   6        256.05        242.59         5.19 o
   4   1   6        220.95        221.47         5.48 o
   5   1   6        649.40        600.66        11.02 o
   6   1   6         78.66         75.48         4.41 o
   7   1   6         25.78         22.86         3.15 o
   8   1   6          3.61          2.31         3.16 o
   9   1   6         22.37         23.58         4.31 o
  10   1   6         64.95         92.76         7.21 o
  11   1   6          5.96         10.88         7.75 o
  12   1   6          3.21         14.11        35.65 o
 -12   2   6          0.73          5.04        23.37 o
 -11   2   6          9.15          7.68        19.49 o
 -10   2   6         47.24         40.37        11.73 o
  -9   2   6          8.47          7.71         5.36 o
  -8   2   6        412.33        402.94        14.48 o
  -7   2   6         86.96         92.61         6.39 o
  -6   2   6         67.00         85.23         5.18 o
  -5   2   6         37.55         41.91         3.49 o
  -4   2   6        639.89        670.66        17.45 o
  -3   2   6        488.59        523.10         9.40 o
  -2   2   6       1099.19       1176.71        14.96 o
  -1   2   6       1563.14       1568.37        18.48 o
   0   2   6         41.77         53.87         2.82 o
   1   2   6        116.31        116.78         3.40 o
   2   2   6        327.49        306.15         5.56 o
   3   2   6        134.49        126.00         4.43 o
   4   2   6         88.25         92.23         4.17 o
   5   2   6          6.92          7.44         2.36 o
   6   2   6         91.46         97.46         6.14 o
   7   2   6          3.20         -2.73         3.32 o
   8   2   6         64.78         69.28         6.84 o
   9   2   6         10.94         16.00         4.76 o
  10   2   6         40.54         55.07         9.06 o
  11   2   6         38.03         41.66        24.34 o
 -10   3   6         42.62        128.44        43.89 o
  -9   3   6          4.58         -0.26        13.90 o
  -8   3   6         10.69         11.72         8.95 o
  -7   3   6         25.40         26.98         8.19 o
  -6   3   6        202.27        190.60        10.97 o
  -5   3   6          8.72         11.27         3.64 o
  -4   3   6        185.66        190.28         7.64 o
  -3   3   6          4.86          3.71         2.15 o
  -2   3   6        176.51        180.71         5.70 o
  -1   3   6        117.42        128.63         4.77 o
   0   3   6          9.22         13.24         1.80 o
   1   3   6         13.65         12.60         1.97 o
   2   3   6        122.18        136.34         5.15 o
  -3   0   8         23.41         18.40         4.06 o
  -5   0  10        306.46        286.60         9.25 o
  -7   0  12         84.08         74.36         5.68 o
  -9   0  14         25.31         20.40         5.55 o
 -11   0  16          1.85          4.00        17.70 o
  13   0  -6          0.30        144.90        79.51 o
  11   0  -4          6.99         32.07        10.56 o
  13   0  -4         11.54         29.86        20.33 o
  11   0  -2          1.71          6.76         9.02 o
   7   0   0          2.64          4.13         5.17 o
   9   0   0          0.52         48.89        19.58 o
   5   0   2        362.02        354.05        10.28 o
   7   0   2         10.65          8.72         3.23 o
   3   0   4         81.76         74.89         3.53 o
   5   0   4        829.13        845.51        17.46 o
   1   0   6          4.71          4.24         1.06 o
   3   0   6         69.83         72.61         4.05 o
   3   3   6          1.82          3.38         2.05 o
   4   3   6         46.27         38.35         4.53 o
   5   3   6          7.75          4.73         3.46 o
   6   3   6         41.97         43.44         5.85 o
   7   3   6        110.34        115.65         9.00 o
   8   3   6         27.78         30.87         9.60 o
   9   3   6         32.61          3.08        23.87 o
  10   3   6          2.96         -8.02        25.18 o
  -7   4   6         10.09         18.82        22.32 o
  -6   4   6        121.88        109.44        14.07 o
  -5   4   6          4.86          1.24         4.44 o
  -4   4   6          0.60         -2.52         6.38 o
  -3   4   6         16.47          8.86         6.15 o
  -2   4   6          8.81          2.62         6.36 o
  -1   4   6          3.35         57.03        19.56 o
   0   4   6         14.84         15.21         2.76 o
   1   4   6          7.68          2.37         4.17 o
   2   4   6         43.71         45.75         6.24 o
   3   4   6         18.77         12.69         5.10 o
   4   4   6         22.09         19.28         6.47 o
   5   4   6         10.69          4.76         5.67 o
   6   4   6         79.76         88.37        22.38 o
   7   4   6         75.90         78.60        27.30 o
 -13   1   7          5.53         44.56        26.02 o
 -12   1   7         12.39         21.27        20.30 o
 -11   1   7          3.17          6.80         5.70 o
 -10   1   7          9.97         20.80         6.74 o
  -9   1   7        434.60        397.23        12.51 o
  -8   1   7        521.76        488.85        12.20 o
  -7   1   7         12.46         12.94         2.86 o
  -6   1   7         65.88         63.76         3.82 o
  -5   1   7         14.11         29.00         2.03 o
  -4   1   7        323.48        332.55         7.08 o
  -3   1   7        150.38        132.35         3.59 o
  -2   1   7        422.63        410.31         6.24 o
  -1   1   7        915.03        946.23        11.75 o
   0   1   7       8194.02       7992.57        83.63 o
   1   1   7       2802.05       2685.94        28.34 o
   2   1   7       1037.54       1025.32        13.93 o
   3   1   7        291.86        247.46         5.19 o
   4   1   7        992.34        973.67        14.65 o
   5   1   7        118.85        118.58         4.78 o
   6   1   7        131.04        124.35         5.29 o
   7   1   7          9.08          5.56         2.42 o
   8   1   7          3.48          1.08         2.92 o
   9   1   7        108.04         94.16         6.51 o
  10   1   7        160.89        166.05         9.94 o
  11   1   7          7.19          9.76         9.02 o
  12   1   7          8.92         19.59        19.96 o
 -12   2   7          5.48          3.70        23.49 o
 -11   2   7          5.71          3.33        13.64 o
 -10   2   7          7.27         10.56         5.39 o
  -9   2   7          5.04         -0.47         4.10 o
  -8   2   7        198.37        191.12        10.74 o
  -7   2   7         96.77         90.36         6.37 o
  -6   2   7        116.86        121.13         5.80 o
  -5   2   7         26.31         31.06         3.14 o
  -4   2   7        138.35        186.38         5.44 o
  -3   2   7        113.74        129.44         6.09 o
  -2   2   7         66.33        109.04         4.22 o
  -1   2   7         85.09        142.11         5.50 o
   0   2   7        438.46        449.70         7.57 o
   1   2   7        407.21        415.27         7.24 o
   2   2   7        340.82        319.66         6.58 o
   3   2   7         43.06         48.07         3.04 o
   4   2   7        244.48        240.68         6.30 o
   5   2   7         31.24         24.09         3.11 o
   6   2   7         50.96         53.30         4.82 o
   7   2   7          6.97          9.19         3.91 o
   8   2   7         35.34         27.10         5.39 o
   9   2   7          1.25          7.63         5.74 o
  10   2   7          8.89         11.23         5.55 o
  11   2   7          9.80         12.07        21.27 o
 -10   3   7         21.14         54.30        39.18 o
  -9   3   7          6.88          7.48        11.96 o
  -8   3   7         13.06         15.23         9.09 o
  -7   3   7         58.71         53.12         6.87 o
  -6   3   7         38.72         58.42         6.35 o
  -5   3   7          6.02          9.57         3.08 o
  -4   3   7         77.08         79.05         5.29 o
  -3   3   7         33.49         27.01         3.19 o
  -2   3   7        288.48        254.27         6.08 o
  -1   3   7          9.25          9.20         1.79 o
   0   3   7        133.34        133.31         5.58 o
   1   3   7          6.08          7.04         1.96 o
   2   3   7         30.96         39.46         3.32 o
   3   3   7         34.44         34.31         3.35 o
   4   3   7         23.95         25.40         4.05 o
   5   3   7         19.66         15.70         4.06 o
   6   3   7         12.11         12.17         4.81 o
   7   3   7        222.06        243.68        13.71 o
   8   3   7          9.49         -0.39        10.98 o
   9   3   7         15.39         11.68        22.84 o
  -7   4   7          0.67         24.18        25.76 o
  -6   4   7         31.97         27.59         7.54 o
  -5   4   7         14.20          6.14         5.00 o
  -4   4   7         12.50          8.69         6.84 o
  -3   4   7         19.27         10.15         6.68 o
  -2   4   7          0.34         -2.21         7.36 o
  -1   4   7          8.83         13.90         7.87 o
   0   4   7         37.31         45.32         4.09 o
   1   4   7          3.21          1.33         2.82 o
   2   4   7          2.58          7.02         4.46 o
   3   4   7          8.87          4.09         4.47 o
   4   4   7         17.13         15.84         5.72 o
   5   4   7          0.76         -5.02         8.39 o
   6   4   7          7.52         11.61        21.85 o
   7   4   7          0.96         12.21        34.21 o
 -13   0   8          0.01         21.18         9.53 o
 -12   0   8        148.85        171.11        36.85 o
 -11   0   8          0.30          4.61         7.21 o
 -10   0   8        149.75        129.98        11.33 o
  -9   0   8        424.44        366.78        14.13 o
  -8   0   8        183.51        167.82         9.24 o
  -7   0   8         29.03         33.73         4.82 o
  -6   0   8        658.37        639.91        16.52 o
  -5   0   8        419.42        428.56        10.61 o
  -4   0   8       1160.45       1191.02        20.82 o
  -3   0   8         93.85         80.38         3.86 o
  -2   0   8       2321.01       2224.06        37.89 o
  -1   0   8         59.24         53.32         3.32 o
  -1   0   8        237.63        220.88         5.68 o
   0   0   8      13651.79      12539.59       200.39 o
   1   0   8          2.29          1.76         1.51 o
   1   0   8          9.19          9.42         2.70 o
   2   0   8       1108.09       1014.51        24.58 o
   3   0   8          5.58          3.69         1.97 o
   4   0   8       1003.90        983.82        19.45 o
   5   0   8         89.66        102.11         5.83 o
   6   0   8        132.37        116.55         6.64 o
   7   0   8          0.02          1.78         2.89 o
   8   0   8        770.54        697.42        19.05 o
   9   0   8        176.47        179.13        11.53 o
  10   0   8        368.92        366.14        24.72 o
  11   0   8          0.37          6.23        12.96 o
  12   0   8          8.55          9.98        10.89 o
 -13   1   8          3.98         39.45        30.15 o
 -12   1   8         25.20         56.79        10.26 o
 -11   1   8          1.37         16.05         8.15 o
 -10   1   8         98.68         93.05         7.50 o
  -9   1   8        182.71        183.62         9.29 o
  -8   1   8        581.56        526.19        12.93 o
  -7   1   8         72.57         63.10         4.49 o
  -6   1   8        171.82        166.71         4.93 o
  -5   1   8        109.31         92.04         3.46 o
  -4   1   8        841.77        894.01        13.39 o
  -3   1   8         59.82         67.50         2.76 o
  -2   1   8       1322.38       1234.45        15.27 o
  -1   1   8       5961.46       5969.78        61.67 o
   0   1   8        258.51        262.15         4.33 o
   1   1   8        145.12        144.28         2.99 o
   2   1   8          4.82          5.21         1.39 o
   3   1   8          2.38          1.78         1.01 o
   4   1   8        263.31        245.55         6.48 o
   5   1   8        174.39        188.58         5.59 o
   6   1   8        306.31        274.31         7.20 o
   7   1   8         27.86         29.60         3.46 o
   8   1   8         11.33          8.19         2.96 o
   9   1   8        213.82        191.99        12.38 o
  10   1   8         59.55         77.88         9.71 o
  11   1   8         40.65         54.11        11.57 o
  12   1   8         25.60         50.39        23.51 o
 -12   2   8          2.32          7.66        17.14 o
 -11   2   8          3.20         20.86        19.79 o
 -10   2   8         33.14         34.57         9.75 o
  -9   2   8          0.91          4.17         4.96 o
  -8   2   8        167.84        167.19         9.16 o
  -7   2   8         15.29         16.21         3.81 o
  -6   2   8        181.26        171.08         6.83 o
  -5   2   8        149.83        145.74         6.12 o
  -4   2   8        389.14        376.10         8.00 o
  -3   2   8          7.20         13.08         1.83 o
  -2   2   8        727.17        759.00        11.35 o
  -1   2   8        853.34        979.80        20.52 o
   0   2   8          2.96          6.23         1.37 o
   1   2   8        976.12        993.41        13.92 o
   2   2   8        288.89        296.82         6.19 o
   3   2   8        280.46        273.41         6.42 o
   4   2   8         22.47         32.49         2.87 o
   5   2   8         27.51         24.55         3.26 o
   6   2   8         93.90         89.80         6.07 o
   7   2   8         65.48         64.97         6.05 o
   8   2   8          6.36          2.00         4.35 o
   9   2   8          8.50         16.78         8.83 o
  10   2   8         21.72         29.76        12.62 o
  11   2   8         23.82         18.87        28.37 o
 -10   3   8          8.20         52.40        31.34 o
  -9   3   8         10.24         -0.83        14.33 o
  -8   3   8         29.64         37.31        12.27 o
  -7   3   8         72.40         72.68         7.81 o
  -6   3   8        256.64        242.41        12.48 o
  -5   3   8         16.21         12.39         3.85 o
  -4   3   8        290.40        267.40         8.31 o
  -3   3   8         15.77         16.01         2.81 o
  -2   3   8        303.70        283.99         6.67 o
  -1   3   8          8.73         10.15         1.91 o
   0   3   8          5.51          4.81         1.65 o
   1   3   8         28.81         26.08         2.73 o
   2   3   8        116.34        113.29         5.51 o
   3   3   8         29.75         28.10         3.18 o
   4   3   8         42.21         40.78         4.83 o
   5   3   8         52.18         49.82         5.61 o
   6   3   8         46.87         36.25         5.68 o
   7   3   8        223.23        241.37        14.81 o
   8   3   8          1.61         18.34        12.31 o
   9   3   8          6.88         11.23        27.47 o
  -7   4   8         30.39         58.86        24.61 o
  -6   4   8          8.91         15.90        12.27 o
  -5   4   8          9.71         43.86        28.98 o
  -4   4   8          5.18          2.91         6.70 o
  -3   4   8          0.93         -4.92         6.58 o
  -2   4   8         11.29          3.43         7.27 o
  -1   4   8          0.80          8.62         7.68 o
   0   4   8         16.47         17.49         2.81 o
   1   4   8          9.63          6.40         2.91 o
   2   4   8        112.55         89.20         7.39 o
   3   4   8         49.88         35.01         6.26 o
   4   4   8         24.49         18.10         7.29 o
   5   4   8          4.54        -13.47        13.09 o
   6   4   8        136.52        319.89        66.49 o
 -13   1   9         13.08         36.71        33.80 o
 -12   1   9          6.61         34.05        18.96 o
 -11   1   9          1.00         -0.39         7.18 o
 -10   1   9        196.67        191.93        13.83 o
  -9   1   9         31.37         32.97         5.22 o
  -8   1   9        141.94        148.08         7.54 o
  -7   1   9         12.10         16.68         3.11 o
  -6   1   9         28.26         22.92         2.31 o
  -5   1   9         73.05         64.00         2.93 o
  -4   1   9         41.43         41.68         2.18 o
  -3   1   9        684.01        680.92         9.84 o
  -2   1   9        424.96        400.40         6.08 o
  -1   1   9        106.70        101.43         2.93 o
   0   1   9        184.43        168.57         3.15 o
   1   1   9       1089.83       1021.44        12.49 o
   2   1   9        376.61        390.21         6.95 o
   3   1   9        154.53        147.39         4.05 o
   4   1   9        408.79        395.79         8.12 o
   5   1   9         70.13         71.14         3.81 o
   6   1   9         30.77         24.80         3.17 o
   7   1   9        112.79        120.88         5.83 o
   8   1   9        110.28        103.96         6.34 o
   9   1   9          7.48         18.60         4.31 o
  10   1   9         24.29         19.32         7.44 o
  11   1   9         29.76         32.14        11.31 o
  12   1   9         11.99         54.75        37.51 o
 -12   2   9         15.60         20.99        17.86 o
 -11   2   9          6.91         -0.71        15.62 o
 -10   2   9         39.82         51.16        11.27 o
  -9   2   9         15.72          4.89         4.38 o
  -8   2   9         58.32         53.18         5.70 o
  -7   2   9         45.68         40.59         4.95 o
  -6   2   9         36.65         39.45         3.67 o
  -5   2   9         21.40         25.46         3.12 o
  -4   2   9         70.96         85.96         4.05 o
  -3   2   9        538.08        485.49         8.11 o
  -2   2   9       1098.55       1145.80        14.80 o
  -1   2   9       3696.07       3717.90        40.49 o
   0   2   9         13.49         14.20         1.57 o
   1   2   9        638.98        625.48         9.54 o
   2   2   9        848.23        881.35        13.40 o
   3   2   9         53.50         62.36         3.58 o
   4   2   9         21.06         24.99         2.79 o
   5   2   9        109.57        107.48         5.59 o
   6   2   9        104.45        127.30         6.81 o
   7   2   9         83.52         79.52         6.58 o
   8   2   9          5.23          6.40         4.30 o
   9   2   9         30.61         37.59         7.19 o
  10   2   9         35.49         56.20        16.87 o
  11   2   9         38.68         31.38        27.08 o
 -10   3   9         11.51         69.21        35.01 o
  -9   3   9          4.02         13.35        11.34 o
  -8   3   9          3.59         12.28        10.15 o
  -7   3   9         53.33         50.57        10.77 o
  -6   3   9          2.71          9.10         4.19 o
  -5   3   9          3.41         -0.23         3.11 o
  -4   3   9         83.27         85.74         5.63 o
  -3   3   9          7.09          6.88         2.37 o
  -2   3   9         13.30         23.04         2.47 o
  -1   3   9        115.24        124.33         4.67 o
   0   3   9         70.11         57.41         3.19 o
   1   3   9         59.55         56.02         3.91 o
   2   3   9        234.24        221.22         7.01 o
   3   3   9          6.63          2.24         2.27 o
   4   3   9          3.28          3.03         3.28 o
   5   3   9         30.55         25.80         4.70 o
   6   3   9         74.19         81.67         7.78 o
   7   3   9        210.62        246.12        12.84 o
   8   3   9          1.12         19.37         9.79 o
   9   3   9          0.09         89.68        59.50 o
  -7   4   9          6.79         24.12        22.39 o
  -6   4   9         13.21         38.49        30.34 o
  -5   4   9          1.39         -1.74         7.82 o
  -4   4   9          9.23         38.60        22.47 o
  -3   4   9          5.62         -4.01         7.93 o
  -2   4   9          1.34         -3.80         7.43 o
  -1   4   9          2.40         12.95         4.38 o
   0   4   9         39.35         68.68        16.12 o
   1   4   9          7.94          5.99         2.49 o
   2   4   9          1.56         -1.80         3.30 o
   3   4   9         31.96         28.74         5.29 o
   4   4   9          2.45          2.44         5.20 o
   5   4   9          3.03         -9.34        10.26 o
   6   4   9          8.06         52.85        40.11 o
 -13   0  10         10.05         65.02        27.12 o
 -12   0  10         38.96         64.07        31.88 o
 -11   0  10        237.68        229.48        19.65 o
 -10   0  10          3.07          9.78         5.48 o
  -9   0  10       2098.59       1915.74        42.02 o
  -3   0  10        193.66        174.88         8.83 o
  -1   0  10         58.50         51.25         3.74 o
  -5   0  12         66.80         65.20         4.80 o
  -3   0  12         22.66         22.34         2.88 o
  -7   0  14         20.02         16.76         4.25 o
  -5   0  14         10.43         14.60         3.23 o
  -9   0  16         72.98         57.57         7.34 o
  -7   0  16          0.90          4.72         3.42 o
 -11   0  18         55.79         34.37         8.42 o
  -9   0  18          1.95         10.65         5.34 o
 -11   0  20         30.12         21.12        17.54 o
  13   0  -2          0.48         16.33        10.92 o
  11   0   0          0.70         21.27         9.36 o
  13   0   0          2.85        135.63        32.31 o
   9   0   2          3.78         37.84         5.73 o
  11   0   2          0.02          9.48         6.86 o
   7   0   4         14.12         10.77         3.64 o
   9   0   4          4.15         20.80         5.01 o
   5   0   6         28.63         29.71         3.29 o
   7   0   6         16.97         15.62         3.75 o
   3   0   8          1.39          2.14         1.75 o
   5   0   8         22.32         25.00         2.95 o
  -8   0  10        118.19        118.75         8.17 o
  -7   0  10         54.12         48.84         5.41 o
  -6   0  10          7.59          5.94         2.48 o
  -5   0  10       1228.50       1298.50        24.34 o
  -4   0  10       1835.92       1773.59        37.51 o
  -3   0  10        776.16        790.18        16.06 o
  -2   0  10       4231.61       4012.07        63.10 o
  -1   0  10        234.57        220.58         5.01 o
   0   0  10        105.94         79.98         3.10 o
   1   0  10       3273.21       2908.76        46.41 o
   1   0  10        815.70        734.93        12.67 o
   2   0  10        542.58        479.06        11.09 o
   3   0  10        133.64        108.94         5.00 o
   3   0  10         33.29         27.79         2.95 o
   4   0  10        282.47        267.20         8.65 o
   5   0  10        683.06        671.01        16.78 o
   6   0  10          7.75          4.69         3.13 o
   7   0  10        349.23        311.97        11.86 o
   8   0  10        384.42        342.28        14.75 o
   9   0  10         14.67         37.30         6.72 o
  10   0  10        126.02        146.73        13.81 o
  11   0  10         95.83         83.81        18.33 o
  12   0  10         12.60         21.75        12.07 o
 -13   1  10         10.84         26.14        31.00 o
 -12   1  10          6.05         22.74        13.28 o
 -11   1  10          4.47         20.80         6.51 o
 -10   1  10         67.15         66.59         6.85 o
  -9   1  10          0.02         10.93         4.16 o
  -8   1  10         67.55         71.24         5.79 o
  -7   1  10         93.23         87.37         4.72 o
  -6   1  10         18.01          9.61         1.93 o
  -5   1  10         48.36         37.66         2.42 o
  -4   1  10        218.42        233.85         4.72 o
  -3   1  10        305.22        259.92         4.83 o
  -2   1  10          2.25          2.60         1.02 o
  -1   1  10       4238.10       4148.78        46.52 o
   0   1  10        543.01        469.07         6.59 o
   1   1  10        213.99        204.81         3.92 o
   2   1  10        174.37        166.64         3.84 o
   3   1  10        274.27        261.86         5.26 o
   4   1  10        443.55        425.70         8.60 o
   5   1  10        131.32        135.11         5.15 o
   6   1  10        119.47        124.97         5.52 o
   7   1  10         52.22         51.56         4.32 o
   8   1  10         37.66         38.98         4.29 o
   9   1  10         20.58         16.23         4.62 o
  10   1  10        156.63        160.13        18.77 o
  11   1  10        131.14        133.57        15.37 o
  12   1  10         25.07         31.28        12.41 o
 -12   2  10          4.43         13.81        23.80 o
 -11   2  10          2.56         21.25        21.95 o
 -10   2  10         28.24         22.14         9.13 o
  -9   2  10          3.55          5.12         4.83 o
  -8   2  10         87.31         69.38         6.30 o
  -7   2  10         24.14         24.35         4.03 o
  -6   2  10          4.69          6.03         2.91 o
  -5   2  10         23.74         21.86         2.83 o
  -4   2  10         69.60         83.40         4.09 o
  -3   2  10         98.09        109.57         3.66 o
  -2   2  10        738.54        714.60        10.30 o
  -1   2  10        484.24        567.07        11.88 o
   0   2  10        292.87        290.19         5.73 o
   1   2  10        386.39        400.32         7.35 o
   2   2  10        558.79        575.91         9.86 o
   3   2  10         55.81         46.93         3.14 o
   4   2  10        109.83        112.25         4.50 o
   5   2  10         32.16         33.78         3.69 o
   6   2  10        129.67        137.83         7.34 o
   7   2  10        134.22        142.43         8.67 o
   8   2  10         40.16         26.95         5.47 o
   9   2  10          8.06         12.28         6.79 o
  10   2  10          2.48         10.38        16.67 o
  11   2  10         20.93         36.50        45.74 o
 -10   3  10          6.99         47.56        33.64 o
  -9   3  10          8.17         12.99         9.31 o
  -8   3  10         64.78         84.98        21.84 o
  -7   3  10         59.57         55.75        10.11 o
  -6   3  10         79.06         77.48         7.27 o
  -5   3  10          0.32         -0.33         3.16 o
  -4   3  10        156.09        156.27         7.57 o
  -3   3  10         89.27         82.06         4.86 o
  -2   3  10        330.24        285.07         6.95 o
  -1   3  10        139.53        138.15         4.94 o
   0   3  10         13.12         11.52         1.97 o
   1   3  10        139.00        137.41         5.80 o
   2   3  10         11.13         11.08         2.43 o
   3   3  10         87.82         86.52         5.64 o
   4   3  10          8.42          9.00         3.61 o
   5   3  10         14.93         19.66         5.05 o
   6   3  10         18.62         11.03         8.88 o
   7   3  10         25.77         40.56         9.88 o
   8   3  10         47.77        142.81        43.80 o
   9   3  10         10.22        157.50        77.32 o
  -7   4  10         30.76         31.18        23.84 o
  -6   4  10        106.33        103.68        25.29 o
  -5   4  10         13.79          1.39         8.45 o
  -4   4  10         38.59        100.66        37.68 o
  -3   4  10          3.13          6.86        13.15 o
  -2   4  10         37.31         31.62         4.51 o
  -1   4  10          6.96         21.39         5.78 o
   0   4  10          5.02          8.99         5.96 o
   1   4  10          0.63          2.74         2.96 o
   2   4  10         24.44         20.95         4.68 o
   3   4  10         29.89         22.47         5.38 o
   4   4  10          3.19         -3.53         5.73 o
   5   4  10         19.82          4.05         7.42 o
   6   4  10          0.43         21.20        33.50 o
 -13   1  11          3.98         34.99        30.31 o
 -12   1  11          1.02         14.80        19.08 o
 -11   1  11          8.09          8.73         6.70 o
 -10   1  11         11.22         17.87         5.57 o
  -9   1  11         15.73         18.53         4.47 o
  -8   1  11         16.30         15.00         4.01 o
  -7   1  11         38.52         31.92         3.10 o
  -6   1  11         96.84         88.73         3.77 o
  -5   1  11        201.11        181.31         4.70 o
  -4   1  11        407.66        443.62         7.73 o
  -3   1  11          9.39          9.63         1.41 o
  -2   1  11        277.81        275.92         4.94 o
  -1   1  11        362.06        350.99         5.47 o
   0   1  11        361.24        371.99         5.62 o
   1   1  11        733.43        706.25         9.75 o
   2   1  11        171.36        158.51         3.76 o
   3   1  11        483.88        455.06         7.80 o
   4   1  11        822.95        826.21        13.12 o
   5   1  11        118.18        126.25         5.09 o
   6   1  11        480.84        428.25         9.79 o
   7   1  11        249.95        235.24         7.61 o
   8   1  11        106.84        100.29         6.71 o
   9   1  11         63.63         81.75         7.71 o
  10   1  11          2.03         20.36         7.21 o
  11   1  11         64.11         60.53        19.10 o
  12   1  11          0.26         12.82        16.53 o
 -12   2  11          1.23          8.95        28.35 o
 -11   2  11         15.65         17.66        20.84 o
 -10   2  11          1.84         18.55         8.81 o
  -9   2  11          1.28         -2.86         3.56 o
  -8   2  11         32.23         33.37         5.14 o
  -7   2  11         43.15         43.92         4.90 o
  -6   2  11          8.23          6.08         2.97 o
  -5   2  11          8.77          6.38         2.26 o
  -4   2  11         69.53         68.30         3.87 o
  -3   2  11        291.45        266.37         5.68 o
  -2   2  11        345.58        377.34         6.96 o
  -1   2  11       1393.04       1381.90        17.44 o
   0   2  11        216.50        206.56         4.76 o
   1   2  11        949.69        951.86        12.75 o
   2   2  11        151.88        150.56         4.81 o
   3   2  11         79.39         94.76         4.42 o
   4   2  11         68.91         71.36         3.94 o
   5   2  11        166.76        176.30         7.75 o
   6   2  11        131.51        138.48         7.59 o
   7   2  11         82.58         87.07         6.88 o
   8   2  11         10.63          9.79         4.72 o
   9   2  11         16.30         20.01         8.12 o
  10   2  11         71.20         69.54        10.17 o
  11   2  11         30.29         46.64        39.97 o
 -10   3  11         11.11         36.73        28.22 o
  -9   3  11         11.19         28.98        13.43 o
  -8   3  11          2.03         66.17        34.38 o
  -7   3  11         61.78         52.44         8.47 o
  -6   3  11        158.76        144.91         9.59 o
  -5   3  11          2.02          3.29         3.72 o
  -4   3  11         93.18         88.80         5.99 o
  -3   3  11         31.25         20.33         2.91 o
  -2   3  11        289.93        260.93         6.69 o
  -1   3  11        100.36         96.74         4.32 o
   0   3  11          0.62         -1.59         1.60 o
   1   3  11         29.36         27.57         3.05 o
   2   3  11        159.82        159.78         6.36 o
   3   3  11         11.00         16.14         3.19 o
   4   3  11          6.80          2.99         3.05 o
   5   3  11         55.68         48.74         6.30 o
   6   3  11         66.60         68.85         8.32 o
   7   3  11         89.76         95.70         9.23 o
   8   3  11         29.32         49.82        17.33 o
   9   3  11         10.98          7.86        24.31 o
  -7   4  11         47.45         89.40        36.26 o
  -6   4  11         59.72         85.79        21.72 o
  -5   4  11          4.95         -5.98         8.78 o
  -4   4  11          7.12        108.26        51.49 o
  -3   4  11         27.38         70.00        23.19 o
  -2   4  11          5.99         17.69         9.24 o
  -1   4  11          1.10         20.89        10.37 o
   0   4  11          4.42          2.81         2.42 o
   1   4  11         69.11         65.20         4.59 o
   2   4  11         18.25         19.67         4.76 o
   3   4  11         25.40         19.12         5.40 o
   4   4  11          0.54         -2.28         7.95 o
   5   4  11          2.11          6.24        18.28 o
   6   4  11         13.10         14.73        28.45 o
 -13   0  12          4.70         34.77        32.61 o
 -12   0  12         14.16         61.72        18.62 o
 -11   0  12          7.00         16.42        16.64 o
 -10   0  12          0.12          5.20         4.82 o
  -9   0  12        965.30        856.81        23.67 o
  -8   0  12        337.73        288.83        11.75 o
  -7   0  12        337.03        308.33        11.31 o
  -6   0  12        143.74        123.90         6.15 o
  -5   0  12        267.56        284.96         7.95 o
  -4   0  12       1309.47       1377.47        24.97 o
  -3   0  12         90.86         87.04         4.38 o
  -2   0  12       2173.72       1978.73        32.65 o
  -1   0  12        509.44        441.11         9.76 o
  -1   0  12       2042.83       1849.36        30.17 o
   0   0  12        207.19        180.29         5.82 o
   1   0  12         80.73         73.14         3.11 o
   1   0  12        323.96        288.77         7.01 o
   2   0  12        305.18        269.42         7.14 o
   3   0  12        877.62        816.95        18.01 o
   4   0  12       1198.47       1172.61        24.98 o
   5   0  12        924.72        853.17        20.19 o
   6   0  12        109.44        106.45         7.19 o
   7   0  12        140.07        152.04         9.01 o
   8   0  12        289.98        272.38        13.57 o
   9   0  12       1225.32       1138.05        34.16 o
  10   0  12        116.52        122.65        17.73 o
  11   0  12        122.93        103.98        30.96 o
  12   0  12         15.19         38.78        19.22 o
 -12   1  12          0.29         14.20        11.26 o
 -11   1  12          5.94         10.07         4.54 o
 -10   1  12        144.46        140.39        10.04 o
  -9   1  12          8.36          7.22         4.05 o
  -8   1  12        103.41         97.75         6.67 o
  -7   1  12          8.46          4.52         1.97 o
  -6   1  12         19.80         14.01         2.06 o
  -5   1  12         77.03         66.27         3.00 o
  -4   1  12        222.87        225.61         5.40 o
  -3   1  12        615.38        610.35         9.14 o
  -2   1  12        699.03        711.43         9.87 o
  -1   1  12       1020.33       1014.12        12.62 o
   0   1  12        762.96        705.19         9.24 o
   1   1  12        749.17        754.36        10.41 o
   2   1  12         83.43         78.11         2.81 o
   3   1  12        136.13        135.98         3.87 o
   4   1  12       1898.35       1949.14        26.41 o
   5   1  12        245.20        231.92         6.54 o
   6   1  12         76.89         75.90         4.68 o
   7   1  12        253.71        260.30         8.21 o
   8   1  12        224.19        216.09         9.60 o
   9   1  12         34.86         44.83         5.98 o
  10   1  12         30.35         26.83         9.19 o
  11   1  12         44.60         74.36        28.43 o
  12   1  12         24.48         24.60        22.73 o
 -12   2  12          0.58         12.44        23.29 o
 -11   2  12          4.07         19.39        19.68 o
 -10   2  12          9.42         19.16         8.81 o
  -9   2  12          2.34          4.80         5.24 o
  -8   2  12         26.01         23.48         4.77 o
  -7   2  12          1.69          6.85         3.25 o
  -6   2  12         51.80         51.90         4.62 o
  -5   2  12         59.24         52.33         3.70 o
  -4   2  12         30.55         23.30         2.65 o
  -3   2  12         64.89         71.27         3.08 o
  -2   2  12        480.80        465.86         7.86 o
  -1   2  12        471.80        496.35         8.12 o
   0   2  12         68.18         60.54         2.91 o
   1   2  12        119.77        126.22         3.71 o
   2   2  12        198.59        201.25         5.37 o
   3   2  12         37.70         38.96         3.13 o
   4   2  12         35.38         38.59         3.49 o
   5   2  12         30.65         25.92         3.55 o
   6   2  12         54.30         47.42         5.05 o
   7   2  12        169.31        148.88         8.73 o
   8   2  12         11.29         12.88         6.06 o
   9   2  12         28.34         43.75         7.34 o
  10   2  12          4.77         11.67        15.22 o
  11   2  12          4.03         18.23        41.57 o
 -10   3  12          3.11         16.92        15.39 o
  -9   3  12         12.55         18.75        10.62 o
  -8   3  12          6.99          6.85         6.14 o
  -7   3  12         20.62         20.03        10.17 o
  -6   3  12         10.55         18.59         8.11 o
  -5   3  12         30.27         17.56         4.06 o
  -4   3  12         34.21         30.27         4.11 o
  -3   3  12          1.65         -2.25         1.96 o
  -2   3  12         26.55         32.81         2.95 o
  -1   3  12        116.93        121.93         5.00 o
   0   3  12          0.06         -1.58         1.76 o
   1   3  12         26.55         25.50         3.02 o
   2   3  12        344.94        327.84         8.51 o
   3   3  12        400.67        386.37        10.34 o
   4   3  12         22.65         25.87         4.33 o
   5   3  12        104.64        111.78         8.99 o
   6   3  12         91.83        108.55         9.77 o
   7   3  12         17.38         27.26         7.75 o
   8   3  12         13.57        132.46        48.54 o
   9   3  12         11.97        285.37       109.83 o
  -7   4  12         95.59        117.34        34.30 o
  -6   4  12         87.13         87.06        14.31 o
  -5   4  12          3.04         -9.34         9.62 o
  -4   4  12         61.57         43.99         7.69 o
  -3   4  12        125.49        160.53        16.46 o
  -2   4  12         76.69         72.11         5.77 o
  -1   4  12         75.65         74.79         5.91 o
   0   4  12         10.85         10.75         2.74 o
   1   4  12         15.64         19.52         3.72 o
   2   4  12        120.61        119.94        10.55 o
   3   4  12          9.26         10.02         5.21 o
   4   4  12          3.17         -7.55         6.45 o
   5   4  12         18.94         -1.59        13.93 o
   6   4  12         39.30         38.93        19.16 o
 -12   1  13         23.74         32.12        10.08 o
 -11   1  13          8.41         14.15         9.04 o
 -10   1  13         84.89         74.67         9.78 o
  -9   1  13        239.94        211.56         9.87 o
  -8   1  13         75.63         72.57         5.48 o
  -7   1  13         92.40         82.12         4.37 o
  -6   1  13         40.07         35.14         2.93 o
  -5   1  13        252.35        247.48         5.65 o
  -4   1  13       1328.73       1272.16        18.64 o
  -3   1  13         89.44         85.94         3.13 o
  -2   1  13        565.70        569.96         8.37 o
  -1   1  13       2454.03       2451.90        28.41 o
  -3   0  14         19.60         23.55         2.98 o
  -1   0  14        474.08        424.10         9.27 o
  -5   0  16        457.60        455.18        13.11 o
  -3   0  16        962.56        943.13        20.41 o
  -7   0  18          3.99          2.99         3.64 o
  -5   0  18        112.03        115.12         6.96 o
  -9   0  20        110.82        115.27        11.47 o
  -7   0  20         26.07         23.32         5.15 o
 -11   0  22         13.28         18.41         7.02 o
  -9   0  22        132.17        156.26        12.26 o
 -11   0  24          0.03         10.56        15.11 o
  13   0   2          5.69         37.45        20.26 o
  11   0   4          1.45          6.21         7.71 o
   9   0   6         34.25         26.28         5.52 o
   7   0   8          0.01          3.01         2.65 o
   5   0  10        170.07        163.55         6.58 o
   3   0  12        218.54        209.69         6.90 o
   0   1  13         40.78         53.01         2.22 o
   1   1  13        126.81        114.97         3.03 o
   2   1  13        104.14         99.15         3.23 o
   3   1  13        129.12        124.61         3.95 o
   4   1  13        188.27        188.85         5.21 o
   5   1  13        250.98        232.95         6.65 o
   6   1  13         59.55         51.69         4.00 o
   7   1  13        209.88        209.33         8.05 o
   8   1  13        266.08        241.32        10.48 o
   9   1  13        486.85        435.57        18.90 o
  10   1  13         64.28         50.10        10.80 o
  11   1  13         40.82         23.44        11.14 o
  12   1  13          1.74          3.00        25.82 o
 -12   2  13         25.92         17.68        24.93 o
 -11   2  13          8.50         45.00        30.41 o
 -10   2  13         64.57         75.91         7.75 o
  -9   2  13          5.18          2.15         4.84 o
  -8   2  13         60.20         56.03         5.74 o
  -7   2  13         12.24         14.14         3.65 o
  -6   2  13         74.72         75.42         5.47 o
  -5   2  13         77.09         70.72         4.58 o
  -4   2  13          7.25          8.91         2.08 o
  -3   2  13        212.77        195.53         4.81 o
  -2   2  13        324.81        309.51         6.25 o
  -1   2  13        456.81        524.97        11.88 o
   0   2  13         87.36         87.61         3.44 o
   1   2  13        857.67        832.61        11.61 o
   2   2  13         96.32        121.22         4.55 o
   3   2  13         67.91         63.45         3.88 o
   4   2  13        575.52        552.68        11.86 o
   5   2  13        474.34        469.16        11.61 o
   6   2  13         38.13         34.63         4.79 o
   7   2  13        339.52        367.15        13.54 o
   8   2  13         43.50         36.37         5.99 o
   9   2  13          4.82          5.96         7.31 o
  10   2  13         54.27         46.65        17.25 o
  11   2  13         20.28         50.15        54.77 o
 -10   3  13          1.91         16.88        18.37 o
  -9   3  13          3.29          3.07        16.99 o
  -8   3  13         25.58         17.21        14.47 o
  -7   3  13         69.42         70.97         7.21 o
  -6   3  13          3.49         -2.66         6.34 o
  -5   3  13         29.34         24.40         4.37 o
  -4   3  13          2.38          2.10         2.70 o
  -3   3  13         28.81         23.59         3.06 o
  -2   3  13        592.12        539.63        10.14 o
  -1   3  13          9.72          9.71         2.05 o
   0   3  13          0.00         -3.11         1.76 o
   1   3  13         73.28         61.92         4.17 o
   2   3  13         52.88         55.44         4.28 o
   3   3  13        134.12        138.49         8.58 o
   4   3  13         88.96         91.92         6.79 o
   5   3  13         64.55         85.51         7.99 o
   6   3  13         10.76         11.11         6.98 o
   7   3  13        131.11        157.88        18.88 o
   8   3  13         12.42        121.70        49.53 o
   9   3  13         24.69        297.96       105.75 o
  -7   4  13         24.84         79.31        29.88 o
  -6   4  13         22.34         53.34        24.32 o
  -5   4  13          7.52         -5.37         7.08 o
  -4   4  13          0.71         -9.24         8.81 o
  -3   4  13         93.24        168.89        34.38 o
  -2   4  13         21.58         34.34        11.07 o
  -1   4  13         18.26         55.65        19.56 o
   0   4  13         19.92         23.43         3.58 o
   1   4  13         50.16         52.86         4.56 o
   2   4  13         18.86         26.10         5.48 o
   3   4  13         67.10         46.63         7.20 o
   4   4  13          5.39          7.11        11.03 o
   5   4  13         23.27          5.17        21.21 o
   6   4  13         11.41         19.78        35.65 o
 -13   0  14          0.10        108.21        31.41 o
 -12   0  14         73.30         77.60        16.81 o
 -11   0  14          3.95         13.20        12.61 o
 -10   0  14        243.20        224.67        14.16 o
  -9   0  14        101.46        124.59         9.73 o
  -8   0  14        198.72        177.27         9.72 o
  -7   0  14         80.19         87.53         6.27 o
  -6   0  14        114.32        129.29         6.32 o
  -5   0  14         41.83         49.86         3.87 o
  -4   0  14       1087.59       1118.74        22.34 o
  -3   0  14         78.50         99.03         4.66 o
  -2   0  14        311.60        279.16         6.97 o
  -1   0  14       1901.05       1678.22        27.92 o
   0   0  14       4380.79       4089.15        67.75 o
   1   0  14        136.15        140.30         4.31 o
   1   0  14        546.44        562.25        11.40 o
   2   0  14       4138.42       4016.79        61.55 o
   3   0  14       2193.17       2276.28        42.79 o
   4   0  14        380.32        360.32        11.02 o
   5   0  14         50.08         55.05         5.22 o
   6   0  14         28.25         22.48         4.53 o
   7   0  14         28.92         23.57         4.97 o
   8   0  14        162.88        154.88        10.74 o
   9   0  14        203.72        185.29        13.83 o
  10   0  14        420.10        301.62        18.39 o
  11   0  14        185.40        154.25        15.08 o
  12   0  14          3.71         20.04        20.62 o
 -12   1  14         10.57         21.08        10.79 o
 -11   1  14         11.04         14.62         6.45 o
 -10   1  14        139.84        135.11        11.01 o
  -9   1  14        145.56        160.72         8.60 o
  -8   1  14          3.27          4.96         3.18 o
  -7   1  14          2.47          4.70         1.96 o
  -6   1  14         80.93         71.59         3.90 o
  -5   1  14        141.97        147.85         4.48 o
  -4   1  14        843.12        832.79        13.44 o
  -3   1  14        369.68        359.47         6.44 o
  -2   1  14        276.47        255.52         4.86 o
  -1   1  14        405.83        399.63         6.03 o
   0   1  14         44.57         46.58         2.13 o
   1   1  14       3391.25       3482.72        40.92 o
   2   1  14        101.19        101.95         3.61 o
   3   1  14          9.68          8.46         1.60 o
   4   1  14         17.55         13.81         2.04 o
   5   1  14        571.23        559.38        10.62 o
   6   1  14        200.24        196.97         6.90 o
   7   1  14        321.52        301.81         9.29 o
   8   1  14         38.26         39.57         5.28 o
   9   1  14         80.82        126.94        12.89 o
  10   1  14          1.85         15.11        11.26 o
  11   1  14         11.37          2.69         9.51 o
 -11   2  14         71.24         62.30        19.23 o
 -10   2  14          3.25         16.55         8.31 o
  -9   2  14         22.43         24.85         5.13 o
  -8   2  14         19.85         24.53         4.62 o
  -7   2  14         20.95         24.52         4.11 o
  -6   2  14         30.51         22.51         3.82 o
  -5   2  14         27.34         21.88         2.97 o
  -4   2  14         41.24         42.93         3.01 o
  -3   2  14        109.35        104.12         3.56 o
  -2   2  14         52.48         53.00         2.94 o
  -1   2  14       3439.32       3342.11        37.87 o
   0   2  14        137.08        126.29         4.16 o
   1   2  14       1061.57       1089.89        14.28 o
   2   2  14         62.02         57.44         3.38 o
   3   2  14        116.64        133.80         5.35 o
   4   2  14        209.85        224.72         7.35 o
   5   2  14        281.22        284.32         9.13 o
   6   2  14        207.02        238.58         9.66 o
   7   2  14        222.70        241.69        12.11 o
   8   2  14         21.66         19.48         6.24 o
   9   2  14          4.44         15.65        14.42 o
  10   2  14         16.84         24.25        22.82 o
 -10   3  14          2.13         25.19        29.95 o
  -9   3  14         10.82         35.89        15.62 o
  -8   3  14          7.08          2.36        12.58 o
  -7   3  14        125.62        156.65        17.55 o
  -6   3  14         17.14         22.90         6.37 o
  -5   3  14        114.11        117.94         8.46 o
  -4   3  14          2.26         -1.89         2.80 o
  -3   3  14         10.60         11.15         2.49 o
  -2   3  14        210.82        202.26         6.49 o
  -1   3  14        135.67        121.10         4.99 o
   0   3  14          0.02         -3.35         1.74 o
   1   3  14        119.54        103.50         5.33 o
   2   3  14        195.93        196.92         7.70 o
   3   3  14         84.48         79.43         5.75 o
   4   3  14        190.50        195.10         9.99 o
   5   3  14        146.27        152.64        10.23 o
   6   3  14         86.72         79.96        11.11 o
   7   3  14         87.84        112.02        21.25 o
   8   3  14          0.10        158.68        60.57 o
   9   3  14          6.09          1.41        24.04 o
  -7   4  14          3.73         31.68        26.03 o
  -6   4  14         62.91         91.11        33.94 o
  -5   4  14          0.96         10.06        12.80 o
  -4   4  14          0.94         -6.62         9.14 o
  -3   4  14         25.14         26.14        13.07 o
  -2   4  14        455.37        404.74        13.86 o
  -1   4  14         14.18         62.47        15.29 o
   0   4  14         20.90         20.92         3.79 o
   1   4  14         45.89         51.41         4.49 o
   2   4  14        113.45        106.02         9.26 o
   3   4  14         42.41         36.89         6.42 o
   4   4  14          4.62          5.32        17.81 o
   5   4  14          0.08          4.63        19.27 o
   6   4  14         31.67         62.58        41.48 o
 -12   1  15         11.02         32.16        18.47 o
 -11   1  15          3.50         10.29         8.92 o
 -10   1  15        225.36        225.69        11.31 o
  -9   1  15         72.10         60.96         6.32 o
  -8   1  15          6.96         -0.57         3.12 o
  -7   1  15        104.42         99.93         5.33 o
  -6   1  15         28.42         26.44         2.52 o
  -5   1  15        200.40        189.49         5.07 o
  -4   1  15        207.95        200.53         5.45 o
  -3   1  15        224.66        218.73         4.82 o
  -2   1  15        109.32        115.95         3.31 o
  -1   1  15       1816.01       1838.36        20.99 o
   0   1  15        971.09        997.56        13.67 o
   1   1  15       3024.61       3183.21        36.85 o
   2   1  15        222.55        232.43         5.40 o
   3   1  15         77.84         82.68         3.35 o
   4   1  15         16.90         18.93         2.13 o
   5   1  15        312.87        293.11         7.26 o
   6   1  15         49.70         59.92         4.58 o
   7   1  15         82.11         92.53         6.79 o
   8   1  15        439.68        367.68        14.08 o
   9   1  15         51.49         78.57         7.04 o
  10   1  15         26.34         17.54        12.64 o
  11   1  15         24.65         10.63        19.30 o
 -11   2  15          5.64         28.48        22.90 o
 -10   2  15        122.44        131.72        10.26 o
  -9   2  15         26.80         21.28         6.63 o
  -8   2  15         76.08         64.05         6.19 o
  -7   2  15        219.24        210.58         8.86 o
  -6   2  15         26.03         28.45         3.95 o
  -5   2  15         23.91         19.43         3.10 o
  -4   2  15         18.53         12.80         2.09 o
  -3   2  15         30.13         35.18         2.31 o
  -2   2  15         37.29         43.25         2.76 o
  -1   2  15        348.02        386.31         7.39 o
   0   2  15         25.80         21.35         2.17 o
   1   2  15         92.31         70.62         2.88 o
   2   2  15         50.71         52.67         3.30 o
   3   2  15         87.55         97.80         4.78 o
   4   2  15         31.91         38.84         4.00 o
   5   2  15        202.58        205.74         8.30 o
   6   2  15       1666.25       1650.98        29.71 o
   7   2  15        336.26        307.58        11.78 o
   8   2  15          9.54          7.64         6.17 o
   9   2  15         19.54         21.39        10.77 o
  10   2  15          4.76         14.46        16.88 o
 -10   3  15          3.83         36.28        27.27 o
  -9   3  15         17.15         17.25        11.57 o
  -8   3  15         20.90         18.64        10.04 o
  -7   3  15        124.27        158.49        25.11 o
  -6   3  15         25.87         14.40         8.31 o
  -5   3  15         57.71         69.05         6.19 o
  -4   3  15          9.69          3.52         3.17 o
  -3   3  15        126.43        129.47         6.10 o
  -2   3  15         27.10         31.34         3.07 o
  -1   3  15        406.33        364.22         8.37 o
   0   3  15          1.41         -1.61         2.02 o
   1   3  15        214.58        189.83         6.77 o
   2   3  15        348.68        325.89         8.84 o
   3   3  15         49.58         47.64         5.06 o
   4   3  15        191.12        179.81         9.72 o
   5   3  15         70.44         78.62         8.15 o
   6   3  15        224.13        225.85        13.53 o
   7   3  15         24.76         30.46        12.03 o
   8   3  15          6.13        146.01        68.05 o
   9   3  15          2.36          6.73        21.91 o
  -6   4  15          2.43          7.82         6.13 o
  -5   4  15         28.76         29.65        11.08 o
  -4   4  15          0.49          2.39         9.14 o
  -3   4  15         25.47         39.81         5.92 o
  -2   4  15          5.27         22.40         4.34 o
  -1   4  15        178.37        186.44         8.64 o
   0   4  15        115.79        123.56         7.56 o
   1   4  15         46.77         46.83         6.08 o
   2   4  15         92.22         88.08        10.19 o
   3   4  15        159.50        162.53        17.06 o
   4   4  15         26.94         20.47        23.17 o
   5   4  15         15.04         11.80        24.73 o
 -13   0  16          1.21         36.90        20.74 o
 -12   0  16          0.70         14.04        25.48 o
 -11   0  16          7.43         13.97         8.15 o
 -10   0  16          3.99          6.16         5.25 o
  -9   0  16        292.70        263.21        13.27 o
  -8   0  16        269.60        223.72        10.39 o
  -7   0  16          3.60          2.67         2.67 o
  -6   0  16         27.87         25.27         3.49 o
  -5   0  16       1833.15       1932.06        34.49 o
  -4   0  16       4774.69       4973.89        83.68 o
  -3   0  16       3856.51       3931.88        66.44 o
  -2   0  16       1283.33       1285.29        21.66 o
  -1   0  16          2.44          1.08         1.13 o
  -1   0  16          0.61          0.81         1.70 o
   0   0  16       3039.97       3032.61        51.44 o
   1   0  16        602.66        590.08        12.17 o
   2   0  16       1483.30       1498.10        26.69 o
   3   0  16       2632.57       2829.02        49.58 o
   4   0  16        933.72        921.02        21.24 o
   5   0  16        139.29        148.75         8.39 o
   6   0  16         94.41         98.36         7.65 o
   7   0  16         17.02         17.22         4.73 o
   8   0  16         41.11         38.17         7.56 o
   9   0  16         51.36         41.12         7.96 o
  10   0  16         35.04         45.22        16.45 o
  11   0  16         24.99         22.03        20.41 o
 -12   1  16         13.25         54.07        23.01 o
 -11   1  16          5.23         13.13         6.36 o
 -10   1  16         19.42         26.87         7.58 o
  -9   1  16        332.93        315.55        11.03 o
  -8   1  16         43.30         39.55         4.68 o
  -7   1  16         39.43         37.20         3.89 o
  -6   1  16         31.72         32.57         2.80 o
  -5   1  16        115.79        120.71         4.73 o
  -4   1  16        761.16        752.35        12.66 o
  -3   1  16        421.04        407.33         7.09 o
  -2   1  16        165.90        167.98         3.78 o
  -1   1  16       2594.47       2626.23        29.85 o
   0   1  16        902.87        932.24        13.09 o
   1   1  16        589.96        629.30         9.43 o
   2   1  16        454.08        483.13         8.87 o
   3   1  16         33.47         35.57         2.55 o
   4   1  16        139.04        136.75         4.68 o
   5   1  16        310.30        313.02         8.13 o
   6   1  16        467.29        439.94        10.92 o
   7   1  16        173.47        160.11         8.55 o
   8   1  16        118.23        100.61         7.64 o
   9   1  16        192.49        175.87        12.55 o
  10   1  16          0.01         -4.85         6.14 o
  11   1  16         14.92         12.81        10.78 o
 -11   2  16          2.86         33.59        31.00 o
 -10   2  16        103.34        112.74        10.92 o
  -9   2  16          2.23          7.49         5.09 o
  -8   2  16          6.07          9.04         4.72 o
  -7   2  16        222.75        227.35         9.09 o
  -6   2  16         79.86         91.48         6.13 o
  -5   2  16        119.79        115.81         5.73 o
  -4   2  16         16.96         10.77         2.09 o
  -3   2  16        163.36        155.47         5.02 o
  -2   2  16        248.28        238.81         5.38 o
  -1   2  16         86.06         91.55         3.73 o
   0   2  16        120.79        121.25         4.34 o
   1   2  16        331.43        300.48         5.81 o
   2   2  16        148.40        154.90         5.24 o
  -3   0  18       1073.08       1051.95        21.21 o
  -5   0  20          5.12          8.22         3.31 o
  -7   0  22         42.48         34.69         5.66 o
  -9   0  24        318.22        266.27        23.38 o
 -11   0  26          3.97         16.89        11.06 o
  13   0   4          6.51         28.69        17.47 o
  11   0   6          1.93         16.16         7.56 o
   9   0   8         43.98         35.66         6.80 o
  11   0   8          0.09         19.90        10.74 o
   7   0  10         87.01         70.76         5.88 o
   9   0  10          3.65          5.33         4.43 o
   5   0  12        230.21        210.56         7.34 o
   7   0  12         34.89         33.09         4.96 o
   3   0  14        546.05        560.39        12.34 o
   5   0  14         12.47         11.05         2.98 o
   1   0  16        150.18        144.39         4.56 o
   3   0  16        655.44        699.62        14.08 o
   3   2  16        425.66        375.56         8.65 o
   4   2  16        260.29        268.96         8.27 o
   5   2  16        129.91        130.19         7.13 o
   6   2  16        566.13        590.91        16.12 o
   7   2  16          3.91          4.78         4.87 o
   8   2  16         44.41         46.30         7.46 o
   9   2  16         11.45          6.75         5.77 o
  10   2  16          1.78         -5.66        14.80 o
 -10   3  16          0.85         48.11        46.06 o
  -9   3  16         12.64          6.13        13.71 o
  -8   3  16          6.33        128.78        56.39 o
  -7   3  16         66.22        124.16        29.51 o
  -6   3  16         37.18         29.90         7.39 o
  -5   3  16        222.79        236.84        10.27 o
  -4   3  16         44.23         38.31         4.71 o
  -3   3  16        535.60        509.18        11.39 o
  -2   3  16        492.83        443.88         9.33 o
  -1   3  16         56.03         50.98         3.82 o
   0   3  16         51.92         37.99         3.51 o
   1   3  16          6.79          4.19         2.22 o
   2   3  16        181.28        170.26         7.35 o
   3   3  16        175.72        171.25         8.88 o
   4   3  16        196.23        210.88        10.72 o
   5   3  16         87.92         96.87         9.03 o
   6   3  16         24.22         32.96         6.32 o
   7   3  16         41.28         51.37        18.47 o
   8   3  16          3.24        107.47        67.33 o
  -6   4  16          0.18         -4.50         4.74 o
  -5   4  16          3.36         15.58         6.76 o
  -4   4  16          6.04          4.57         4.98 o
  -3   4  16         25.00         26.15         4.87 o
  -2   4  16        350.47        320.72        16.48 o
  -1   4  16         50.89         62.74         5.52 o
   0   4  16          5.04         15.02         4.14 o
   1   4  16         32.93         28.38         5.10 o
   2   4  16        104.62        122.32        11.22 o
   3   4  16         36.22         22.01         6.69 o
   4   4  16         24.33         24.30        21.05 o
   5   4  16          1.46          6.61        14.21 o
 -12   1  17          7.34         62.77        30.75 o
 -11   1  17          1.65          7.21         8.14 o
 -10   1  17        139.19        130.54        10.93 o
  -9   1  17        535.82        478.49        12.63 o
  -8   1  17         41.24         35.16         4.66 o
  -7   1  17         74.69         81.59         5.21 o
  -6   1  17        228.52        207.92         5.96 o
  -5   1  17        610.91        597.55        11.35 o
  -4   1  17        327.62        334.84         7.13 o
  -3   1  17          7.78          5.73         1.31 o
  -2   1  17        184.25        204.84         4.37 o
  -1   1  17       1525.15       1607.03        19.66 o
   0   1  17       2244.33       2318.99        28.88 o
   1   1  17        208.56        197.51         4.56 o
   2   1  17         51.35         69.65         3.47 o
   3   1  17        111.80        124.28         4.72 o
   4   1  17        376.98        365.53         8.01 o
   5   1  17        597.90        552.47        11.55 o
   6   1  17          1.19          0.34         3.23 o
   7   1  17         25.93         29.89         4.92 o
   8   1  17         18.30         11.89         4.36 o
   9   1  17          7.12         10.44         5.98 o
  10   1  17          9.43         13.79        10.57 o
  11   1  17          6.54         13.39        15.16 o
 -11   2  17          9.55         20.61        33.54 o
 -10   2  17         21.76         35.03        11.71 o
  -9   2  17         27.45         26.25         6.20 o
  -8   2  17         20.78         22.60         5.04 o
  -7   2  17        308.16        319.89        10.64 o
  -6   2  17         43.34         41.78         4.72 o
  -5   2  17         85.03         82.68         5.37 o
  -4   2  17        149.44        138.99         6.13 o
  -3   2  17         32.43         37.14         2.93 o
  -2   2  17         86.97         82.18         3.74 o
  -1   2  17        313.47        313.28         6.53 o
   0   2  17        165.06        173.18         5.23 o
   1   2  17        309.42        311.79         6.18 o
   2   2  17         21.55         19.09         2.38 o
   3   2  17        339.68        328.40         8.27 o
   4   2  17         27.91         31.41         3.95 o
   5   2  17        112.17        123.62         7.17 o
   6   2  17         34.04         37.21         5.25 o
   7   2  17         37.05         30.53         5.34 o
   8   2  17        172.59        163.52        12.14 o
   9   2  17         21.78         20.20        11.27 o
  10   2  17          1.22        -16.22        24.65 o
  -9   3  17         21.64         40.41        19.29 o
  -8   3  17          4.43          2.60         6.33 o
  -7   3  17         25.72        154.78        54.67 o
  -6   3  17         23.83         28.85         5.18 o
  -5   3  17        258.04        250.97        10.81 o
  -4   3  17         23.57         20.23         3.97 o
  -3   3  17         36.23         46.32         4.32 o
  -2   3  17       1236.80       1181.50        18.18 o
  -1   3  17         27.12         26.58         3.21 o
   0   3  17         29.75         26.05         3.18 o
   1   3  17        122.10        117.62         5.72 o
   2   3  17         44.14         46.85         4.65 o
   3   3  17        182.24        172.08         9.01 o
   4   3  17        128.78        136.76         8.91 o
   5   3  17          9.74         14.10         9.01 o
   6   3  17          5.30          0.24         6.65 o
   7   3  17         20.65         21.55        21.22 o
   8   3  17          0.20        105.39        60.18 o
  -6   4  17          4.36          7.54         6.93 o
  -5   4  17          9.01          4.86         7.12 o
  -4   4  17         12.64          8.18         5.52 o
  -3   4  17        164.44        145.27        11.49 o
  -2   4  17         28.13         39.95         5.33 o
  -1   4  17        113.21        114.97         8.11 o
   0   4  17         39.12         40.23         4.51 o
   1   4  17         48.44         41.49         4.85 o
   2   4  17         83.31         89.79        11.13 o
   3   4  17         28.34         46.47        20.87 o
   4   4  17         40.15         38.92        14.99 o
   5   4  17          8.57         43.93        42.60 o
 -12   0  18         45.07         28.71        10.20 o
 -11   0  18        223.67        188.96        18.57 o
 -10   0  18        127.30         89.54         9.98 o
  -9   0  18          7.82         15.05         5.85 o
  -8   0  18         97.31         74.26         6.90 o
  -7   0  18         16.02         16.20         4.02 o
  -6   0  18         57.83         56.83         4.71 o
  -5   0  18        448.63        493.73        13.23 o
  -4   0  18       1464.32       1524.65        29.29 o
  -3   0  18       4299.11       4435.47        71.06 o
  -2   0  18       1211.36       1226.09        20.92 o
  -1   0  18        486.13        474.39        10.05 o
  -1   0  18        121.26        120.66         4.75 o
   0   0  18          5.89         12.83         2.08 o
   1   0  18        645.55        639.07        12.87 o
   1   0  18       2590.70       2613.68        43.26 o
   2   0  18        263.97        307.28         8.48 o
   3   0  18        522.84        541.74        12.78 o
   4   0  18        324.81        319.12         9.75 o
   5   0  18       1434.40       1449.32        31.72 o
   6   0  18         13.91         15.38         3.92 o
   7   0  18          3.30          2.61         4.51 o
   8   0  18         27.54         23.61         7.26 o
   9   0  18          3.34          9.92         8.39 o
  10   0  18         10.32         17.87        12.89 o
  11   0  18         36.65         45.39        42.44 o
 -12   1  18          2.47         68.63        38.20 o
 -11   1  18          8.24         16.88         5.63 o
 -10   1  18        214.33        232.85        15.98 o
  -9   1  18          7.73         15.44         4.07 o
  -8   1  18         39.96         45.38         4.79 o
  -7   1  18        125.87        119.41         6.08 o
  -6   1  18        162.32        167.17         5.49 o
  -5   1  18        779.82        799.75        13.95 o
  -4   1  18          6.06          5.77         1.84 o
  -3   1  18        114.61        117.44         3.56 o
  -2   1  18        153.51        168.90         3.95 o
  -1   1  18        743.94        762.38        11.77 o
   0   1  18        254.55        245.34         5.07 o
   1   1  18        201.94        219.19         4.93 o
   2   1  18        764.16        752.03        12.27 o
   3   1  18        258.30        276.59         6.92 o
   4   1  18          8.34          9.30         1.97 o
   5   1  18        213.77        193.88         6.22 o
   6   1  18        165.04        150.22         6.90 o
   7   1  18          5.94          6.56         3.80 o
   8   1  18         49.92         47.99         5.69 o
   9   1  18         17.80         18.03        12.47 o
  10   1  18         12.81          4.04        13.19 o
  11   1  18         14.48         18.98        13.94 o
 -11   2  18          6.65         27.87        24.84 o
 -10   2  18         59.07         81.59        18.37 o
  -9   2  18          7.71         34.54        26.00 o
  -8   2  18         36.55         34.80         5.58 o
  -7   2  18        199.15        241.79        11.02 o
  -6   2  18         14.65         12.06         3.69 o
  -5   2  18        377.31        387.38        10.39 o
  -4   2  18         54.11         54.22         4.30 o
  -3   2  18         43.49         41.55         3.08 o
  -2   2  18         89.95         94.59         3.98 o
  -1   2  18        153.39        150.60         4.92 o
   0   2  18        347.07        364.36         7.25 o
   1   2  18        174.75        185.96         5.03 o
   2   2  18         46.26         40.39         2.99 o
   3   2  18         66.88         68.04         4.48 o
   4   2  18         54.11         51.86         4.58 o
   5   2  18         13.64          9.89         3.21 o
   6   2  18        156.70        151.42         8.98 o
   7   2  18         24.90         21.64         7.30 o
   8   2  18         15.16         27.91         7.85 o
   9   2  18          1.39         -3.62        11.54 o
  10   2  18          0.05          3.26        31.46 o
  -9   3  18          0.33          9.20        16.41 o
  -8   3  18         11.92          6.47         5.19 o
  -7   3  18         29.74         28.89         6.41 o
  -6   3  18         22.98         20.54         4.55 o
  -5   3  18        198.83        223.06        10.41 o
  -4   3  18         59.71         64.97         5.35 o
  -3   3  18        177.54        177.55         7.69 o
  -2   3  18        614.62        567.85        11.80 o
  -1   3  18        185.85        179.04         6.64 o
   0   3  18          4.66          0.21         2.10 o
   1   3  18          2.75          1.44         2.27 o
   2   3  18         36.10         36.36         4.64 o
   3   3  18        108.55        106.04         7.33 o
   4   3  18        115.24        102.23         9.84 o
   5   3  18         35.89         30.34         9.80 o
   6   3  18         11.67          9.95         8.11 o
   7   3  18         28.20         64.21        34.95 o
   8   3  18          3.11        206.37        84.34 o
  -6   4  18          9.80         13.71         5.45 o
  -5   4  18          6.57         10.30        10.52 o
  -4   4  18          4.27          9.43         9.37 o
  -3   4  18        319.28        291.59        13.87 o
  -2   4  18         95.48         89.06         9.11 o
  -1   4  18        194.08        179.13         9.46 o
   0   4  18         15.62         15.47         3.91 o
   1   4  18          5.27          2.60         3.56 o
   2   4  18        103.30        110.19        12.02 o
   3   4  18         12.06         21.53        17.39 o
   4   4  18         20.98         19.96        16.17 o
   5   4  18          1.39          4.57        20.99 o
 -12   1  19         35.12        113.57        53.73 o
 -11   1  19         20.33         42.77        17.38 o
 -10   1  19         27.94         29.63         6.88 o
  -9   1  19         73.03         73.13         6.09 o
  -8   1  19        194.50        179.66         8.42 o
  -7   1  19        308.52        297.59         8.59 o
  -6   1  19         71.36         63.01         3.83 o
  -5   1  19        185.30        205.49         6.31 o
  -4   1  19         34.76         29.07         2.68 o
  -3   1  19        134.10        135.50         3.91 o
  -2   1  19         15.12         17.16         1.37 o
  -1   1  19         94.34         87.19         3.16 o
   0   1  19          2.72          0.91         1.01 o
   1   1  19        885.83        889.62        12.84 o
   2   1  19         31.19         31.03         2.54 o
   3   1  19        221.74        199.19         5.97 o
   4   1  19          9.23          9.66         2.06 o
   5   1  19        126.69        129.92         5.39 o
   6   1  19        504.89        456.79        13.00 o
   7   1  19         41.52         39.24         5.31 o
   8   1  19         19.71         44.32        11.05 o
   9   1  19         73.45         64.48        10.19 o
  10   1  19          8.30          9.50         7.99 o
  11   1  19         11.29         19.99        13.57 o
 -11   2  19         77.69         77.42        28.61 o
 -10   2  19        127.42        144.97        26.93 o
  -9   2  19         25.37         19.98         7.38 o
  -8   2  19          6.56         14.75         5.99 o
  -7   2  19        621.96        556.39        15.30 o
  -6   2  19         34.48         34.24         4.52 o
  -5   2  19        732.79        712.92        15.17 o
  -4   2  19         24.67         22.63         3.16 o
  -3   2  19        179.32        158.10         5.54 o
  -2   2  19         66.06         61.70         3.38 o
  -1   2  19        135.38        130.61         4.83 o
   0   2  19         26.15         20.09         2.40 o
   1   2  19          7.80          6.45         1.82 o
   2   2  19          2.49          0.46         1.53 o
   3   2  19         60.94         60.97         4.44 o
   4   2  19          8.76          5.08         2.73 o
   5   2  19          7.32          5.32         3.10 o
   6   2  19         47.50         42.77         5.86 o
   7   2  19         24.50         17.56         9.26 o
   8   2  19         62.19        105.59        24.46 o
   9   2  19          5.38          1.79        13.39 o
  10   2  19          0.05         -7.00        18.28 o
  -9   3  19         23.61         14.89        10.78 o
  -8   3  19          7.31          4.63         8.42 o
  -7   3  19         60.99         51.52         8.52 o
  -6   3  19          2.73         -1.93         3.91 o
  -5   3  19        128.20        114.83         8.21 o
  -4   3  19         63.45         53.60         5.18 o
  -3   3  19        521.35        496.75        11.94 o
  -2   3  19        118.56        132.25         6.10 o
  -1   3  19          2.08          1.84         2.20 o
   0   3  19        144.89        144.37         6.28 o
   1   3  19          4.62          1.09         2.24 o
   2   3  19         65.61         64.11         5.55 o
   3   3  19         70.65         68.10         6.26 o
   4   3  19          1.90         -3.49         4.49 o
   5   3  19          4.98         -7.13         6.37 o
   6   3  19         16.27         10.71         6.65 o
   7   3  19         66.98        134.79        46.22 o
   8   3  19          9.51         -0.48        20.80 o
  -6   4  19         12.01          5.28         9.37 o
  -5   4  19          0.02          2.53        13.18 o
  -4   4  19         35.45         37.56         7.84 o
  -3   4  19        108.87         79.94         8.36 o
  -2   4  19         68.95         58.50         8.91 o
  -1   4  19         16.12         20.17         4.47 o
   0   4  19          0.00         -1.48         2.67 o
   1   4  19         16.16         13.15         5.66 o
   2   4  19         74.92         84.10        13.42 o
   3   4  19         20.50         27.91        11.91 o
   4   4  19         13.20         39.10        28.31 o
 -12   0  20         16.90         27.11        10.71 o
 -11   0  20        120.73        111.66        15.38 o
 -10   0  20        202.18        182.54        17.17 o
  -9   0  20        444.30        437.57        15.32 o
  -8   0  20        402.10        404.65        14.26 o
  -7   0  20        104.57        116.55         8.11 o
  -6   0  20          7.43          4.26         2.96 o
  -5   0  20         20.50         18.01         3.36 o
  -4   0  20        738.54        741.28        16.96 o
  -3   0  20       2232.12       2233.82        36.38 o
  -3   0  20        557.14        536.66        13.13 o
  -2   0  20        673.42        686.29        14.01 o
  -1   0  20       1692.27       1592.52        27.54 o
  -1   0  20        422.03        422.51        10.11 o
   0   0  20       4714.91       4812.65        80.55 o
   1   0  20         35.81         24.64         2.83 o
   2   0  20         38.77         33.28         3.42 o
   3   0  20         81.14         91.15         5.28 o
   4   0  20        180.15        177.04         7.46 o
   5   0  20        215.54        183.99         7.94 o
   6   0  20          8.33          8.98         4.56 o
   7   0  20         16.77         13.92         5.12 o
  -5   0  22          3.39          3.67         3.08 o
  -3   0  22         17.50         22.01         3.12 o
  -7   0  24         23.97         16.47         4.80 o
  -5   0  24          1.12          3.24         3.17 o
  -9   0  26          7.02         11.89         5.42 o
  -7   0  26         33.53         32.79         7.04 o
 -11   0  28          0.14         22.93        17.65 o
  -9   0  28         16.97         22.92         9.37 o
 -11   0  30          1.26         11.33        14.38 o
  11   0  10         23.88         43.78        10.25 o
   9   0  12        305.30        274.13        15.09 o
  11   0  12         30.62         32.64        11.63 o
   7   0  14          7.20          3.08         4.68 o
   9   0  14         50.75         51.81         6.53 o
   5   0  16         34.68         34.92         4.30 o
   7   0  16          4.24          5.91         3.75 o
   3   0  18        130.23        139.72         5.32 o
   5   0  18        357.14        341.46        12.85 o
   1   0  20          8.92         10.77         1.74 o
   3   0  20         20.20         22.42         2.60 o
   8   0  20        103.99         87.55         9.76 o
   9   0  20          6.55         18.41        10.10 o
  10   0  20          4.08         34.95        29.35 o
  11   0  20         35.88         50.57        20.52 o
 -12   1  20         18.44         90.57        38.36 o
 -11   1  20         97.67        149.37        19.84 o
 -10   1  20         83.32         76.75        10.06 o
  -9   1  20         63.19         69.67         6.06 o
  -8   1  20         93.50         91.29         6.23 o
  -7   1  20        393.14        356.84         9.53 o
  -6   1  20        392.16        388.69         9.17 o
  -5   1  20        919.42        885.28        15.14 o
  -4   1  20        536.55        529.01         9.80 o
  -3   1  20        345.46        334.57         6.37 o
  -2   1  20        190.99        184.78         4.99 o
  -1   1  20        470.90        493.64         8.54 o
   0   1  20        191.08        170.30         4.30 o
   1   1  20        226.28        272.18         5.85 o
   2   1  20         29.22         29.38         2.69 o
   3   1  20        473.04        450.31         9.64 o
   4   1  20         40.06         42.56         3.35 o
   5   1  20        407.58        380.18         9.21 o
   6   1  20         21.18         24.13         4.65 o
   7   1  20         28.81         23.42         4.68 o
   8   1  20         27.72         16.81         6.49 o
   9   1  20         42.33         44.09        13.83 o
  10   1  20          3.00          8.80        12.04 o
  11   1  20          2.70         15.11        16.18 o
 -11   2  20         50.07         79.08        35.47 o
 -10   2  20          9.28         34.83        16.51 o
  -9   2  20         20.17         22.35         5.41 o
  -8   2  20         43.63         53.64        15.02 o
  -7   2  20         88.72         93.76         7.68 o
  -6   2  20         58.25         67.05         6.00 o
  -5   2  20        412.98        418.55        11.12 o
  -4   2  20         64.87         73.36         4.86 o
  -3   2  20        774.83        768.10        13.09 o
  -2   2  20         11.65          8.36         1.95 o
  -1   2  20         25.33         26.15         2.63 o
   0   2  20         15.82         17.57         2.50 o
   1   2  20         84.76        107.12         4.49 o
   2   2  20        117.32        135.04         6.04 o
   3   2  20        145.61        127.66         5.88 o
   4   2  20         17.21         16.15         3.14 o
   5   2  20        156.15        159.06         7.67 o
   6   2  20         66.84         60.27         6.20 o
   7   2  20        103.18        106.29         8.37 o
   8   2  20          1.04         13.62         8.92 o
   9   2  20          5.07         -7.45        23.74 o
  10   2  20         15.60          7.06        31.03 o
  -9   3  20          2.97          9.13        15.62 o
  -8   3  20         13.89          8.76        11.44 o
  -7   3  20         33.31         26.86         6.47 o
  -6   3  20         22.21         20.57         4.99 o
  -5   3  20         31.82         33.59         5.36 o
  -4   3  20         84.57         87.70         6.73 o
  -3   3  20        143.06        154.24         7.93 o
  -2   3  20         67.82         67.88         5.41 o
  -1   3  20         16.55         17.54         3.22 o
   0   3  20         26.29         15.68         3.22 o
   1   3  20          5.33          1.54         2.65 o
   2   3  20          8.56         10.30         3.30 o
   3   3  20        104.76         93.99         7.27 o
   4   3  20         32.20         24.30         6.81 o
   5   3  20         52.78         51.28         6.80 o
   6   3  20         30.66         28.79         9.00 o
   7   3  20          3.64         -0.87        18.79 o
   8   3  20          7.87         -3.71        17.53 o
  -6   4  20         11.15         -1.57        14.26 o
  -5   4  20         14.86         65.87        32.13 o
  -4   4  20          9.98         22.28        16.39 o
  -3   4  20         17.57         12.77         5.92 o
  -2   4  20        314.76        262.97        13.29 o
  -1   4  20          5.31          9.52         6.53 o
   0   4  20          0.04         -2.55         3.23 o
   1   4  20         22.98         18.97         4.59 o
   2   4  20         60.23         61.81        19.00 o
   3   4  20         58.83         75.16        17.00 o
   4   4  20          5.68         53.49        34.85 o
 -12   1  21          5.05         52.89        41.54 o
 -11   1  21         34.37         43.73        12.34 o
 -10   1  21          6.22          5.97         8.15 o
  -9   1  21        130.00        131.65         8.27 o
  -8   1  21         73.55         69.02         5.68 o
  -7   1  21        514.22        498.38        11.65 o
  -6   1  21         45.57         47.27         4.01 o
  -5   1  21        340.42        337.95         8.26 o
  -4   1  21        115.16        117.47         4.55 o
  -3   1  21         68.47         75.07         3.14 o
  -2   1  21         14.53         10.58         1.76 o
  -1   1  21         71.23         89.50         3.38 o
   0   1  21        128.51        117.41         4.13 o
   1   1  21        538.31        563.83         9.49 o
   2   1  21         20.45         20.93         2.40 o
   3   1  21         36.05         35.40         3.21 o
   4   1  21         23.92         19.98         2.71 o
   5   1  21        580.13        578.43        12.17 o
   6   1  21        144.98        148.40         8.27 o
   7   1  21          6.95         10.71         3.69 o
   8   1  21          0.05          0.99         5.17 o
   9   1  21         10.61         14.60        10.08 o
  10   1  21         11.00         10.19        12.18 o
 -11   2  21         35.59         44.53        24.61 o
 -10   2  21        172.17        180.19        14.71 o
  -9   2  21         65.58         62.12        10.45 o
  -8   2  21        135.94        127.96        10.89 o
  -7   2  21        170.28        167.49         9.82 o
  -6   2  21        614.54        570.91        14.45 o
  -5   2  21        479.20        450.44        11.62 o
  -4   2  21         23.88         16.76         3.05 o
  -3   2  21         17.47         18.50         2.40 o
  -2   2  21          9.97          4.70         1.72 o
  -1   2  21         49.68         54.16         3.49 o
   0   2  21         40.78         36.67         3.19 o
   1   2  21         77.74         70.43         4.49 o
   2   2  21          3.66          0.95         2.43 o
   3   2  21         38.85         37.39         3.89 o
   4   2  21         94.05         92.89         6.09 o
   5   2  21         12.88          9.51         3.55 o
   6   2  21        162.46        181.61        11.04 o
   7   2  21          2.46          6.96         8.20 o
   8   2  21         57.27         39.81         6.74 o
   9   2  21          9.27         -2.54        25.66 o
  -9   3  21         20.14         20.76         9.70 o
  -8   3  21         11.82         -6.40         8.83 o
  -7   3  21         29.81         23.15         7.61 o
  -6   3  21         55.86         45.92         6.44 o
  -5   3  21         24.58         13.57         4.23 o
  -4   3  21         35.95         28.64         4.48 o
  -3   3  21         55.05         65.56         5.90 o
  -2   3  21         36.56         43.79         5.02 o
  -1   3  21         15.50          7.85         3.05 o
   0   3  21          5.88          7.53         2.77 o
   1   3  21         20.81          9.48         3.30 o
   2   3  21         66.20         64.14         5.80 o
   3   3  21        144.99        142.49         9.04 o
   4   3  21          6.31         -2.77         7.71 o
   5   3  21         19.05         13.95         7.70 o
   6   3  21         11.92         13.45        18.24 o
   7   3  21          8.23         38.04        38.10 o
   8   3  21          2.95        242.10       123.45 o
  -5   4  21          3.11         -9.58        15.60 o
  -4   4  21         12.62         19.88        12.66 o
  -3   4  21         35.37         31.32         7.08 o
  -2   4  21         53.56         54.05         8.41 o
  -1   4  21         58.54         91.42        19.93 o
   0   4  21          7.27          5.31         3.60 o
   1   4  21          2.48          1.17         5.41 o
   2   4  21          3.68          8.77         8.94 o
   3   4  21         12.12         36.65        16.69 o
   4   4  21          7.00         70.93        45.37 o
 -12   0  22          9.00         28.89        16.55 o
 -11   0  22         53.23         56.03        12.49 o
 -10   0  22         63.59         62.48        10.67 o
  -9   0  22        529.65        533.33        17.54 o
  -8   0  22         71.72         67.62         6.94 o
  -7   0  22        170.29        154.90         9.42 o
  -6   0  22        369.27        389.47        12.07 o
  -5   0  22         13.57         11.13         2.99 o
  -4   0  22         95.39        100.77         5.91 o
  -3   0  22         70.14         81.82         4.29 o
  -2   0  22         40.84         38.12         3.21 o
  -1   0  22        883.54        824.88        16.13 o
  -1   0  22        220.34        214.19         7.03 o
   0   0  22       1986.96       2110.42        38.01 o
   1   0  22         22.48         17.05         2.10 o
   1   0  22         90.20         65.68         4.26 o
   2   0  22        315.40        318.32         9.25 o
   3   0  22        107.64         97.57         6.34 o
   4   0  22        440.51        417.15        12.17 o
   5   0  22         94.14         94.95         8.57 o
   6   0  22        219.98        219.88        12.22 o
   7   0  22        103.16        108.17        10.18 o
   8   0  22         66.91         66.54         8.33 o
   9   0  22          3.61         10.53         9.64 o
  10   0  22         23.61        168.42        48.00 o
  11   0  22         26.43         49.13        53.34 o
 -12   1  22          8.88         65.53        38.15 o
 -11   1  22        132.65        148.01        17.99 o
 -10   1  22         46.70         55.80         8.78 o
  -9   1  22        121.75        106.57         7.67 o
  -8   1  22         36.40         24.71         4.03 o
  -7   1  22        328.32        316.78         9.13 o
  -6   1  22        119.46        118.49         5.79 o
  -5   1  22        153.62        143.87         5.74 o
  -4   1  22         13.57          9.12         2.08 o
  -3   1  22        719.77        685.27        10.72 o
  -2   1  22         66.46         70.34         3.30 o
  -1   1  22        303.45        307.16         6.67 o
   0   1  22        216.39        178.61         5.03 o
   1   1  22         95.95        111.20         3.94 o
   2   1  22         41.03         40.60         3.16 o
   3   1  22         93.73         93.25         4.62 o
   4   1  22          1.76         -0.70         1.96 o
   5   1  22        110.08        106.33         6.01 o
   6   1  22        344.54        335.72        10.66 o
   7   1  22          4.77         14.52         4.72 o
   8   1  22          6.42          6.29         7.99 o
   9   1  22         16.67         18.20         7.31 o
  10   1  22          4.33         14.02        13.97 o
 -11   2  22         51.72         62.94        29.11 o
 -10   2  22         16.81         30.25        15.49 o
  -9   2  22          4.49         13.51         4.96 o
  -8   2  22         45.49         46.87         6.22 o
  -7   2  22         84.33         76.13         7.23 o
  -6   2  22        142.45        145.13         8.52 o
  -5   2  22         27.96         28.49         4.24 o
  -4   2  22         20.00         18.93         3.33 o
  -3   2  22        242.31        240.47         6.88 o
  -2   2  22         48.88         53.54         3.31 o
  -1   2  22         75.20         73.41         3.97 o
   0   2  22         23.20         23.37         2.90 o
   1   2  22         43.97         40.05         4.14 o
   2   2  22         47.61         41.81         4.35 o
   3   2  22        220.68        226.84         8.61 o
   4   2  22          8.91          7.34         2.82 o
   5   2  22         17.08          8.71         4.01 o
   6   2  22         16.34         14.92         6.08 o
   7   2  22         31.43         39.23         5.44 o
   8   2  22          5.58         -1.02        13.67 o
   9   2  22         12.66         10.28        24.44 o
  -9   3  22          7.26          0.48        15.77 o
  -8   3  22          0.39        -10.96         6.04 o
  -7   3  22         21.83         27.82         6.89 o
  -6   3  22         19.68         16.04         5.15 o
  -5   3  22          5.18          0.31         3.64 o
  -4   3  22         38.16         35.54         4.82 o
  -3   3  22        283.21        257.93        10.29 o
  -2   3  22          8.98         13.19         3.63 o
  -1   3  22         82.64         76.85         6.19 o
   0   3  22          8.72          4.37         3.49 o
   1   3  22         13.15          4.85         3.25 o
   2   3  22         78.98         73.20         6.37 o
   3   3  22         18.57         23.88         4.78 o
   4   3  22          1.14         -2.84         4.50 o
   5   3  22          0.60          1.44         6.15 o
   6   3  22          5.62         31.72        25.49 o
   7   3  22         32.21        173.82        80.72 o
  -5   4  22          8.16         -0.63        20.00 o
  -4   4  22          7.88         54.21        34.36 o
  -3   4  22         64.67         52.70         7.46 o
  -2   4  22        234.87        191.29        12.93 o
  -1   4  22          8.91         10.18         7.92 o
   0   4  22          6.37         -1.87         8.14 o
   1   4  22          1.86         -3.17         5.58 o
   2   4  22         97.41         89.88        15.89 o
   3   4  22         61.39         55.36        13.67 o
 -12   1  23          0.17         53.03        35.49 o
 -11   1  23         15.46         35.65        11.56 o
 -10   1  23         43.44         40.41         6.49 o
  -9   1  23        154.76        142.89        10.74 o
  -8   1  23        110.67         89.08         6.12 o
  -7   1  23        362.85        324.65         9.69 o
  -6   1  23          1.09          3.34         2.62 o
  -5   1  23         70.67         65.08         4.24 o
  -4   1  23         33.80         31.08         2.74 o
  -3   1  23        778.60        707.25        10.96 o
  -2   1  23         80.24         83.74         3.55 o
  -1   1  23         94.76         89.26         3.67 o
   0   1  23        477.98        468.05         8.99 o
   1   1  23        129.86        139.94         4.14 o
   2   1  23          5.91          2.70         1.92 o
   3   1  23        173.73        159.61         5.89 o
   4   1  23        366.92        338.27         8.31 o
   5   1  23        151.99        150.45         7.77 o
   6   1  23          0.92          0.78         3.15 o
   7   1  23          1.76          2.41         4.22 o
   8   1  23          6.05         16.03         9.14 o
   9   1  23         12.29         17.61         7.02 o
  10   1  23          5.04         17.76        22.28 o
 -11   2  23         10.51         15.91        15.93 o
 -10   2  23         14.13         13.87        11.59 o
  -9   2  23         12.01         11.65         4.73 o
  -8   2  23         33.34         36.63         6.83 o
  -7   2  23          1.04         -0.69         3.76 o
  -6   2  23         14.43         14.00         4.17 o
  -5   2  23         53.89         47.23         5.92 o
  -4   2  23         31.16         23.44         4.07 o
  -3   2  23        231.44        190.88         6.71 o
  -2   2  23         11.88          8.48         2.19 o
  -1   2  23        171.02        160.22         6.12 o
   0   2  23          8.24          5.17         2.18 o
   1   2  23        252.48        240.48         8.13 o
   2   2  23         14.54          9.85         3.21 o
   3   2  23         44.37         49.33         5.11 o
   4   2  23         58.51         55.66         6.07 o
   5   2  23         22.41         15.15         4.10 o
   6   2  23         72.40         66.51         7.73 o
   7   2  23          5.54         57.31        22.12 o
   8   2  23         17.67         19.11        12.88 o
   9   2  23          8.73          2.88        26.28 o
  -9   3  23          8.20         13.43        21.62 o
  -8   3  23          7.44          7.64         7.62 o
  -7   3  23         44.06         41.54         9.19 o
  -6   3  23         11.13          6.08         4.41 o
  -5   3  23         13.36          9.74         4.01 o
  -4   3  23          0.69          3.13         3.13 o
  -3   3  23         27.73         26.58         4.47 o
  -2   3  23        262.88        265.39        10.56 o
  -1   3  23         45.47         39.82         4.85 o
   0   3  23         12.61          7.41         3.66 o
   1   3  23          2.59         -2.47         3.40 o
   2   3  23         49.18         41.41         5.07 o
   3   3  23          1.78          2.26         3.88 o
   4   3  23          0.11         -5.74         8.36 o
   5   3  23         46.00         46.84         7.18 o
   6   3  23          4.85         12.11        23.28 o
   7   3  23         13.51         46.07        50.10 o
  -5   4  23          0.39          4.59        20.01 o
  -3   0  24         43.95         33.74         3.78 o
  -1   0  24         45.05         43.57         3.71 o
  -5   0  26         30.88         31.80         5.82 o
  -3   0  26          0.02          1.94         2.52 o
  -7   0  28         18.79         20.77         6.31 o
  -5   0  28         53.62         58.38         7.27 o
  -9   0  30         36.39         24.00        11.88 o
  -7   0  30          5.49         15.72         6.51 o
 -11   0  32          4.99         12.98        12.96 o
  -9   0  32         56.26         48.07        16.99 o
  11   0  14         46.18         37.62        19.22 o
   9   0  16         12.79         18.43         4.75 o
  11   0  16          6.22         24.86        11.23 o
   7   0  18          0.82          4.37         4.43 o
   9   0  18          0.83          5.74         4.46 o
   5   0  20         53.68         45.50         4.87 o
   7   0  20          4.17          5.80         4.64 o
   3   0  22         26.82         24.47         3.14 o
   5   0  22         23.45         23.83         4.68 o
  -4   4  23          3.29         22.72        29.17 o
  -3   4  23         26.83         37.67        13.13 o
  -2   4  23          1.33          8.82         7.54 o
  -1   4  23          2.85         10.70         9.67 o
   0   4  23         12.90         12.31         4.92 o
   1   4  23          5.85         -0.07         5.69 o
   2   4  23          1.19         18.43        15.83 o
   3   4  23          3.61         19.84        21.48 o
 -12   0  24          7.32         26.10        17.76 o
 -11   0  24          0.10         -0.45         8.73 o
 -10   0  24        104.66         67.87        15.31 o
  -9   0  24       1275.35       1170.60        29.69 o
  -8   0  24         23.07         18.43         4.50 o
  -7   0  24         96.02         85.60         7.59 o
  -6   0  24         55.40         43.47         6.40 o
  -5   0  24          4.48          6.10         2.76 o
  -4   0  24        109.19        102.48         5.51 o
  -3   0  24        176.12        160.49         5.76 o
  -2   0  24         87.32         95.38         4.80 o
  -1   0  24        180.63        158.06         5.46 o
   0   0  24         78.76         84.59         5.65 o
   1   0  24        392.51        401.29        10.54 o
   1   0  24         97.81        102.34         4.93 o
   2   0  24         38.82         42.08         4.12 o
   3   0  24        492.87        467.67        12.71 o
   3   0  24        122.78        122.65         6.19 o
   4   0  24        226.67        185.61         9.14 o
   5   0  24       2242.04       2177.42        45.43 o
   6   0  24          9.00         11.28         6.07 o
   7   0  24         33.36         37.42         6.73 o
   8   0  24         14.12         17.32         5.63 o
   9   0  24         11.80         49.89        32.89 o
  10   0  24          2.17         16.41        21.66 o
 -12   1  24         24.17         58.32        34.31 o
 -11   1  24         92.50        107.90        16.03 o
 -10   1  24          6.18         16.30         8.54 o
  -9   1  24         59.30         57.98         6.31 o
  -8   1  24        287.14        265.66         9.90 o
  -7   1  24         47.77         51.03         4.88 o
  -6   1  24        103.89        105.88         5.58 o
  -5   1  24        303.45        301.75         8.16 o
  -4   1  24         51.70         44.57         3.10 o
  -3   1  24         84.99         92.61         4.59 o
  -2   1  24         24.96         18.91         2.23 o
  -1   1  24        247.15        252.38         6.14 o
   0   1  24        116.41        118.70         4.61 o
   1   1  24        170.09        160.92         4.72 o
   2   1  24          3.31          4.61         2.04 o
   3   1  24         23.90         25.02         3.08 o
   4   1  24         40.04         32.59         3.66 o
   5   1  24          8.12         14.41         3.64 o
   6   1  24         69.25         70.11         6.87 o
   7   1  24         49.48         55.46         6.38 o
   8   1  24          3.41         18.16        11.21 o
   9   1  24         16.28         12.22         9.70 o
  10   1  24         11.47         21.07        19.19 o
 -11   2  24         13.96         99.05        41.26 o
 -10   2  24         67.44         66.81        17.12 o
  -9   2  24          5.20          6.30         6.23 o
  -8   2  24         16.76         15.41         5.14 o
  -7   2  24         62.64         55.87         6.70 o
  -6   2  24        218.81        221.74        10.94 o
  -5   2  24         26.06         27.62         4.64 o
  -4   2  24         41.40         37.12         4.67 o
  -3   2  24         26.92         34.37         3.81 o
  -2   2  24        190.90        185.54         7.20 o
  -1   2  24         87.97         93.73         5.33 o
   0   2  24          7.55          4.14         2.33 o
   1   2  24          8.13          7.41         3.22 o
   2   2  24         65.91         61.87         5.24 o
   3   2  24        103.08        106.79         6.68 o
   4   2  24          4.88          2.38         3.93 o
   5   2  24          1.03         -0.32         4.51 o
   6   2  24         26.54         25.06         6.22 o
   7   2  24         29.42         61.29        18.77 o
   8   2  24          1.53         -1.25        19.26 o
   9   2  24          3.25         -1.01        18.81 o
  -9   3  24          4.47          3.05         8.88 o
  -8   3  24          1.85          3.95         9.93 o
  -7   3  24         39.90         46.25         8.68 o
  -6   3  24         33.18         35.11         5.98 o
  -5   3  24         13.10         16.83         4.74 o
  -4   3  24          8.17          5.22         3.32 o
  -3   3  24        104.56        101.78         8.25 o
  -2   3  24        134.72        132.08         8.60 o
  -1   3  24          0.67          3.14         3.17 o
   0   3  24          0.17         -5.67         3.32 o
   1   3  24          4.50          5.76         4.01 o
   2   3  24         33.40         22.54         4.35 o
   3   3  24         26.35         12.90         6.36 o
   4   3  24         19.09         28.02         9.32 o
   5   3  24         32.29         39.68        11.39 o
   6   3  24         28.00         24.33        27.83 o
   7   3  24          4.39        -13.92         9.52 o
  -4   4  24         22.32        116.63       104.44 o
  -3   4  24          8.90         15.04        10.97 o
  -2   4  24         25.97         29.27         8.65 o
  -1   4  24          1.78          5.18         9.92 o
   0   4  24          0.17          0.84         5.07 o
   1   4  24          7.95         10.71        11.45 o
   2   4  24          2.70         14.00        12.50 o
   3   4  24         33.81         52.86        32.18 o
 -12   1  25          4.59         31.19        25.40 o
 -11   1  25         41.09         50.59        12.46 o
 -10   1  25         12.27         20.25         6.50 o
  -9   1  25         58.50         49.81         6.22 o
  -8   1  25         47.46         30.19         4.91 o
  -7   1  25         17.69         15.86         3.56 o
  -6   1  25        125.75        101.90         5.62 o
  -5   1  25        129.56        127.14         6.04 o
  -4   1  25         92.58         88.94         4.53 o
  -3   1  25        196.04        183.23         5.91 o
  -2   1  25         19.69         19.04         2.27 o
  -1   1  25        301.17        302.37         7.16 o
   0   1  25        187.88        187.26         5.85 o
   1   1  25         39.67         34.44         2.25 o
   2   1  25         16.36         16.26         2.66 o
   3   1  25         78.98         74.16         4.60 o
   4   1  25        102.00        102.08         5.58 o
   5   1  25          2.77          1.60         2.90 o
   6   1  25         32.53         30.28         5.10 o
   7   1  25         24.23         32.54         6.14 o
   8   1  25          2.21         35.86        18.65 o
   9   1  25         22.82         33.35        12.97 o
  10   1  25         20.87         39.65        23.74 o
 -10   2  25          1.64         18.09        12.31 o
  -9   2  25          4.63          1.76         6.30 o
  -8   2  25         51.59         39.12         6.00 o
  -7   2  25         24.72         17.65         5.16 o
  -6   2  25         32.52         34.30         5.25 o
  -5   2  25        544.81        538.28        14.56 o
  -4   2  25         25.22         24.10         4.18 o
  -3   2  25        805.85        856.10        17.00 o
  -2   2  25         10.06          7.98         2.71 o
  -1   2  25         22.41         21.78         3.28 o
   0   2  25          8.66          8.09         2.82 o
   1   2  25         59.86         58.47         5.12 o
   2   2  25         23.31         16.82         3.62 o
   3   2  25        123.72        118.37         7.66 o
   4   2  25         19.54         16.34         4.42 o
   5   2  25         11.45          8.00         7.39 o
   6   2  25          1.13         12.02        10.43 o
   7   2  25          7.14          2.61        11.16 o
   8   2  25          5.81         -0.24        22.73 o
   9   2  25         13.72         28.27        27.45 o
  -8   3  25          0.81         -6.42         8.93 o
  -7   3  25         13.84          6.87         4.89 o
  -6   3  25         26.39         18.51         4.98 o
  -5   3  25         13.66         16.20         4.53 o
  -4   3  25         14.50         11.25         4.05 o
  -3   3  25         67.41         70.63         6.71 o
  -2   3  25         52.23         50.00         5.21 o
  -1   3  25          4.27         -0.47         3.46 o
   0   3  25          0.28         -1.33         3.94 o
   1   3  25         24.46         18.25         5.27 o
   2   3  25         41.04         35.83         5.00 o
   3   3  25         19.50         14.23         5.74 o
   4   3  25          0.89          2.54         7.06 o
   5   3  25          5.47         15.16        15.44 o
   6   3  25         13.06         23.03        24.85 o
   7   3  25          3.57         70.21        73.80 o
  -4   4  25          7.10         50.12        41.91 o
  -3   4  25         24.55         42.98        14.08 o
  -2   4  25          4.68         12.68        10.84 o
  -1   4  25          8.74         36.39        18.57 o
   0   4  25          2.64         18.44        20.98 o
   1   4  25          2.00          4.83         8.68 o
   2   4  25         12.70         27.68        16.83 o
 -12   0  26          1.47          7.12        14.83 o
 -11   0  26         15.90          4.41        10.34 o
 -10   0  26         19.40         22.38         9.67 o
  -9   0  26         28.09         37.81         5.96 o
  -8   0  26          7.77          9.66         4.21 o
  -7   0  26        134.40        119.80         9.90 o
  -6   0  26         31.34         31.27         6.35 o
  -5   0  26        123.71        112.97         7.00 o
  -4   0  26        219.37        204.56         7.25 o
  -3   0  26          0.06         -1.79         1.66 o
  -2   0  26         12.87         10.27         2.28 o
  -1   0  26          3.84          6.74         2.29 o
  -1   0  26         15.39         18.49         2.68 o
   0   0  26        148.90        173.05         8.94 o
   1   0  26        303.83        321.90        10.20 o
   1   0  26         75.71         79.60         4.27 o
   2   0  26         61.01         69.67         5.40 o
   3   0  26         28.70         26.95         4.47 o
   4   0  26        634.36        623.52        18.05 o
   5   0  26        922.99        931.98        27.49 o
   6   0  26         57.01         61.35         6.84 o
   7   0  26        189.78        185.44        16.81 o
   8   0  26          0.82         21.23        28.97 o
   9   0  26          7.66         20.87        10.11 o
  10   0  26          4.57         17.78         9.68 o
 -11   1  26         54.90         55.86        15.79 o
 -10   1  26          0.01         16.08         7.73 o
  -9   1  26         15.59         24.14         5.55 o
  -8   1  26         18.76         17.24         4.25 o
  -7   1  26         55.91         46.92         5.40 o
  -6   1  26         14.91         13.06         3.25 o
  -5   1  26        145.87        147.72         7.17 o
  -4   1  26          1.61         -1.46         2.44 o
  -3   1  26        566.33        523.31        10.59 o
  -2   1  26          7.43          8.73         1.96 o
  -1   1  26         10.69          6.54         1.94 o
   0   1  26        276.80        293.52         7.28 o
   1   1  26         42.16         38.22         3.04 o
   2   1  26         15.22         12.70         2.44 o
   3   1  26         84.23         91.78         5.17 o
   4   1  26        317.73        321.45         9.33 o
   5   1  26        135.26        126.61         7.55 o
   6   1  26          2.42          8.47         4.03 o
   7   1  26         31.30         40.13         5.81 o
   8   1  26          2.45         59.56        33.18 o
   9   1  26          1.06         13.61        17.24 o
  10   1  26          2.12         12.22        19.42 o
 -10   2  26          1.26         45.12        22.36 o
  -9   2  26         14.82         17.01        10.17 o
  -8   2  26         16.99         17.19         6.16 o
  -7   2  26         58.48         55.45         6.67 o
  -6   2  26         46.34         45.08         6.05 o
  -5   2  26         16.62         14.68         3.98 o
  -4   2  26         31.01         22.76         4.27 o
  -3   2  26         99.89        105.46         6.08 o
  -2   2  26        181.46        183.15         7.54 o
  -1   2  26         31.79         33.53         3.92 o
   0   2  26         62.64         55.52         4.73 o
   1   2  26         91.97         84.19         6.05 o
   2   2  26          1.11          2.74         3.05 o
   3   2  26        109.11        103.88         7.44 o
   4   2  26         25.27         26.24         5.17 o
   5   2  26          4.23          8.36         7.07 o
   6   2  26         12.72         36.26        14.68 o
   7   2  26         35.41         27.85        23.91 o
   8   2  26         36.59         39.97        26.59 o
  -8   3  26          3.86          0.84        14.23 o
  -7   3  26        135.48        113.44        10.68 o
  -6   3  26         17.79         13.87         5.98 o
  -5   3  26         14.55         12.97         4.11 o
  -4   3  26          1.21          3.58         3.45 o
  -3   3  26          0.50         -2.90         3.27 o
  -2   3  26         97.05         92.84         8.10 o
  -1   3  26         17.06         12.88         4.54 o
   0   3  26          2.08         -2.27         3.60 o
   1   3  26          9.60          6.03         4.47 o
   2   3  26         36.35         20.73         5.43 o
   3   3  26         52.81         51.30         5.98 o
   4   3  26          3.44          6.48         7.77 o
   5   3  26         67.33        107.16        31.95 o
   6   3  26         23.54         38.52        31.85 o
  -3   4  26          8.41         10.60         8.14 o
  -2   4  26          2.22         10.30         9.57 o
  -1   4  26          6.64         17.84        16.52 o
   0   4  26          0.04          3.22         5.38 o
   1   4  26          2.92          3.02        13.89 o
   2   4  26         17.13         20.88        18.10 o
 -11   1  27         38.66         49.40        15.77 o
 -10   1  27          2.46         12.76         7.29 o
  -9   1  27          4.94          7.44         5.23 o
  -8   1  27         77.05         57.62         6.29 o
  -7   1  27         12.12         13.76         4.16 o
  -6   1  27         58.67         48.11         4.72 o
  -5   1  27         39.91         46.91         4.56 o
  -4   1  27        320.52        302.90         8.52 o
  -3   1  27         90.40         97.82         4.82 o
  -2   1  27          5.84          4.69         1.95 o
  -1   1  27        167.65        154.13         5.41 o
   0   1  27         34.09         29.53         2.89 o
   1   1  27        173.64        175.00         5.92 o
   2   1  27          4.68          5.43         2.45 o
   3   1  27         29.23         28.48         3.44 o
   4   1  27         56.21         62.11         4.90 o
   5   1  27         66.17         68.74         6.42 o
   6   1  27        109.13        121.33         8.92 o
   7   1  27          8.00         45.96        12.59 o
   8   1  27          0.51         75.99        44.53 o
   9   1  27         96.55         95.90        25.82 o
 -10   2  27          3.81          3.71        18.52 o
  -9   2  27          5.57         19.25        11.39 o
  -8   2  27         19.72         18.64         6.69 o
  -7   2  27         36.22         31.10         5.54 o
  -6   2  27         78.27         87.65         8.02 o
  -5   2  27          6.25          8.84         3.91 o
  -4   2  27         72.72         70.99         5.77 o
  -3   2  27        291.56        306.88         9.28 o
  -2   2  27         64.64         64.00         4.93 o
  -1   2  27        360.18        356.14         9.72 o
   0   2  27         29.17         28.68         4.13 o
   1   2  27         69.44         67.64         5.64 o
   2   2  27          3.90          5.05         3.68 o
   3   2  27        173.79        193.32         9.97 o
   4   2  27        101.61         92.84         7.28 o
   5   2  27          9.14         19.51         5.03 o
   6   2  27          2.49         44.72        32.17 o
   7   2  27          7.46         11.01        15.24 o
   8   2  27         13.39         15.21        22.04 o
  -8   3  27          4.62          8.05        12.03 o
  -7   3  27          0.91          0.18         6.87 o
  -6   3  27         19.08         20.79         5.46 o
  -5   3  27          1.64          0.69         4.31 o
  -4   3  27          0.34         -1.42         3.26 o
  -3   3  27         42.01         39.79         5.74 o
  -2   3  27         53.08         42.24         5.44 o
  -1   3  27          5.38          5.37         4.30 o
   0   3  27          0.16         -5.02         3.66 o
   1   3  27          2.31          4.38         4.71 o
   2   3  27          8.05         -1.94         7.08 o
   3   3  27         74.05         72.55        13.63 o
   4   3  27         15.66         16.60        11.58 o
   5   3  27          0.32          9.34        13.36 o
   6   3  27         13.08         58.94        46.25 o
  -3   4  27          8.79          9.99         6.84 o
  -2   4  27          8.74         13.83        10.17 o
  -1   4  27          1.29         27.04        20.99 o
   0   4  27          1.42         15.85        12.99 o
   1   4  27          0.61          4.28        15.33 o
 -11   0  28          0.55         14.07        10.89 o
  -3   0  28          0.24          3.57         2.64 o
  -1   0  28         12.07         15.01         2.77 o
  -5   0  30         97.55        111.18         8.10 o
  -3   0  30          0.26          3.45         3.00 o
  -7   0  32          0.14         70.76        21.79 o
  -5   0  32         66.13         68.28         6.65 o
  -9   0  34          0.31          9.21        17.84 o
  -7   0  34         15.82         18.92         6.90 o
  -9   0  36          1.72        137.37       115.47 o
  11   0  18          9.13          4.19         9.58 o
   9   0  20          1.63          9.36         4.64 o
  11   0  20          8.94          9.96        15.44 o
   7   0  22         25.68         27.84         6.20 o
   9   0  22          0.90         19.60        11.41 o
   5   0  24        558.45        512.84        18.44 o
   7   0  24          8.31          7.30         5.05 o
   3   0  26          7.15          3.99         3.01 o
   5   0  26        229.89        205.78        12.89 o
 -10   0  28         22.71         29.35        10.58 o
  -9   0  28         68.02         59.49         7.19 o
  -8   0  28        337.37        319.68        18.37 o
  -7   0  28         75.31         57.49         7.51 o
  -6   0  28        127.41        103.39         9.23 o
  -5   0  28        214.81        202.46        10.92 o
  -4   0  28        560.21        543.64        14.95 o
  -3   0  28          0.97         -0.79         2.56 o
  -2   0  28        183.76        172.41         6.90 o
  -1   0  28         48.39         42.84         3.74 o
   0   0  28        424.68        447.65        11.27 o
   1   0  28         38.15         37.80         4.82 o
   1   0  28        153.12        138.50         6.99 o
   2   0  28         44.76         48.16         4.97 o
   3   0  28         13.40         13.79         4.22 o
   3   0  28          3.34         -0.82         2.97 o
   4   0  28        468.04        442.40        15.60 o
   5   0  28        275.79        241.35        11.90 o
   6   0  28         49.90         57.10         7.26 o
   7   0  28         83.60         76.90         9.42 o
   8   0  28         30.30         24.62        76.87 o
   9   0  28          3.12         36.51       103.05 o
 -11   1  28         18.07         17.88        10.55 o
 -10   1  28          4.09         16.31         8.10 o
  -9   1  28        159.21        142.74        10.21 o
  -8   1  28         39.96         30.50         5.91 o
  -7   1  28         17.96         16.29         4.21 o
  -6   1  28         85.90         70.88         5.46 o
  -5   1  28         38.23         30.54         4.03 o
  -4   1  28        142.52        127.22         6.25 o
  -3   1  28         58.76         53.02         4.05 o
  -2   1  28         30.93         22.89         2.66 o
  -1   1  28         43.39         43.39         3.37 o
   0   1  28        203.76        205.13         6.32 o
   1   1  28         80.81         97.06         5.48 o
   2   1  28         13.60         11.74         2.85 o
   3   1  28        264.34        252.88         8.19 o
   4   1  28        312.01        318.52         9.94 o
   5   1  28        204.48        215.08        10.01 o
   6   1  28          7.45          7.09         7.93 o
   7   1  28         26.24         74.59        33.33 o
   8   1  28         27.29        151.85        67.08 o
   9   1  28          4.23          2.92        16.17 o
 -10   2  28          0.08         -4.08        11.93 o
  -9   2  28         11.39         15.67        11.47 o
  -8   2  28          0.82         -0.65         6.68 o
  -7   2  28          2.57          3.85         4.65 o
  -6   2  28          8.21         12.39         4.85 o
  -5   2  28         82.11         74.06         6.34 o
  -4   2  28          1.87         -0.35         3.04 o
  -3   2  28        385.52        389.47        10.69 o
  -2   2  28          3.58          2.86         2.77 o
  -1   2  28        154.12        149.37         7.48 o
   0   2  28         23.94         19.03         3.77 o
   1   2  28         51.58         50.11         5.09 o
   2   2  28         34.07         32.85         4.85 o
   3   2  28        258.14        258.80        11.37 o
   4   2  28         14.51         21.88         4.90 o
   5   2  28         81.64         87.45        17.69 o
   6   2  28          9.33         53.64        42.07 o
   7   2  28          8.30         17.79        21.28 o
   8   2  28          9.78         14.75        30.27 o
  -8   3  28          8.06         16.06         8.05 o
  -7   3  28         26.38         18.52         6.87 o
  -6   3  28         22.47         12.29         5.09 o
  -5   3  28         36.10         26.64         6.97 o
  -4   3  28         15.98         15.79         4.34 o
  -3   3  28          4.96          6.86         3.70 o
  -2   3  28         84.81         73.09         7.11 o
  -1   3  28          0.58          0.83         3.83 o
   0   3  28          6.46          4.14         4.72 o
   1   3  28         16.45         13.38         5.44 o
   2   3  28         31.42         28.40        10.92 o
   3   3  28          5.95          2.22         4.03 o
   4   3  28          9.60         33.86        18.61 o
   5   3  28         77.96         95.92        18.53 o
   6   3  28         38.84         54.72        58.77 o
  -2   4  28          4.28         11.97         9.82 o
  -1   4  28          1.63         19.83        21.46 o
   0   4  28          0.90          5.21         9.93 o
 -11   1  29         40.12         38.38        15.71 o
 -10   1  29         30.37         42.70        11.35 o
  -9   1  29        109.34         97.72         9.10 o
  -8   1  29          0.02          1.78         3.73 o
  -7   1  29          2.43          0.99         3.93 o
  -6   1  29          0.46         -1.58         2.51 o
  -5   1  29         22.90         17.59         3.66 o
  -4   1  29        168.56        171.04         7.16 o
  -3   1  29        330.28        319.48         8.57 o
  -2   1  29          1.84          1.23         1.85 o
  -1   1  29         23.26         26.12         2.79 o
   0   1  29        324.21        304.63         8.19 o
   1   1  29        245.55        224.56         7.69 o
   2   1  29        145.11        159.90         7.20 o
   3   1  29        245.99        238.48         8.31 o
   4   1  29        452.98        457.28        13.45 o
   5   1  29        475.84        472.86        14.31 o
   6   1  29         14.10         46.34        15.88 o
   7   1  29          9.74         95.03        43.92 o
   8   1  29          0.97        140.38        72.61 o
   9   1  29          6.65         11.02        12.04 o
 -10   2  29          0.14         20.68        14.46 o
  -9   2  29          1.28         22.07        12.36 o
  -8   2  29         15.66         10.62         6.84 o
  -7   2  29         11.25          9.60         4.97 o
  -6   2  29         19.69         12.82         4.99 o
  -5   2  29          3.57          2.16         3.52 o
  -4   2  29         54.23         52.57         5.29 o
  -3   2  29        202.49        202.01         8.23 o
  -2   2  29         12.43         13.91         3.31 o
  -1   2  29         39.10         28.97         4.11 o
   0   2  29         29.52         25.80         4.45 o
   1   2  29         48.80         47.50         5.25 o
   2   2  29        171.33        163.59         9.26 o
   3   2  29        220.37        228.78        11.14 o
   4   2  29          8.37         11.23         6.38 o
   5   2  29         18.40         29.22         8.07 o
   6   2  29          7.67        109.42        59.62 o
   7   2  29          8.61         16.19        22.03 o
   8   2  29          6.48         29.77        39.07 o
  -8   3  29          4.19          0.59        23.71 o
  -7   3  29         29.44         25.48         7.52 o
  -6   3  29         19.32         15.46         6.83 o
  -5   3  29         13.80         12.36         4.40 o
  -4   3  29          3.31         -2.06         4.20 o
  -3   3  29         14.13         20.15         5.11 o
  -2   3  29         29.97         16.62         5.59 o
  -1   3  29         63.96         62.57         6.23 o
   0   3  29          1.55          8.19         4.94 o
   1   3  29          1.25         -3.34         5.04 o
   2   3  29         21.17         24.99         6.61 o
   3   3  29          7.88          8.70         6.97 o
   4   3  29         44.26         81.82        34.72 o
   5   3  29         25.65        122.54        58.50 o
 -11   0  30          5.06         18.70        10.48 o
 -10   0  30          6.97         28.87        22.98 o
  -9   0  30        145.92        113.62        15.56 o
  -8   0  30         28.84         28.13         5.80 o
  -7   0  30         22.02         16.48         5.73 o
  -6   0  30         21.31         22.60         6.36 o
  -5   0  30        390.94        364.80        16.07 o
  -4   0  30        522.66        511.60        16.38 o
  -3   0  30          1.04         -0.27         2.77 o
  -2   0  30         35.67         35.80         5.34 o
  -1   0  30        852.35        812.51        24.25 o
  -1   0  30        212.55        194.55         8.39 o
   0   0  30        149.56        139.16         7.11 o
   1   0  30          7.30         18.51         5.09 o
   1   0  30         29.30         22.53         4.11 o
   2   0  30          9.37         11.35         3.10 o
   3   0  30         39.23         42.14         6.66 o
   4   0  30        587.60        589.61        29.04 o
   5   0  30        983.82        918.78        32.93 o
   6   0  30         19.16         37.91        30.84 o
   7   0  30        117.75        102.86        12.70 o
   8   0  30         11.12         41.67       100.48 o
   9   0  30          1.11         42.39       111.80 o
 -11   1  30          5.46         20.15        17.31 o
 -10   1  30          5.49         26.51         8.66 o
  -9   1  30         10.66         15.22         6.17 o
  -8   1  30          4.40          0.58         4.00 o
  -7   1  30          5.33          5.32         3.97 o
  -6   1  30         17.61         13.89         3.78 o
  -5   1  30          1.69         -1.57         2.50 o
  -4   1  30        834.93        827.27        16.35 o
  -3   1  30         40.84         48.14         4.17 o
  -2   1  30         40.55         37.89         3.26 o
  -1   1  30        203.63        193.55         6.23 o
   0   1  30          9.12          9.48         2.47 o
   1   1  30        501.33        518.13        12.02 o
   2   1  30        101.16        102.71         6.00 o
   3   1  30        132.55        127.54         6.90 o
   4   1  30         13.07         28.31         4.58 o
   5   1  30        113.31        149.49        15.54 o
   6   1  30         13.99          9.78         8.62 o
   7   1  30          8.47          3.29         6.06 o
   8   1  30         14.22         22.66        13.56 o
   9   1  30          7.60         16.37        13.90 o
 -10   2  30          4.36          7.91         8.63 o
  -9   2  30         36.58         42.42        11.09 o
  -8   2  30          2.47         13.00         6.90 o
  -7   2  30         22.18         19.77         6.82 o
  -6   2  30         65.16         63.61         7.50 o
  -5   2  30          4.08          4.10         3.39 o
  -4   2  30         25.87         25.87         4.27 o
  -3   2  30        127.07        131.47         7.33 o
  -2   2  30        108.56        106.19         6.37 o
  -1   2  30         64.63         54.08         5.26 o
   0   2  30         66.89         57.91         5.68 o
   1   2  30         46.15         41.73         4.90 o
   2   2  30         26.25         26.25         4.55 o
   3   2  30          7.63         12.84         5.29 o
   4   2  30          0.31         28.45        15.46 o
   5   2  30         27.81        113.13        41.82 o
   6   2  30         10.48        143.65        85.54 o
   7   2  30         64.63         75.86        40.91 o
  -7   3  30         13.72         10.85        10.47 o
  -6   3  30         24.83         28.84         6.60 o
  -5   3  30          6.45         10.23         5.88 o
  -4   3  30          8.90         11.54         4.77 o
  -3   3  30         28.84         22.13         5.08 o
  -2   3  30         12.20         14.29         5.76 o
  -1   3  30          5.01          2.07         4.39 o
   0   3  30          0.07         -3.37         6.10 o
   1   3  30         27.31         17.34         6.82 o
   2   3  30         50.63         64.52        15.43 o
   3   3  30         35.89         31.29        14.57 o
   4   3  30          4.39         55.59        37.69 o
   5   3  30         56.56         67.15        31.33 o
 -11   1  31          2.58         26.82        26.90 o
 -10   1  31          7.32         28.32        10.68 o
  -9   1  31         47.67         48.72         7.89 o
  -8   1  31         21.35         18.22         5.41 o
  -7   1  31         14.90          9.44         5.11 o
  -6   1  31         41.19         34.59         5.02 o
  -5   1  31         33.70         23.82         3.88 o
  -4   1  31        161.05        157.68         7.24 o
  -3   1  31       1006.95       1006.47        18.21 o
  -2   1  31        126.03        116.20         4.98 o
  -1   1  31        279.29        269.37         7.33 o
   0   1  31          4.27          3.53         2.33 o
   1   1  31        172.21        183.32         7.38 o
   2   1  31         88.85         85.04         5.53 o
   3   1  31          3.92          6.78         3.40 o
   4   1  31        442.58        470.80        14.52 o
   5   1  31        181.52        209.59        24.91 o
   6   1  31         45.84         46.11         9.44 o
   7   1  31         45.83         39.12        10.21 o
   8   1  31          1.73         12.05        15.80 o
  -9   2  31          3.46         14.11        13.98 o
  -8   2  31          9.20          7.70         6.51 o
  -7   2  31          7.42         10.79         5.98 o
  -6   2  31          3.38          4.13         4.48 o
  -5   2  31         10.01          6.91         3.60 o
  -4   2  31         95.05         85.80         6.55 o
  -3   2  31        371.92        361.41        11.27 o
  -2   2  31         61.16         53.80         5.14 o
  -1   2  31        172.80        161.09         8.64 o
   0   2  31          8.39          7.00         4.00 o
   1   2  31        152.93        132.83         8.25 o
   2   2  31         15.43         22.08         4.87 o
   3   2  31        133.79        117.50         8.56 o
   4   2  31        269.00        263.98        12.94 o
   5   2  31         35.59        145.83        53.75 o
   6   2  31         10.84         14.84        23.43 o
   7   2  31          3.39          7.44        28.38 o
  -7   3  31          4.32         13.19        11.67 o
  -6   3  31         42.06         44.68         7.49 o
  -5   3  31         30.48         16.86         6.79 o
  -4   3  31          7.53         -0.30         4.34 o
  -3   3  31          4.04          7.61         4.71 o
  -2   3  31          6.85         37.99        22.10 o
  -1   3  31         10.51         45.08        17.70 o
   0   3  31         21.90         67.10        24.02 o
   1   3  31         21.78         65.09        33.11 o
   2   3  31         34.78         27.85         6.42 o
   3   3  31         14.17         21.79        18.49 o
   4   3  31          8.66         29.23        23.01 o
   5   3  31         19.84         53.46        35.98 o
 -11   0  32         20.02         23.32        13.68 o
 -10   0  32          9.49         19.31        20.21 o
  -9   0  32        225.49        213.67        35.91 o
  -8   0  32         54.88         40.72        11.43 o
  -7   0  32          0.55          0.48         4.70 o
  -6   0  32         41.38         41.69        10.47 o
  -5   0  32        265.01        263.15        14.33 o
  -4   0  32        140.63        140.85         9.53 o
  -3   0  32         67.51         64.94         6.23 o
  -3   0  32        270.68        247.03        11.15 o
  -2   0  32          5.31         -4.34         3.70 o
  -1   0  32        664.91        676.40        21.56 o
  -1   0  32       2666.43       2768.49        63.16 o
   0   0  32        451.66        466.63        17.93 o
   1   0  32        919.39        959.09        30.35 o
   2   0  32         58.09         48.74         7.97 o
   3   0  32         46.20         48.48         7.02 o
   4   0  32        358.05        370.38        22.83 o
   5   0  32        244.45        237.57        13.65 o
   6   0  32         28.00         29.96         6.08 o
   7   0  32        111.75         62.38        15.39 o
   8   0  32         30.07         55.20        54.67 o
   9   0  32         68.61         76.36        69.99 o
 -10   1  32          2.93         29.30        10.80 o
  -9   1  32          3.37         11.33         4.88 o
  -8   1  32          5.48          9.63         5.34 o
  -7   1  32         10.43          8.90         4.70 o
  -6   1  32          0.61         -0.03         4.04 o
  -5   1  32         18.86         18.00         3.82 o
  -4   1  32        203.59        227.40         8.44 o
  -3   1  32        985.96        990.81        18.76 o
  -2   1  32        122.57        132.28         5.69 o
  -1   1  32         76.17         75.95         4.59 o
   0   1  32          5.83          6.05         2.41 o
   1   1  32        680.53        688.21        14.89 o
   2   1  32         96.04        110.55         6.67 o
   3   1  32        269.59        262.78        10.49 o
   4   1  32        440.42        459.33        15.03 o
   5   1  32        235.08        271.61        23.48 o
   6   1  32          2.46          6.86         5.45 o
   7   1  32          4.39          4.59        11.10 o
   8   1  32          0.97          7.28        11.16 o
  -9   2  32          2.43         20.30        15.22 o
  -8   2  32          1.49         12.47         8.49 o
  -7   2  32         20.46         21.48         7.76 o
  -6   2  32         18.10         19.05         5.52 o
  -5   2  32         28.73         28.91         5.02 o
  -4   2  32          6.06          2.68         3.23 o
  -3   2  32         81.08         86.76         6.21 o
  -2   2  32         54.09         48.60         4.83 o
  -1   2  32         50.99         49.30         5.64 o
   0   2  32          3.01          2.74         3.94 o
   1   2  32         34.56         32.84         4.89 o
   2   2  32        119.62         94.10         8.26 o
   3   2  32         86.56        114.54        14.03 o
   4   2  32        265.30        324.46        36.34 o
   5   2  32         16.04         17.41         7.17 o
   6   2  32         86.97        106.25        33.53 o
   7   2  32          1.73         21.39        28.45 o
  -7   3  32         13.28         26.03        10.17 o
  -6   3  32         40.70         51.56         7.79 o
  -5   3  32          0.34          2.33        12.59 o
  -4   3  32          5.21          2.04         4.64 o
  -5   0  34         49.21         54.79         6.90 o
  -3   0  34          4.59          3.08         3.80 o
  -7   0  36         18.43         21.80        18.99 o
  -5   0  36         75.65         71.29         8.60 o
  -9   0  38          4.62         47.41        94.38 o
  -7   0  38          2.76         10.92        11.96 o
  -9   0  40          1.10        178.17       133.17 o
  11   0  22          6.58         46.80        32.37 o
   9   0  24          2.94         12.37        12.29 o
   7   0  26         47.26         43.08         7.53 o
   9   0  26          1.91         12.41        17.10 o
   5   0  28         68.71         63.49         8.45 o
   7   0  28         20.82         24.73         6.36 o
   9   0  28          0.78         32.27        32.89 o
   3   0  30          9.77         10.38         4.04 o
   5   0  30        245.10        234.35        14.83 o
   7   0  30         29.33         29.72         6.95 o
   9   0  30          0.28         58.89        40.00 o
   1   0  32        229.14        252.39        13.25 o
   3   0  32         11.51         19.67         4.72 o
   5   0  32         60.86         63.85         8.99 o
   7   0  32         27.83         19.62         8.32 o
  -3   3  32         13.59          7.13         7.03 o
  -2   3  32        126.68        174.62        30.33 o
  -1   3  32         23.40         79.00        31.57 o
   0   3  32         33.96        113.26        41.99 o
   1   3  32         40.48        117.12        50.81 o
   2   3  32          5.78          4.34         7.05 o
   3   3  32          3.95         13.17        15.80 o
   4   3  32          3.80         33.76        28.06 o
 -10   1  33          1.62         31.61        15.18 o
  -9   1  33         24.15         25.83         6.08 o
  -8   1  33          4.91          2.23         4.53 o
  -7   1  33         53.03         54.14         7.15 o
  -6   1  33         76.88         73.36         8.08 o
  -5   1  33        122.75        124.96         7.62 o
  -4   1  33        582.60        554.98        14.77 o
  -3   1  33        166.34        197.01         9.29 o
  -2   1  33         23.93         24.15         3.33 o
  -1   1  33        402.18        431.84        10.17 o
   0   1  33         58.63         42.74         4.51 o
   1   1  33        516.03        516.33        11.98 o
   2   1  33        163.29        168.36         8.05 o
   3   1  33        166.70        178.57        10.07 o
   4   1  33         37.55         44.73         7.52 o
   5   1  33         59.90        177.29        50.06 o
   6   1  33          2.61          1.49         4.23 o
   7   1  33         11.56          8.72         6.62 o
   8   1  33         18.09         28.75        14.43 o
  -9   2  33          3.37         24.04        20.10 o
  -8   2  33         15.29         19.09         9.54 o
  -7   2  33          9.01         15.59         6.16 o
  -6   2  33          9.40         14.40         5.43 o
  -5   2  33        246.37        244.99        10.97 o
  -4   2  33         32.50         29.78         4.65 o
  -3   2  33         30.47         31.70         4.73 o
  -2   2  33         42.48         35.27         4.25 o
  -1   2  33        122.86        122.54        10.37 o
   0   2  33         52.14         50.57         5.79 o
   1   2  33          3.96         24.93        11.27 o
   2   2  33         31.52         71.76        19.44 o
   3   2  33        459.56        441.09        16.62 o
   4   2  33        164.62        212.01        23.07 o
   5   2  33         77.71        213.88        82.47 o
   6   2  33          6.74         10.96        20.79 o
   7   2  33          7.19         28.46        26.09 o
  -6   3  33         16.21         23.82         8.36 o
  -5   3  33         36.21         20.98         6.08 o
  -4   3  33         23.20         23.48         7.81 o
  -3   3  33         15.66         12.69         4.97 o
  -2   3  33         58.48         65.91        12.05 o
  -1   3  33         26.53        103.82        42.12 o
   0   3  33          2.94          2.99         5.05 o
   1   3  33         34.92         36.78         8.97 o
   2   3  33          9.58         12.74        13.04 o
   3   3  33         20.45         38.37        28.51 o
   4   3  33         10.31         18.15        33.70 o
 -10   0  34          3.12         30.64        28.41 o
  -9   0  34          1.26         18.70        15.31 o
  -8   0  34          0.61          8.04         7.07 o
  -7   0  34         63.43         46.91         7.78 o
  -6   0  34         13.24         13.00         5.53 o
  -5   0  34        197.36        185.62        18.02 o
  -4   0  34       2349.59       2419.90        60.41 o
  -3   0  34         18.40         10.09         4.30 o
  -2   0  34         17.29         17.30         4.45 o
  -1   0  34        229.27        243.03        14.13 o
  -1   0  34        919.41        986.46        29.19 o
   0   0  34        471.65        454.90        19.39 o
   1   0  34        395.82        378.69        20.47 o
   1   0  34       1588.16       1690.68        47.15 o
   2   0  34        201.42        177.80        14.16 o
   3   0  34         38.01         40.76         6.33 o
   3   0  34        152.52        140.03        10.86 o
   4   0  34         49.25         61.00         7.83 o
   5   0  34         10.04         16.08         6.36 o
   5   0  34         40.31         42.41         6.63 o
   6   0  34          7.14          7.03         4.57 o
   7   0  34          8.45          6.97        14.22 o
   8   0  34          0.48         14.50        22.75 o
 -10   1  34         26.30         53.24        16.88 o
  -9   1  34          8.39         23.04         8.57 o
  -8   1  34          8.72         13.76         6.19 o
  -7   1  34         17.47         26.72         5.66 o
  -6   1  34          4.28          3.15         4.38 o
  -5   1  34        127.16        125.01         7.59 o
  -4   1  34          3.40          6.68         3.10 o
  -3   1  34          8.62          3.84         3.17 o
  -2   1  34         77.31         72.46         5.97 o
  -1   1  34        530.32        531.44        14.51 o
   0   1  34          2.36          1.12         2.85 o
   1   1  34         40.56         56.07         5.84 o
   2   1  34        101.02        114.17         7.30 o
   3   1  34        232.95        254.76        11.69 o
   4   1  34         57.53         47.45         7.48 o
   5   1  34         40.42         30.01         6.62 o
   6   1  34         19.27         24.27         8.68 o
   7   1  34          3.07          8.05         7.46 o
   8   1  34          6.19         17.19         9.44 o
  -9   2  34         53.74         66.11        22.21 o
  -8   2  34         20.50         28.24        10.45 o
  -7   2  34          3.73          1.29         6.56 o
  -6   2  34          2.93         -0.67         4.74 o
  -5   2  34         64.32         67.30         6.72 o
  -4   2  34          0.16          1.28         3.42 o
  -3   2  34         37.01         37.83         5.15 o
  -2   2  34         34.74         27.62         4.13 o
  -1   2  34         15.88         26.01         5.12 o
   0   2  34          0.22          5.24         4.22 o
   1   2  34         26.69         46.54        12.06 o
   2   2  34          5.67          6.99         5.22 o
   3   2  34         90.52         84.45        10.21 o
   4   2  34         41.14        211.94        71.41 o
   5   2  34         37.31         40.88        21.25 o
   6   2  34          7.90         19.61        18.84 o
  -6   3  34         10.85         20.51        10.56 o
  -5   3  34         63.67         46.86         8.40 o
  -4   3  34          1.27         -0.39         8.18 o
  -3   3  34         50.92         33.88         8.01 o
  -2   3  34          6.90        106.32        54.54 o
  -1   3  34         89.31        107.87        19.40 o
   0   3  34         50.81         52.62        13.11 o
   1   3  34         25.55         22.76        16.77 o
   2   3  34          8.21         45.41        22.17 o
   3   3  34         87.69         63.93        10.81 o
 -10   1  35         14.53         62.65        24.94 o
  -9   1  35          3.66         19.81         7.01 o
  -8   1  35          0.81         15.05         5.24 o
  -7   1  35         47.04         48.93         6.86 o
  -6   1  35         56.45         48.94         7.03 o
  -5   1  35        360.66        359.35        12.12 o
  -4   1  35        120.81        116.44         8.36 o
  -3   1  35         67.20         63.30         5.85 o
  -2   1  35         41.15         29.84         4.98 o
  -1   1  35        151.42        155.94         9.29 o
   0   1  35          7.19          4.29         3.83 o
   1   1  35        287.54        266.51         9.93 o
   2   1  35         12.55         16.84         4.11 o
   3   1  35        111.25        112.72         8.92 o
   4   1  35         55.23         60.83         6.72 o
   5   1  35         25.61         23.35         8.24 o
   6   1  35         12.86         17.06         7.58 o
   7   1  35          4.26          6.83        10.69 o
  -8   2  35          8.53         12.01         7.19 o
  -7   2  35          6.43          9.44         6.15 o
  -6   2  35          6.51          5.97         6.13 o
  -5   2  35         75.14         66.91         7.34 o
  -4   2  35         74.01         66.66         6.51 o
  -3   2  35        345.85        342.19        14.85 o
  -2   2  35         28.97         21.79         4.24 o
  -1   2  35         76.15        130.11        21.35 o
   0   2  35          0.58         -3.87         5.26 o
   1   2  35         25.98         73.90        24.74 o
   2   2  35         40.87        104.40        36.71 o
   3   2  35         49.59        166.57        63.11 o
   4   2  35        146.63        159.32        21.52 o
   5   2  35         48.25        214.66       108.41 o
   6   2  35         64.51         89.90        31.74 o
  -5   3  35         63.30         51.80         9.12 o
  -4   3  35          2.24         -0.31         5.54 o
  -3   3  35          3.84          0.38         5.00 o
  -2   3  35          3.91          2.59         9.40 o
  -1   3  35         58.13        103.11        25.97 o
   0   3  35          0.52         18.49        11.06 o
   1   3  35         38.83         50.16        14.43 o
   2   3  35         37.29         69.31        37.73 o
   3   3  35          5.65         11.11         5.62 o
 -10   0  36         17.23         24.43        11.07 o
  -9   0  36          6.88         17.17        18.42 o
  -8   0  36         12.12         12.79         7.67 o
  -7   0  36         73.87         56.93         8.59 o
  -6   0  36         71.13         53.24         8.23 o
  -5   0  36        303.35        254.40        18.62 o
  -4   0  36       1398.50       1478.17        40.29 o
  -3   0  36        287.76        289.12        22.61 o
  -3   0  36         71.79         71.91         8.32 o
  -2   0  36        102.51        128.24         9.68 o
  -1   0  36         46.03         56.06         7.84 o
  -1   0  36         11.48         34.78         7.23 o
   0   0  36         49.86         42.10         7.61 o
   1   0  36        530.55        549.45        22.48 o
   1   0  36        132.23        139.20        11.95 o
   2   0  36        156.96        149.08        12.81 o
   3   0  36         36.80         28.18         7.34 o
   3   0  36          9.17          4.78         4.17 o
   4   0  36         47.69         46.91         9.28 o
   5   0  36          0.01         -0.87         4.78 o
   6   0  36         42.20         53.27        14.71 o
   7   0  36          2.22          8.42        18.16 o
 -10   1  36          3.15         55.35        25.57 o
  -9   1  36         67.08         79.63        11.62 o
  -8   1  36         25.58         31.19         7.51 o
  -7   1  36         16.49         28.36         5.97 o
  -6   1  36          5.43          6.95         4.87 o
  -5   1  36        200.33        217.27         9.98 o
  -4   1  36        133.49        133.09         8.75 o
  -3   1  36        226.30        233.56        10.75 o
  -2   1  36         38.60         42.37         5.27 o
  -1   1  36        473.59        479.08        14.90 o
   0   1  36         21.50         26.43         5.22 o
   1   1  36         32.95         38.66         5.60 o
   2   1  36         44.18         47.19         5.97 o
   3   1  36          2.84          1.58         3.36 o
   4   1  36        112.16        111.93        10.15 o
   5   1  36         42.44         35.46         9.18 o
   6   1  36          8.77          4.05         7.39 o
   7   1  36          2.62          5.85         6.71 o
  -8   2  36         23.94         45.17         7.26 o
  -7   2  36         28.58         39.50         8.85 o
  -6   2  36          9.85         10.63         5.70 o
  -5   2  36          9.31         13.58         5.14 o
  -4   2  36         67.20         54.08         7.06 o
  -3   2  36        152.20        152.36        12.03 o
  -2   2  36          1.86          9.08         3.59 o
  -1   2  36         69.11         58.14         7.78 o
   0   2  36         16.70         13.36         5.54 o
   1   2  36         36.16        112.18        36.46 o
   2   2  36         29.80         22.16         6.52 o
   3   2  36        196.07        219.21        17.07 o
   4   2  36         47.35         56.16        11.22 o
   5   2  36         18.40         31.30        21.73 o
   6   2  36         23.55         43.20        26.02 o
  -5   3  36         36.19         29.78         7.10 o
  -4   3  36          1.21          3.24         5.36 o
  -3   3  36          9.43          6.91         6.75 o
  -2   3  36         15.06         39.65        24.55 o
  -1   3  36         10.60         58.18        31.57 o
   0   3  36          0.65         25.21        27.97 o
   1   3  36          9.94         21.03        21.01 o
   2   3  36          9.53         41.03        33.72 o
  -9   1  37          5.36         25.33         9.16 o
  -8   1  37          1.61         13.76         7.82 o
  -7   1  37          8.33         14.04         4.82 o
  -6   1  37         12.25         22.10         5.47 o
  -5   1  37        202.07        194.58         9.92 o
  -4   1  37         56.12         68.15         5.95 o
  -3   1  37         95.86         99.93         7.26 o
  -2   1  37         46.84         70.33         7.19 o
  -1   1  37         49.03         55.79         6.23 o
   0   1  37          2.16          6.43         4.37 o
   1   1  37         76.84         79.16         7.42 o
   2   1  37         33.43         39.64         6.65 o
   3   1  37          5.46          1.43         4.23 o
   4   1  37         35.57         33.77         8.83 o
   5   1  37         23.86         28.37         7.97 o
   6   1  37          5.63          7.80        13.09 o
   7   1  37          3.54          8.30        12.97 o
  -8   2  37         15.82         28.63        10.38 o
  -7   2  37         43.43         51.24        11.42 o
  -6   2  37         33.18         29.27         7.03 o
  -5   2  37         46.39         41.27         6.80 o
  -4   2  37         52.02         47.63         7.02 o
  -3   2  37        130.69        118.57         9.38 o
  -2   2  37         32.59         36.09         5.66 o
  -1   2  37         18.44         16.65         5.17 o
   0   2  37         18.66         16.34         6.75 o
   1   2  37          3.16          6.75         5.03 o
   2   2  37         30.92         33.04        10.05 o
   3   2  37         70.20         91.47        17.63 o
   4   2  37         64.77         87.27        26.87 o
   5   2  37         24.97         32.10        15.34 o
  -4   3  37          2.72          9.71         5.60 o
  -3   3  37         43.52         27.01        11.57 o
  -2   3  37         40.43         47.94        10.80 o
  -1   3  37         14.61         86.55        42.01 o
   0   3  37          2.02         58.35        44.31 o
   1   3  37          6.89         61.59        41.99 o
   2   3  37          9.88         51.25        30.93 o
  -9   0  38         18.53         49.42        46.37 o
  -8   0  38          5.09         14.51        10.10 o
  -7   0  38         11.08         10.86         7.13 o
  -6   0  38          7.94         12.25         5.51 o
  -5   0  38         75.25        101.13        10.87 o
  -5   0  38         18.78         20.26         5.45 o
  -4   0  38         34.45         32.86         5.87 o
  -3   0  38          0.00          0.00         3.59 o
  -3   0  38          0.00          3.07         5.30 o
  -2   0  38         66.81         65.51         7.66 o
  -1   0  38         12.91         24.22         7.59 o
  -1   0  38         51.77         61.21        15.04 o
   0   0  38        101.94         96.40        10.36 o
   1   0  38         38.11         34.56         9.25 o
   2   0  38         35.47         37.17         8.02 o
   3   0  38         26.08         21.96         7.86 o
   4   0  38         42.46         47.01         9.10 o
   5   0  38         60.22         71.27        12.37 o
   6   0  38          2.92          7.57        22.42 o
   7   0  38         13.98         15.35         8.53 o
  -9   1  38          6.84         22.79         8.15 o
  -8   1  38          3.96         12.82         8.15 o
  -7   1  38         12.51         18.51         6.35 o
  -6   1  38          1.05          6.56         4.86 o
  -5   1  38        215.17        236.02        13.51 o
  -4   1  38         57.46         65.16         6.39 o
  -3   1  38         63.30         68.72         8.50 o
  -2   1  38         25.38         20.77         4.45 o
  -1   1  38         86.05         85.44         8.86 o
   0   1  38         77.56         82.31         7.74 o
   1   1  38          3.45          8.89         4.43 o
   2   1  38         22.82         21.90         5.06 o
   3   1  38          3.01          9.81         4.91 o
   4   1  38         27.85         27.63         6.56 o
   5   1  38         10.58          9.46         7.98 o
   6   1  38         77.65         90.73         9.61 o
  -7   2  38         13.50         43.65        12.27 o
  -6   2  38         32.92         36.58        13.67 o
  -5   2  38         38.91         29.56         6.58 o
  -4   2  38         37.04         41.74         6.35 o
  -3   2  38         62.56         59.83        10.18 o
  -2   2  38         36.55         42.11         6.15 o
  -1   2  38          7.14         12.03         4.19 o
   0   2  38          1.53          2.52         7.61 o
   1   2  38          3.88         -0.34         4.30 o
   2   2  38          4.65          3.74         7.35 o
   3   2  38          4.34          3.14         6.48 o
   4   2  38         36.11         61.89        26.27 o
   5   2  38          8.39          5.37        10.59 o
  -3   3  38         22.64         27.45         7.64 o
  -2   3  38         18.58         10.17         9.47 o
  -1   3  38          3.29          3.73        12.90 o
   0   3  38          2.91          0.17         7.57 o
   1   3  38          6.78         34.03        35.07 o
  -7   0  40          4.22         18.28        17.66 o
  -5   0  40         17.22         20.93         7.96 o
  -3   0  40          7.44          5.39         5.51 o
  -7   0  42          0.00          0.49        13.91 o
  -5   0  42          0.03         -4.94         4.26 o
  -7   0  44          0.54         10.31        15.14 o
   7   0  34          2.11         19.27         6.59 o
   5   0  36          0.00         -0.73         4.88 o
   7   0  36          0.55         10.03         6.64 o
   1   0  38          9.50          6.74         6.56 o
   3   0  38          6.50          8.17         4.46 o
   5   0  38         15.00         16.98         8.67 o
   7   0  38          3.48         15.28        12.39 o
  -9   1  39         29.51         45.96        13.72 o
  -8   1  39          0.68         14.30         9.15 o
  -7   1  39         10.39         15.01         5.65 o
  -6   1  39          0.90          4.04         4.72 o
  -5   1  39        105.02        115.48         8.70 o
  -4   1  39        119.74        121.04         8.29 o
  -3   1  39         10.70         16.74         5.14 o
  -2   1  39         45.80         55.22         6.20 o
  -1   1  39          5.95          8.85         5.54 o
   0   1  39        214.66        236.98        12.42 o
   1   1  39          2.28          4.78         7.76 o
   2   1  39          4.93          5.58         5.39 o
   3   1  39         23.09         28.01         7.93 o
   4   1  39         37.88         43.15        10.01 o
   5   1  39         22.68         24.35         9.76 o
   6   1  39         12.14         15.04         7.37 o
  -7   2  39          5.62         41.89        11.48 o
  -6   2  39          2.54          3.66        19.38 o
  -5   2  39         89.00         96.90         9.71 o
  -4   2  39         47.98         62.78         7.58 o
  -3   2  39        128.18        150.15        10.79 o
  -2   2  39         65.38         72.07        10.71 o
  -1   2  39          8.20          5.31         4.05 o
   0   2  39          7.12         16.00         7.14 o
   1   2  39          1.89          1.04         4.37 o
   2   2  39         45.24         36.91         7.37 o
   3   2  39         24.85         18.52         6.04 o
   4   2  39          0.01          0.83         5.40 o
  -2   3  39         39.48         45.78         9.36 o
  -1   3  39          1.80          6.20         5.61 o
  -9   0  40          4.40         22.50        27.55 o
  -8   0  40          9.36         26.50        19.21 o
  -7   0  40         16.89         24.74         9.46 o
  -6   0  40         25.80         36.05         7.57 o
  -5   0  40         69.02         56.78         8.87 o
  -4   0  40        185.63        166.70        11.81 o
  -3   0  40         29.83         27.93         5.53 o
  -2   0  40         25.30         18.55         5.03 o
  -1   0  40          9.66         11.36         6.11 o
  -1   0  40         38.73         51.34         6.78 o
   0   0  40         97.79         98.22        11.13 o
   1   0  40         43.10         36.79         7.60 o
   1   0  40         10.74         18.89         5.83 o
   2   0  40         26.82         28.88         6.88 o
   3   0  40         13.54         18.91         5.22 o
   3   0  40         54.36         69.67        14.58 o
   4   0  40         15.38         16.20        15.31 o
   5   0  40          0.43          4.79         9.31 o
   5   0  40          1.74         25.82        11.71 o
   6   0  40          0.22          8.54        20.00 o
  -8   1  40          0.46         15.04        13.97 o
  -7   1  40         10.47         15.29         6.49 o
  -6   1  40         15.65         24.69         6.74 o
  -5   1  40          9.15          8.65         3.92 o
  -4   1  40        267.21        297.28        13.73 o
  -3   1  40         21.35         23.56         5.14 o
  -2   1  40         22.23         22.85         5.81 o
  -1   1  40          5.80         12.72         5.42 o
   0   1  40          2.16          6.83         4.25 o
   1   1  40         54.02         52.14         8.20 o
   2   1  40          2.32          5.32         5.70 o
   3   1  40         23.67         30.17         8.40 o
   4   1  40         14.23         11.43         8.26 o
   5   1  40         45.23         42.97         7.57 o
  -7   2  40          2.14         26.19        14.81 o
  -6   2  40         31.60         41.06        12.46 o
  -5   2  40         66.81         64.10         7.87 o
  -4   2  40         15.31         13.93         8.18 o
  -3   2  40         84.86         90.76        10.65 o
  -2   2  40          1.42          4.70         5.79 o
  -1   2  40          4.50          6.92         5.80 o
   0   2  40         13.17          6.42         8.26 o
   1   2  40          1.41         -2.27         4.64 o
   2   2  40          8.19         13.67         6.12 o
   3   2  40         11.31          8.86         6.74 o
   4   2  40         32.38         24.76         8.79 o
  -8   1  41         44.48         74.37        13.71 o
  -7   1  41          5.77         25.81         9.22 o
  -6   1  41          3.91         14.40         5.33 o
  -5   1  41        154.51        158.31        11.52 o
  -4   1  41         28.15         35.73         6.55 o
  -3   1  41          8.06          7.36         4.70 o
  -2   1  41          3.40          2.73         3.76 o
  -1   1  41         51.43         51.14         6.88 o
   0   1  41         58.47         73.48         8.30 o
   1   1  41          3.56         12.69         6.73 o
   2   1  41          3.23         13.36         7.08 o
   3   1  41          8.62         18.12        11.65 o
   4   1  41         10.93          9.91         7.21 o
   5   1  41         10.45         14.13        11.87 o
  -6   2  41         53.86         53.19        12.22 o
  -5   2  41         34.42         37.69         6.87 o
  -4   2  41         21.05         11.29         6.75 o
  -3   2  41          1.21          2.26         5.04 o
  -2   2  41         26.22         20.33         8.98 o
  -1   2  41          0.52          2.06         5.75 o
   0   2  41          1.90          3.47         6.86 o
   1   2  41         31.45         46.13         8.22 o
   2   2  41         45.21         39.84         7.63 o
   3   2  41          5.01          0.42         8.51 o
  -8   0  42          0.53         31.92        23.75 o
  -7   0  42          0.00          2.30         8.72 o
  -6   0  42        127.89        111.91        11.99 o
  -5   0  42          0.11         10.75         5.96 o
  -4   0  42        154.46        159.93        11.97 o
  -3   0  42         39.87         51.92         7.21 o
  -3   0  42          9.95         16.71        11.52 o
  -2   0  42         13.20         11.20         4.64 o
  -1   0  42         20.39         24.84         5.75 o
  -1   0  42          5.08          7.48         6.65 o
   0   0  42        249.52        314.72        21.54 o
   1   0  42          0.04          3.22         4.20 o
   1   0  42          0.16          7.35         5.64 o
   2   0  42          7.96         13.36        11.42 o
   3   0  42          0.83          8.10        12.14 o
   3   0  42          3.33         16.16         7.46 o
   4   0  42         37.80         46.05        22.25 o
   5   0  42         14.77         30.56        34.01 o
   5   0  42          3.68         25.85         8.63 o
  -8   1  42         12.38         37.03        10.29 o
  -7   1  42          5.88         21.70        11.38 o
  -6   1  42          5.13         14.74         8.25 o
  -5   1  42         57.38         65.27         9.12 o
  -4   1  42         26.70         31.24         5.07 o
  -3   1  42         12.88         12.26         5.16 o
  -2   1  42          0.62          0.96         3.36 o
  -1   1  42          7.38         10.33         3.97 o
   0   1  42          1.47          8.89         5.71 o
   1   1  42         77.52         85.01         9.84 o
   2   1  42          0.88          0.67         4.83 o
   3   1  42         11.45         25.42        12.28 o
   4   1  42          1.98          5.88         8.62 o
   5   1  42         20.41         29.50        15.49 o
  -6   2  42          8.54         21.21         9.80 o
  -5   2  42         62.66         72.37        11.65 o
  -4   2  42         13.74         17.86         8.20 o
  -3   2  42         12.81          9.73         5.99 o
  -2   2  42         21.67         35.61        12.44 o
  -1   2  42         12.34         15.49         5.11 o
   0   2  42          3.13         16.50         5.68 o
   1   2  42          0.42          0.54         6.89 o
   2   2  42          3.79          2.33         7.70 o
   3   2  42         20.02         15.40         9.63 o
  -7   1  43          5.86         17.64        11.43 o
  -6   1  43          1.40          9.30         9.89 o
  -5   1  43         17.92         25.63         6.92 o
  -4   1  43         62.37         73.11         8.23 o
  -3   1  43         15.97         12.97         5.36 o
  -2   1  43          1.99          5.69         4.84 o
  -1   1  43         43.31         48.89         6.46 o
   0   1  43          0.92         -3.17         4.90 o
   1   1  43          4.76          6.96         6.03 o
   2   1  43          2.89         10.45         5.51 o
   3   1  43         11.46         20.56         8.46 o
   4   1  43         21.00         16.98         9.46 o
  -5   2  43         18.96         21.95         9.70 o
  -4   2  43          0.03         11.16         6.40 o
  -3   2  43          3.84          7.31         8.16 o
  -2   2  43         67.25         61.96        10.69 o
  -1   2  43          1.38          3.11         6.86 o
   0   2  43         15.74         28.30         7.08 o
   1   2  43          8.69         16.11         7.70 o
   2   2  43          1.44          0.82        11.80 o
  -7   0  44          2.17         16.75         7.41 o
  -6   0  44          1.11          5.16         5.20 o
  -5   0  44          8.54          9.91         5.84 o
  -5   0  44          2.13         -0.10        11.61 o
  -4   0  44         60.79         62.51         8.05 o
  -3   0  44          6.09         -0.28         7.51 o
  -3   0  44         24.41         23.04         5.62 o
  -2   0  44          9.38         19.44         5.45 o
  -1   0  44          9.50         17.06         6.11 o
  -1   0  44          2.37         16.28         7.78 o
   0   0  44         21.87         16.86         7.05 o
   1   0  44         20.78         20.97         6.86 o
   1   0  44          5.18          3.94         4.41 o
   2   0  44         48.90         68.92        10.61 o
   3   0  44         19.10         22.73         8.00 o
   3   0  44          4.76         11.76        10.01 o
   4   0  44         32.77         53.22        12.77 o
  -7   1  44          1.41         19.01         9.30 o
  -6   1  44         41.31         63.18        11.67 o
  -5   1  44         80.16         88.45        11.05 o
  -4   1  44         19.92         29.23         5.32 o
  -3   1  44          4.23          9.62         4.88 o
  -2   1  44          0.64          1.57         5.25 o
  -1   1  44          2.35         10.89         4.49 o
   0   1  44         12.15         23.07         6.48 o
   1   1  44          4.01         12.30         7.24 o
   2   1  44          2.66          4.11        12.80 o
   3   1  44          1.89         -1.79         6.50 o
   4   1  44          5.26          6.33        10.70 o
  -4   2  44         15.86          8.91         8.50 o
  -3   2  44         20.07         29.20         9.17 o
  -2   2  44         12.42         24.54         6.22 o
  -1   2  44          4.71         14.11         5.84 o
   0   2  44          9.78         16.54         7.46 o
   1   2  44          5.80         -2.22        12.42 o
  -6   1  45          3.22          9.46         6.29 o
  -5   1  45         36.10         42.49         7.01 o
  -4   1  45          7.66          8.92         5.64 o
  -3   1  45         17.71         30.55         5.39 o
  -2   1  45          8.46         13.34         6.03 o
  -1   1  45          5.27          7.61         5.55 o
   0   1  45         10.79          5.23         6.95 o
   1   1  45          6.23         11.00         6.23 o
   2   1  45         18.04         27.99        10.46 o
   3   1  45          5.34          8.75         7.03 o
  -3   2  45         46.15         58.95        11.27 o
  -2   2  45          0.83         11.88         9.57 o
  -1   2  45         21.98         37.93        10.68 o
   0   2  45          2.83         12.76        11.22 o
  -6   0  46          0.21         16.39         8.69 o
  -5   0  46          1.46         16.00        15.18 o
  -5   0  46          0.36          6.47         8.01 o
  -4   0  46         15.94         23.77         9.13 o
  -3   0  46         18.85         27.69         9.34 o
  -3   0  46          4.70         10.95        16.81 o
  -2   0  46         30.40         40.60         7.42 o
  -1   0  46          0.04          4.55         5.26 o
  -1   0  46          0.18          3.77         5.60 o
   0   0  46          4.90          8.06        30.51 o
   1   0  46         51.92         50.75         9.64 o
   1   0  46         12.94         22.65         6.20 o
   2   0  46         79.57        109.92        13.54 o
   3   0  46          0.00          4.77        10.29 o
   3   0  46          0.01         52.96        52.79 o
  -5   1  46         30.47         35.72         8.93 o
  -4   1  46          5.85         12.95         5.12 o
  -3   1  46         42.16         52.69         6.58 o
  -2   1  46          1.49          8.08         4.82 o
  -1   1  46          2.44          7.97         8.16 o
   0   1  46        105.16        141.26        12.73 o
   1   1  46          1.62          9.44         5.67 o
   2   1  46         10.11         27.51        13.17 o
  -5   1  47         20.24         32.34         8.24 o
  -4   1  47         17.04         30.73         6.73 o
  -3   1  47          5.05         13.26         5.39 o
  -2   1  47         28.46         51.17         7.87 o
  -1   1  47          1.67         11.12         5.27 o
   0   1  47         56.69         78.25        10.80 o
   1   1  47          1.71         12.83         6.74 o
  -5   0  48         19.98         40.61        10.83 o
  -5   0  48          4.98          9.31         8.00 o
  -4   0  48        130.23        207.59        24.65 o
  -3   0  48          2.41          0.67         6.04 o
  -3   0  48          9.65         28.68         9.09 o
  -2   0  48         20.31         43.53        16.51 o
  -1   0  48          0.07         26.09        16.00 o
  -1   0  48          0.30         23.25        11.47 o
   0   0  48         15.89          9.25         6.42 o
   1   0  48         17.84         20.17        10.07 o
   1   0  48         71.58         79.36        11.13 o
  -4   1  48          2.37         15.23         7.32 o
  -3   1  48         19.44         30.19         5.79 o
  -2   1  48         17.54         38.58         9.00 o
  -1   1  48          2.62         14.94         4.57 o
   0   1  48         21.66         18.17        13.39 o
                                                
